# Supplementary material for: TRAP1 inhibits MIC60 ubiquitination to mitigate the injury of cardiomyocytes and protect mitochondria in extracellular acidosis
Source: Cell Death Discov. 2021 Dec 14;7:389. doi: 10.1038/s41420-021-00786-5 (PMC8671480; doi:10.1038/s41420-021-00786-5)
Supplement: Supplementary file 4 — Dataset 1 [file 41420_2021_786_MOESM4_ESM.xlsx]

## Sheet: 表头说明
结果列表参数解释
prot_hit_num	蛋白编号
prot_acc	蛋白登录号
prot_desc	蛋白描述信息
prot_score	蛋白得分
prot_mass	蛋白质量
prot_matches	匹配上的二级谱图数
prot_matches_sig	得分高于阈值的二级谱图数
prot_sequences	匹配上的肽段数
prot_sequences_sig	得分高于阈值的肽段数
prot_cover	蛋白覆盖度（鉴定到的氨基酸数目占氨基酸总数的比例）
prot_pi	蛋白等电点
pep_query	二级谱的提交编号
pep_rank	肽段在二级谱中的排名
pep_isbold	1表示该肽段更可信
pep_isunique	是否是unique肽段（1为是，0为否）
pep_exp_mz	肽段质荷比
pep_exp_mr	肽段实际质量
pep_exp_z	肽段电荷数
pep_calc_mr	肽段理论质量
pep_delta	肽段质量偏差
pep_miss	漏切位点
pep_score	肽段得分，得分越高表示该肽段越可信
pep_expect	肽段得分期望值
pep_res_before	在此肽段之前的氨基酸
pep_seq	肽段序列
pep_res_after	在此肽段之后的氨基酸
pep_var_mod	可变修饰类型
pep_var_mod_pos	可变修饰位点，例如某肽段对应的肽段序列为 QGFPNR，可变修饰类型为 Oxidation (M)，修饰位点为 0.010000.0，说明该肽段序列的 G 氨基酸发生了 Oxidation (M)修饰。
pep_scan_title	二级谱扫描编号
emPAI	蛋白丰度指数，指示该蛋白在该样本中所占的丰度大小，数值越大，丰度越高，只能做组内比较，不用于组间比较
表格说明：
不过滤-原始结果	未经过筛选的原始结果，包括匹配上蛋白和肽段具体信息
不过滤-鉴定及定量蛋白列表	未经过筛选后蛋白列表
0.05过滤-蛋白肽段列表	经过筛选后的原始结果，包括匹配上的蛋白和肽段具体信息，筛选条件为：pep_expect≤0.05
0.05过滤-鉴定及定量蛋白列表	经过筛选后的蛋白列表，筛选条件为：pep_expect≤0.05

## Sheet: 不过滤-原始结果
Header	--------------------------------------------------------
Search title
Timestamp	2020-12-30T02:19:20Z
User
Email
Report URI	http://fitgene-cell-pc/mascot/cgi/master_results.pl?file=../data/20201230/F026003.dat
Peak list data path	ZLX_BT.mgf
Peak list format	Mascot generic
Search type	MIS
Mascot version	2.3.02
Database	Rat20201225
Fasta file	Rat20201225.fasta
Total sequences	36180
Total residues	18341871
Sequences after taxonomy filter	36180
Number of queries	5280
Warning	Failed to remove old cache file ../data/cache/2020/12/e37vinwfw3ofjmzuvtfcnabnvq/F026003.dat.vco67emnmo6zfaqeezml26obyu.cdb - error Permission denied. Continuing without cache
Decoy	--------------------------------------------------------
Number of matches above identity threshold in search of real database	1346
Number of matches above identity threshold in search of decoy database	37
Number of matches above homology threshold in search of real database	1497
Number of matches above homology threshold in search of decoy database	65
Fixed modifications	--------------------------------------------------------
Identifier	Name	Delta	Neutral loss
1	Carbamidomethyl (C)	57.0215
Variable modifications	--------------------------------------------------------
Identifier	Name	Delta	Neutral loss(es)
1	Oxidation (M)	15.9949	0	63.9983
Search Parameters	--------------------------------------------------------
Taxonomy filter	All entries
Enzyme	Trypsin
Maximum Missed Cleavages	1
Fixed modifications	Carbamidomethyl (C)
Quantitation method	None
Variable modifications	Oxidation (M)
Peptide Mass Tolerance	20
Peptide Mass Tolerance Units	ppm
Fragment Mass Tolerance	0.6
Fragment Mass Tolerance Units	Da
Mass values	Monoisotopic
Instrument type	ESI-FTICR
Isotope error mode	0
Decoy database also searched	1
Format parameters	--------------------------------------------------------
Significance threshold	0.05
Max. number of hits	0
Use MudPIT protein scoring	1
Ions score cut-off	0
Include same-set proteins
Include sub-set proteins	0
Include unassigned	1
Require bold red	0
Use homology threshold	0
Group protein families	0
Re-score using Percolator	0
Protein hits	--------------------------------------------------------
prot_hit_num	prot_acc	prot_desc	prot_score	prot_mass	prot_matches	prot_matches_sig	prot_sequences	prot_sequences_sig	prot_cover	prot_pi	pep_query	pep_rank	pep_isbold	pep_isunique	pep_exp_mz	pep_exp_mr	pep_exp_z	pep_calc_mr	pep_delta	pep_miss	pep_score	pep_expect	pep_res_before	pep_seq	pep_res_after	pep_var_mod	pep_var_mod_pos	pep_scan_title
prot_hit_num	prot_acc	prot_desc	prot_score	prot_mass	prot_matches	prot_matches_sig	prot_sequences	prot_sequences_sig	prot_cover	prot_pi	pep_query	pep_rank	pep_isbold	pep_isunique	pep_exp_mz	pep_exp_mr	pep_exp_z	pep_calc_mr	pep_delta	pep_miss	pep_score	pep_expect	pep_res_before	pep_seq	pep_res_after	pep_var_mod	pep_var_mod_pos	pep_scan_title
1	sp|P15999|ATPA_RAT	ATP synthase subunit alpha, mitochondrial OS=Rattus norvegicus OX=10116 GN=Atp5f1a PE=1 SV=2	9566	59831	355	273	22	16	49.7	9.22	62	1	1	0	358.735	715.455	2	715.448	0.0074	0	34.58	0.0042	R	LTELLK	Q			File34631 Spectrum1198 scans: 6301
1	sp|P15999|ATPA_RAT	ATP synthase subunit alpha, mitochondrial OS=Rattus norvegicus OX=10116 GN=Atp5f1a PE=1 SV=2	9566	59831	355	273	22	16	49.7	9.22	69	1	1	0	362.233	722.451	2	722.444	0.0076	0	31.96	0.0026	K	APGIIPR	I			File34631 Spectrum830 scans: 5395
1	sp|P15999|ATPA_RAT	ATP synthase subunit alpha, mitochondrial OS=Rattus norvegicus OX=10116 GN=Atp5f1a PE=1 SV=2	9566	59831	355	273	22	16	49.7	9.22	70	1	1	0	362.233	722.452	2	722.444	0.0081	0	24.7	0.014	K	APGIIPR	I			File34631 Spectrum862 scans: 5478
1	sp|P15999|ATPA_RAT	ATP synthase subunit alpha, mitochondrial OS=Rattus norvegicus OX=10116 GN=Atp5f1a PE=1 SV=2	9566	59831	355	273	22	16	49.7	9.22	247	1	1	1	408.238	814.462	2	814.455	0.0073	0	13.85	1.4	R	ELIIGDR	Q			File34631 Spectrum1275 scans: 6510
1	sp|P15999|ATPA_RAT	ATP synthase subunit alpha, mitochondrial OS=Rattus norvegicus OX=10116 GN=Atp5f1a PE=1 SV=2	9566	59831	355	273	22	16	49.7	9.22	248	1	1	1	408.238	814.462	2	814.455	0.0074	0	19.55	0.37	R	ELIIGDR	Q			File34631 Spectrum1247 scans: 6425
1	sp|P15999|ATPA_RAT	ATP synthase subunit alpha, mitochondrial OS=Rattus norvegicus OX=10116 GN=Atp5f1a PE=1 SV=2	9566	59831	355	273	22	16	49.7	9.22	427	4	1	1	438.757	875.499	2	875.49	0.0091	0	7.2	4.2	R	QMSLLLR	R	Oxidation (M)	0.0100000.0	File34631 Spectrum1347 scans: 6822
1	sp|P15999|ATPA_RAT	ATP synthase subunit alpha, mitochondrial OS=Rattus norvegicus OX=10116 GN=Atp5f1a PE=1 SV=2	9566	59831	355	273	22	16	49.7	9.22	863	1	1	0	500.798	999.581	2	999.571	0.0102	0	23.21	0.12	R	VLSIGDGIAR	V			File34631 Spectrum1634 scans: 7782
1	sp|P15999|ATPA_RAT	ATP synthase subunit alpha, mitochondrial OS=Rattus norvegicus OX=10116 GN=Atp5f1a PE=1 SV=2	9566	59831	355	273	22	16	49.7	9.22	980	1	1	0	513.806	1025.6	2	1025.59	0.0104	0	51.75	6.8e-05	K	AVDSLVPIGR	G			File34631 Spectrum1767 scans: 8204
1	sp|P15999|ATPA_RAT	ATP synthase subunit alpha, mitochondrial OS=Rattus norvegicus OX=10116 GN=Atp5f1a PE=1 SV=2	9566	59831	355	273	22	16	49.7	9.22	981	1	1	0	513.807	1025.6	2	1025.59	0.0124	0	25.99	0.023	K	AVDSLVPIGR	G			File34631 Spectrum1788 scans: 8281
1	sp|P15999|ATPA_RAT	ATP synthase subunit alpha, mitochondrial OS=Rattus norvegicus OX=10116 GN=Atp5f1a PE=1 SV=2	9566	59831	355	273	22	16	49.7	9.22	1418	1	1	0	586.326	1170.64	2	1170.62	0.0137	0	10.71	2	R	VVDALGNAIDGK	G			File34631 Spectrum1537 scans: 7464
1	sp|P15999|ATPA_RAT	ATP synthase subunit alpha, mitochondrial OS=Rattus norvegicus OX=10116 GN=Atp5f1a PE=1 SV=2	9566	59831	355	273	22	16	49.7	9.22	1419	1	1	0	586.327	1170.64	2	1170.62	0.0153	0	28.94	0.031	R	VVDALGNAIDGK	G			File34631 Spectrum1515 scans: 7384
1	sp|P15999|ATPA_RAT	ATP synthase subunit alpha, mitochondrial OS=Rattus norvegicus OX=10116 GN=Atp5f1a PE=1 SV=2	9566	59831	355	273	22	16	49.7	9.22	1788	1	1	1	644.357	1286.7	2	1286.69	0.012	0	22.17	0.13	K	HALIIYDDLSK	Q			File34631 Spectrum1880 scans: 8623
1	sp|P15999|ATPA_RAT	ATP synthase subunit alpha, mitochondrial OS=Rattus norvegicus OX=10116 GN=Atp5f1a PE=1 SV=2	9566	59831	355	273	22	16	49.7	9.22	1790	4	1	1	644.358	1286.7	2	1286.69	0.0136	0	8.68	2.9	K	HALIIYDDLSK	Q			File34631 Spectrum1816 scans: 8388
1	sp|P15999|ATPA_RAT	ATP synthase subunit alpha, mitochondrial OS=Rattus norvegicus OX=10116 GN=Atp5f1a PE=1 SV=2	9566	59831	355	273	22	16	49.7	9.22	1791	1	1	1	644.358	1286.7	2	1286.69	0.014	0	64.3	8e-06	K	HALIIYDDLSK	Q			File34631 Spectrum1836 scans: 8466
1	sp|P15999|ATPA_RAT	ATP synthase subunit alpha, mitochondrial OS=Rattus norvegicus OX=10116 GN=Atp5f1a PE=1 SV=2	9566	59831	355	273	22	16	49.7	9.22	1793	1	1	1	644.358	1286.7	2	1286.69	0.0147	0	16.06	0.55	K	HALIIYDDLSK	Q			File34631 Spectrum1856 scans: 8543
1	sp|P15999|ATPA_RAT	ATP synthase subunit alpha, mitochondrial OS=Rattus norvegicus OX=10116 GN=Atp5f1a PE=1 SV=2	9566	59831	355	273	22	16	49.7	9.22	1898	1	1	1	658.879	1315.74	2	1315.73	0.0086	0	24.48	0.053	K	TSIAIDTIINQK	R			File34631 Spectrum2524 scans: 10238
1	sp|P15999|ATPA_RAT	ATP synthase subunit alpha, mitochondrial OS=Rattus norvegicus OX=10116 GN=Atp5f1a PE=1 SV=2	9566	59831	355	273	22	16	49.7	9.22	1899	1	1	1	658.88	1315.75	2	1315.73	0.0106	0	26.91	0.028	K	TSIAIDTIINQK	R			File34631 Spectrum3284 scans: 11623
1	sp|P15999|ATPA_RAT	ATP synthase subunit alpha, mitochondrial OS=Rattus norvegicus OX=10116 GN=Atp5f1a PE=1 SV=2	9566	59831	355	273	22	16	49.7	9.22	1900	1	1	1	658.88	1315.75	2	1315.73	0.0117	0	23.39	0.064	K	TSIAIDTIINQK	R			File34631 Spectrum5183 scans: 15042
1	sp|P15999|ATPA_RAT	ATP synthase subunit alpha, mitochondrial OS=Rattus norvegicus OX=10116 GN=Atp5f1a PE=1 SV=2	9566	59831	355	273	22	16	49.7	9.22	1901	3	1	1	658.88	1315.75	2	1315.73	0.0117	0	1.39	10	K	TSIAIDTIINQK	R			File34631 Spectrum5048 scans: 14475
1	sp|P15999|ATPA_RAT	ATP synthase subunit alpha, mitochondrial OS=Rattus norvegicus OX=10116 GN=Atp5f1a PE=1 SV=2	9566	59831	355	273	22	16	49.7	9.22	1902	1	1	1	658.88	1315.75	2	1315.73	0.0118	0	15.54	0.39	K	TSIAIDTIINQK	R			File34631 Spectrum4562 scans: 13455
1	sp|P15999|ATPA_RAT	ATP synthase subunit alpha, mitochondrial OS=Rattus norvegicus OX=10116 GN=Atp5f1a PE=1 SV=2	9566	59831	355	273	22	16	49.7	9.22	1903	1	1	1	658.88	1315.75	2	1315.73	0.0118	0	11.84	0.92	K	TSIAIDTIINQK	R			File34631 Spectrum3022 scans: 11245
1	sp|P15999|ATPA_RAT	ATP synthase subunit alpha, mitochondrial OS=Rattus norvegicus OX=10116 GN=Atp5f1a PE=1 SV=2	9566	59831	355	273	22	16	49.7	9.22	1904	1	1	1	658.881	1315.75	2	1315.73	0.0122	0	22.92	0.071	K	TSIAIDTIINQK	R			File34631 Spectrum2556 scans: 10324
1	sp|P15999|ATPA_RAT	ATP synthase subunit alpha, mitochondrial OS=Rattus norvegicus OX=10116 GN=Atp5f1a PE=1 SV=2	9566	59831	355	273	22	16	49.7	9.22	1905	1	1	1	658.881	1315.75	2	1315.73	0.0123	0	36.48	0.0031	K	TSIAIDTIINQK	R			File34631 Spectrum2741 scans: 10739
1	sp|P15999|ATPA_RAT	ATP synthase subunit alpha, mitochondrial OS=Rattus norvegicus OX=10116 GN=Atp5f1a PE=1 SV=2	9566	59831	355	273	22	16	49.7	9.22	1906	1	1	1	658.881	1315.75	2	1315.73	0.0125	0	15.37	0.4	K	TSIAIDTIINQK	R			File34631 Spectrum2600 scans: 10417
1	sp|P15999|ATPA_RAT	ATP synthase subunit alpha, mitochondrial OS=Rattus norvegicus OX=10116 GN=Atp5f1a PE=1 SV=2	9566	59831	355	273	22	16	49.7	9.22	1907	2	1	1	658.881	1315.75	2	1315.73	0.0126	0	4.7	4.7	K	TSIAIDTIINQK	R			File34631 Spectrum5069 scans: 14556
1	sp|P15999|ATPA_RAT	ATP synthase subunit alpha, mitochondrial OS=Rattus norvegicus OX=10116 GN=Atp5f1a PE=1 SV=2	9566	59831	355	273	22	16	49.7	9.22	1908	1	1	1	658.881	1315.75	2	1315.73	0.0126	0	47.25	0.00026	K	TSIAIDTIINQK	R			File34631 Spectrum2417 scans: 9976
1	sp|P15999|ATPA_RAT	ATP synthase subunit alpha, mitochondrial OS=Rattus norvegicus OX=10116 GN=Atp5f1a PE=1 SV=2	9566	59831	355	273	22	16	49.7	9.22	1909	1	1	1	658.881	1315.75	2	1315.73	0.0131	0	56.57	3e-05	K	TSIAIDTIINQK	R			File34631 Spectrum2283 scans: 9636
1	sp|P15999|ATPA_RAT	ATP synthase subunit alpha, mitochondrial OS=Rattus norvegicus OX=10116 GN=Atp5f1a PE=1 SV=2	9566	59831	355	273	22	16	49.7	9.22	1910	1	1	1	658.881	1315.75	2	1315.73	0.0131	0	56.56	3e-05	K	TSIAIDTIINQK	R			File34631 Spectrum2313 scans: 9719
1	sp|P15999|ATPA_RAT	ATP synthase subunit alpha, mitochondrial OS=Rattus norvegicus OX=10116 GN=Atp5f1a PE=1 SV=2	9566	59831	355	273	22	16	49.7	9.22	1911	1	1	1	658.881	1315.75	2	1315.73	0.0132	0	17.61	0.24	K	TSIAIDTIINQK	R			File34631 Spectrum3676 scans: 12146
1	sp|P15999|ATPA_RAT	ATP synthase subunit alpha, mitochondrial OS=Rattus norvegicus OX=10116 GN=Atp5f1a PE=1 SV=2	9566	59831	355	273	22	16	49.7	9.22	1912	1	1	1	658.881	1315.75	2	1315.73	0.0133	0	33.9	0.0056	K	TSIAIDTIINQK	R			File34631 Spectrum4900 scans: 13917
1	sp|P15999|ATPA_RAT	ATP synthase subunit alpha, mitochondrial OS=Rattus norvegicus OX=10116 GN=Atp5f1a PE=1 SV=2	9566	59831	355	273	22	16	49.7	9.22	1913	1	1	1	658.881	1315.75	2	1315.73	0.0133	0	16.32	0.32	K	TSIAIDTIINQK	R			File34631 Spectrum2700 scans: 10649
1	sp|P15999|ATPA_RAT	ATP synthase subunit alpha, mitochondrial OS=Rattus norvegicus OX=10116 GN=Atp5f1a PE=1 SV=2	9566	59831	355	273	22	16	49.7	9.22	1914	1	1	1	658.881	1315.75	2	1315.73	0.0134	0	32.64	0.0075	K	TSIAIDTIINQK	R			File34631 Spectrum4953 scans: 14081
1	sp|P15999|ATPA_RAT	ATP synthase subunit alpha, mitochondrial OS=Rattus norvegicus OX=10116 GN=Atp5f1a PE=1 SV=2	9566	59831	355	273	22	16	49.7	9.22	1915	1	1	1	439.59	1315.75	3	1315.73	0.0136	0	18.17	0.21	K	TSIAIDTIINQK	R			File34631 Spectrum2273 scans: 9604
1	sp|P15999|ATPA_RAT	ATP synthase subunit alpha, mitochondrial OS=Rattus norvegicus OX=10116 GN=Atp5f1a PE=1 SV=2	9566	59831	355	273	22	16	49.7	9.22	1916	1	1	1	658.881	1315.75	2	1315.73	0.0136	0	23.59	0.06	K	TSIAIDTIINQK	R			File34631 Spectrum3197 scans: 11495
1	sp|P15999|ATPA_RAT	ATP synthase subunit alpha, mitochondrial OS=Rattus norvegicus OX=10116 GN=Atp5f1a PE=1 SV=2	9566	59831	355	273	22	16	49.7	9.22	1917	1	1	1	658.881	1315.75	2	1315.73	0.0136	0	56.95	2.8e-05	K	TSIAIDTIINQK	R			File34631 Spectrum2377 scans: 9887
1	sp|P15999|ATPA_RAT	ATP synthase subunit alpha, mitochondrial OS=Rattus norvegicus OX=10116 GN=Atp5f1a PE=1 SV=2	9566	59831	355	273	22	16	49.7	9.22	1918	1	1	1	658.881	1315.75	2	1315.73	0.0137	0	31.78	0.0091	K	TSIAIDTIINQK	R			File34631 Spectrum2455 scans: 10066
1	sp|P15999|ATPA_RAT	ATP synthase subunit alpha, mitochondrial OS=Rattus norvegicus OX=10116 GN=Atp5f1a PE=1 SV=2	9566	59831	355	273	22	16	49.7	9.22	1919	1	1	1	658.881	1315.75	2	1315.73	0.0138	0	25.22	0.041	K	TSIAIDTIINQK	R			File34631 Spectrum2642 scans: 10508
1	sp|P15999|ATPA_RAT	ATP synthase subunit alpha, mitochondrial OS=Rattus norvegicus OX=10116 GN=Atp5f1a PE=1 SV=2	9566	59831	355	273	22	16	49.7	9.22	1920	1	1	1	658.881	1315.75	2	1315.73	0.0138	0	22.06	0.086	K	TSIAIDTIINQK	R			File34631 Spectrum4379 scans: 13168
1	sp|P15999|ATPA_RAT	ATP synthase subunit alpha, mitochondrial OS=Rattus norvegicus OX=10116 GN=Atp5f1a PE=1 SV=2	9566	59831	355	273	22	16	49.7	9.22	1921	1	1	1	658.881	1315.75	2	1315.73	0.0138	0	56.63	3e-05	K	TSIAIDTIINQK	R			File34631 Spectrum2487 scans: 10151
1	sp|P15999|ATPA_RAT	ATP synthase subunit alpha, mitochondrial OS=Rattus norvegicus OX=10116 GN=Atp5f1a PE=1 SV=2	9566	59831	355	273	22	16	49.7	9.22	1922	1	1	1	658.881	1315.75	2	1315.73	0.0138	0	26.92	0.028	K	TSIAIDTIINQK	R			File34631 Spectrum3385 scans: 11767
1	sp|P15999|ATPA_RAT	ATP synthase subunit alpha, mitochondrial OS=Rattus norvegicus OX=10116 GN=Atp5f1a PE=1 SV=2	9566	59831	355	273	22	16	49.7	9.22	1923	1	1	1	658.881	1315.75	2	1315.73	0.0138	0	21.72	0.093	K	TSIAIDTIINQK	R			File34631 Spectrum4929 scans: 14001
1	sp|P15999|ATPA_RAT	ATP synthase subunit alpha, mitochondrial OS=Rattus norvegicus OX=10116 GN=Atp5f1a PE=1 SV=2	9566	59831	355	273	22	16	49.7	9.22	1924	1	1	1	658.882	1315.75	2	1315.73	0.0139	0	36.9	0.0028	K	TSIAIDTIINQK	R			File34631 Spectrum2826 scans: 10920
1	sp|P15999|ATPA_RAT	ATP synthase subunit alpha, mitochondrial OS=Rattus norvegicus OX=10116 GN=Atp5f1a PE=1 SV=2	9566	59831	355	273	22	16	49.7	9.22	1925	1	1	1	658.882	1315.75	2	1315.73	0.0139	0	28.59	0.019	K	TSIAIDTIINQK	R			File34631 Spectrum2937 scans: 11124
1	sp|P15999|ATPA_RAT	ATP synthase subunit alpha, mitochondrial OS=Rattus norvegicus OX=10116 GN=Atp5f1a PE=1 SV=2	9566	59831	355	273	22	16	49.7	9.22	1926	1	1	1	658.882	1315.75	2	1315.73	0.014	0	26.61	0.03	K	TSIAIDTIINQK	R			File34631 Spectrum3975 scans: 12574
1	sp|P15999|ATPA_RAT	ATP synthase subunit alpha, mitochondrial OS=Rattus norvegicus OX=10116 GN=Atp5f1a PE=1 SV=2	9566	59831	355	273	22	16	49.7	9.22	1927	4	1	1	658.882	1315.75	2	1315.73	0.014	0	5.24	4.1	K	TSIAIDTIINQK	R			File34631 Spectrum4973 scans: 14159
1	sp|P15999|ATPA_RAT	ATP synthase subunit alpha, mitochondrial OS=Rattus norvegicus OX=10116 GN=Atp5f1a PE=1 SV=2	9566	59831	355	273	22	16	49.7	9.22	1928	1	1	1	658.882	1315.75	2	1315.73	0.014	0	60.92	1.1e-05	K	TSIAIDTIINQK	R			File34631 Spectrum2349 scans: 9804
1	sp|P15999|ATPA_RAT	ATP synthase subunit alpha, mitochondrial OS=Rattus norvegicus OX=10116 GN=Atp5f1a PE=1 SV=2	9566	59831	355	273	22	16	49.7	9.22	1929	1	1	1	658.882	1315.75	2	1315.73	0.0142	0	15.65	0.38	K	TSIAIDTIINQK	R			File34631 Spectrum3900 scans: 12467
1	sp|P15999|ATPA_RAT	ATP synthase subunit alpha, mitochondrial OS=Rattus norvegicus OX=10116 GN=Atp5f1a PE=1 SV=2	9566	59831	355	273	22	16	49.7	9.22	1931	1	1	1	658.882	1315.75	2	1315.73	0.0144	0	11.23	1	K	TSIAIDTIINQK	R			File34631 Spectrum5139 scans: 14796
1	sp|P15999|ATPA_RAT	ATP synthase subunit alpha, mitochondrial OS=Rattus norvegicus OX=10116 GN=Atp5f1a PE=1 SV=2	9566	59831	355	273	22	16	49.7	9.22	1932	1	1	1	658.882	1315.75	2	1315.73	0.0145	0	24.09	0.054	K	TSIAIDTIINQK	R			File34631 Spectrum5238 scans: 15205
1	sp|P15999|ATPA_RAT	ATP synthase subunit alpha, mitochondrial OS=Rattus norvegicus OX=10116 GN=Atp5f1a PE=1 SV=2	9566	59831	355	273	22	16	49.7	9.22	1933	1	1	1	658.882	1315.75	2	1315.73	0.0147	0	31.5	0.0098	K	TSIAIDTIINQK	R			File34631 Spectrum2785 scans: 10830
1	sp|P15999|ATPA_RAT	ATP synthase subunit alpha, mitochondrial OS=Rattus norvegicus OX=10116 GN=Atp5f1a PE=1 SV=2	9566	59831	355	273	22	16	49.7	9.22	1934	1	1	1	658.882	1315.75	2	1315.73	0.0147	0	40.44	0.0013	K	TSIAIDTIINQK	R			File34631 Spectrum4698 scans: 13660
1	sp|P15999|ATPA_RAT	ATP synthase subunit alpha, mitochondrial OS=Rattus norvegicus OX=10116 GN=Atp5f1a PE=1 SV=2	9566	59831	355	273	22	16	49.7	9.22	1935	1	1	1	658.882	1315.75	2	1315.73	0.0151	0	30.22	0.013	K	TSIAIDTIINQK	R			File34631 Spectrum5272 scans: 15291
1	sp|P15999|ATPA_RAT	ATP synthase subunit alpha, mitochondrial OS=Rattus norvegicus OX=10116 GN=Atp5f1a PE=1 SV=2	9566	59831	355	273	22	16	49.7	9.22	1936	1	1	1	658.882	1315.75	2	1315.73	0.0153	0	28.39	0.019	K	TSIAIDTIINQK	R			File34631 Spectrum3481 scans: 11890
1	sp|P15999|ATPA_RAT	ATP synthase subunit alpha, mitochondrial OS=Rattus norvegicus OX=10116 GN=Atp5f1a PE=1 SV=2	9566	59831	355	273	22	16	49.7	9.22	1937	1	1	1	658.882	1315.75	2	1315.73	0.0153	0	13.04	0.67	K	TSIAIDTIINQK	R			File34631 Spectrum5159 scans: 14936
1	sp|P15999|ATPA_RAT	ATP synthase subunit alpha, mitochondrial OS=Rattus norvegicus OX=10116 GN=Atp5f1a PE=1 SV=2	9566	59831	355	273	22	16	49.7	9.22	1938	1	1	1	658.882	1315.75	2	1315.73	0.0153	0	31.71	0.009	K	TSIAIDTIINQK	R			File34631 Spectrum4490 scans: 13349
1	sp|P15999|ATPA_RAT	ATP synthase subunit alpha, mitochondrial OS=Rattus norvegicus OX=10116 GN=Atp5f1a PE=1 SV=2	9566	59831	355	273	22	16	49.7	9.22	1939	1	1	1	658.882	1315.75	2	1315.73	0.0155	0	18.87	0.18	K	TSIAIDTIINQK	R			File34631 Spectrum3574 scans: 12018
1	sp|P15999|ATPA_RAT	ATP synthase subunit alpha, mitochondrial OS=Rattus norvegicus OX=10116 GN=Atp5f1a PE=1 SV=2	9566	59831	355	273	22	16	49.7	9.22	1940	1	1	1	658.882	1315.75	2	1315.73	0.0155	0	24.94	0.043	K	TSIAIDTIINQK	R			File34631 Spectrum4244 scans: 12955
1	sp|P15999|ATPA_RAT	ATP synthase subunit alpha, mitochondrial OS=Rattus norvegicus OX=10116 GN=Atp5f1a PE=1 SV=2	9566	59831	355	273	22	16	49.7	9.22	1941	1	1	1	658.882	1315.75	2	1315.73	0.0155	0	22.99	0.068	K	TSIAIDTIINQK	R			File34631 Spectrum4310 scans: 13058
1	sp|P15999|ATPA_RAT	ATP synthase subunit alpha, mitochondrial OS=Rattus norvegicus OX=10116 GN=Atp5f1a PE=1 SV=2	9566	59831	355	273	22	16	49.7	9.22	1942	1	1	1	658.882	1315.75	2	1315.73	0.0155	0	29.93	0.014	K	TSIAIDTIINQK	R			File34631 Spectrum4769 scans: 13765
1	sp|P15999|ATPA_RAT	ATP synthase subunit alpha, mitochondrial OS=Rattus norvegicus OX=10116 GN=Atp5f1a PE=1 SV=2	9566	59831	355	273	22	16	49.7	9.22	1943	1	1	1	658.882	1315.75	2	1315.73	0.0155	0	26.44	0.031	K	TSIAIDTIINQK	R			File34631 Spectrum4632 scans: 13558
1	sp|P15999|ATPA_RAT	ATP synthase subunit alpha, mitochondrial OS=Rattus norvegicus OX=10116 GN=Atp5f1a PE=1 SV=2	9566	59831	355	273	22	16	49.7	9.22	1944	1	1	1	658.883	1315.75	2	1315.73	0.0158	0	14.61	0.47	K	TSIAIDTIINQK	R			File34631 Spectrum4046 scans: 12677
1	sp|P15999|ATPA_RAT	ATP synthase subunit alpha, mitochondrial OS=Rattus norvegicus OX=10116 GN=Atp5f1a PE=1 SV=2	9566	59831	355	273	22	16	49.7	9.22	1945	1	1	1	658.883	1315.75	2	1315.73	0.0159	0	13.85	0.56	K	TSIAIDTIINQK	R			File34631 Spectrum5023 scans: 14392
1	sp|P15999|ATPA_RAT	ATP synthase subunit alpha, mitochondrial OS=Rattus norvegicus OX=10116 GN=Atp5f1a PE=1 SV=2	9566	59831	355	273	22	16	49.7	9.22	1946	1	1	1	658.883	1315.75	2	1315.73	0.016	0	10.59	1.2	K	TSIAIDTIINQK	R			File34631 Spectrum5110 scans: 14709
1	sp|P15999|ATPA_RAT	ATP synthase subunit alpha, mitochondrial OS=Rattus norvegicus OX=10116 GN=Atp5f1a PE=1 SV=2	9566	59831	355	273	22	16	49.7	9.22	1947	4	1	1	658.883	1315.75	2	1315.73	0.0164	0	3.46	6.1	K	TSIAIDTIINQK	R			File34631 Spectrum4989 scans: 14234
1	sp|P15999|ATPA_RAT	ATP synthase subunit alpha, mitochondrial OS=Rattus norvegicus OX=10116 GN=Atp5f1a PE=1 SV=2	9566	59831	355	273	22	16	49.7	9.22	1948	4	1	1	658.883	1315.75	2	1315.73	0.0166	0	0.48	10	K	TSIAIDTIINQK	R			File34631 Spectrum5210 scans: 15123
1	sp|P15999|ATPA_RAT	ATP synthase subunit alpha, mitochondrial OS=Rattus norvegicus OX=10116 GN=Atp5f1a PE=1 SV=2	9566	59831	355	273	22	16	49.7	9.22	1949	1	1	1	658.884	1315.75	2	1315.73	0.0194	0	12.17	0.71	K	TSIAIDTIINQK	R			File34631 Spectrum3810 scans: 12346
1	sp|P15999|ATPA_RAT	ATP synthase subunit alpha, mitochondrial OS=Rattus norvegicus OX=10116 GN=Atp5f1a PE=1 SV=2	9566	59831	355	273	22	16	49.7	9.22	1974	1	1	0	664.362	1326.71	2	1326.7	0.0099	0	12.58	1.1	K	LYCIYVAIGQK	R			File34631 Spectrum2694 scans: 10628
1	sp|P15999|ATPA_RAT	ATP synthase subunit alpha, mitochondrial OS=Rattus norvegicus OX=10116 GN=Atp5f1a PE=1 SV=2	9566	59831	355	273	22	16	49.7	9.22	1975	1	1	0	664.364	1326.71	2	1326.7	0.0133	0	42.52	0.0011	K	LYCIYVAIGQK	R			File34631 Spectrum2611 scans: 10443
1	sp|P15999|ATPA_RAT	ATP synthase subunit alpha, mitochondrial OS=Rattus norvegicus OX=10116 GN=Atp5f1a PE=1 SV=2	9566	59831	355	273	22	16	49.7	9.22	1976	2	1	0	664.364	1326.71	2	1326.7	0.0134	0	14.83	0.67	K	LYCIYVAIGQK	R			File34631 Spectrum2652 scans: 10535
1	sp|P15999|ATPA_RAT	ATP synthase subunit alpha, mitochondrial OS=Rattus norvegicus OX=10116 GN=Atp5f1a PE=1 SV=2	9566	59831	355	273	22	16	49.7	9.22	1977	1	1	0	664.364	1326.71	2	1326.7	0.0135	0	37.49	0.0036	K	LYCIYVAIGQK	R			File34631 Spectrum2532 scans: 10265
1	sp|P15999|ATPA_RAT	ATP synthase subunit alpha, mitochondrial OS=Rattus norvegicus OX=10116 GN=Atp5f1a PE=1 SV=2	9566	59831	355	273	22	16	49.7	9.22	1978	1	1	0	664.365	1326.71	2	1326.7	0.0141	0	60.32	2e-05	K	LYCIYVAIGQK	R			File34631 Spectrum2566 scans: 10350
1	sp|P15999|ATPA_RAT	ATP synthase subunit alpha, mitochondrial OS=Rattus norvegicus OX=10116 GN=Atp5f1a PE=1 SV=2	9566	59831	355	273	22	16	49.7	9.22	2159	1	1	0	712.347	1422.68	2	1422.67	0.0136	0	56.29	4.8e-05	K	TGTAEMSSILEER	I			File34631 Spectrum2019 scans: 8942
1	sp|P15999|ATPA_RAT	ATP synthase subunit alpha, mitochondrial OS=Rattus norvegicus OX=10116 GN=Atp5f1a PE=1 SV=2	9566	59831	355	273	22	16	49.7	9.22	2160	1	1	0	712.349	1422.68	2	1422.67	0.0175	0	82.41	1.2e-07	K	TGTAEMSSILEER	I			File34631 Spectrum1983 scans: 8854
1	sp|P15999|ATPA_RAT	ATP synthase subunit alpha, mitochondrial OS=Rattus norvegicus OX=10116 GN=Atp5f1a PE=1 SV=2	9566	59831	355	273	22	16	49.7	9.22	2177	1	1	0	480.292	1437.85	3	1437.84	0.0131	0	31.62	0.0035	K	GIRPAINVGLSVSR	V			File34631 Spectrum1982 scans: 8853
1	sp|P15999|ATPA_RAT	ATP synthase subunit alpha, mitochondrial OS=Rattus norvegicus OX=10116 GN=Atp5f1a PE=1 SV=2	9566	59831	355	273	22	16	49.7	9.22	2178	1	1	0	480.292	1437.85	3	1437.84	0.0132	0	27.16	0.0098	K	GIRPAINVGLSVSR	V			File34631 Spectrum1698 scans: 8023
1	sp|P15999|ATPA_RAT	ATP synthase subunit alpha, mitochondrial OS=Rattus norvegicus OX=10116 GN=Atp5f1a PE=1 SV=2	9566	59831	355	273	22	16	49.7	9.22	2179	1	1	0	480.292	1437.85	3	1437.84	0.0132	0	48.2	7.7e-05	K	GIRPAINVGLSVSR	V			File34631 Spectrum1784 scans: 8270
1	sp|P15999|ATPA_RAT	ATP synthase subunit alpha, mitochondrial OS=Rattus norvegicus OX=10116 GN=Atp5f1a PE=1 SV=2	9566	59831	355	273	22	16	49.7	9.22	2180	1	1	0	480.292	1437.86	3	1437.84	0.0136	0	18.39	0.074	K	GIRPAINVGLSVSR	V			File34631 Spectrum2443 scans: 10040
1	sp|P15999|ATPA_RAT	ATP synthase subunit alpha, mitochondrial OS=Rattus norvegicus OX=10116 GN=Atp5f1a PE=1 SV=2	9566	59831	355	273	22	16	49.7	9.22	2181	1	1	0	480.292	1437.86	3	1437.84	0.0136	0	55.01	1.6e-05	K	GIRPAINVGLSVSR	V			File34631 Spectrum1759 scans: 8189
1	sp|P15999|ATPA_RAT	ATP synthase subunit alpha, mitochondrial OS=Rattus norvegicus OX=10116 GN=Atp5f1a PE=1 SV=2	9566	59831	355	273	22	16	49.7	9.22	2182	1	1	0	480.292	1437.86	3	1437.84	0.0139	0	47.85	8.2e-05	K	GIRPAINVGLSVSR	V			File34631 Spectrum1731 scans: 8108
1	sp|P15999|ATPA_RAT	ATP synthase subunit alpha, mitochondrial OS=Rattus norvegicus OX=10116 GN=Atp5f1a PE=1 SV=2	9566	59831	355	273	22	16	49.7	9.22	2183	1	1	0	480.293	1437.86	3	1437.84	0.014	0	15.15	0.15	K	GIRPAINVGLSVSR	V			File34631 Spectrum2516 scans: 10220
1	sp|P15999|ATPA_RAT	ATP synthase subunit alpha, mitochondrial OS=Rattus norvegicus OX=10116 GN=Atp5f1a PE=1 SV=2	9566	59831	355	273	22	16	49.7	9.22	2184	1	1	0	480.293	1437.86	3	1437.84	0.014	0	23.48	0.022	K	GIRPAINVGLSVSR	V			File34631 Spectrum2614 scans: 10455
1	sp|P15999|ATPA_RAT	ATP synthase subunit alpha, mitochondrial OS=Rattus norvegicus OX=10116 GN=Atp5f1a PE=1 SV=2	9566	59831	355	273	22	16	49.7	9.22	2185	1	1	0	480.293	1437.86	3	1437.84	0.0142	0	50.07	4.9e-05	K	GIRPAINVGLSVSR	V			File34631 Spectrum1940 scans: 8765
1	sp|P15999|ATPA_RAT	ATP synthase subunit alpha, mitochondrial OS=Rattus norvegicus OX=10116 GN=Atp5f1a PE=1 SV=2	9566	59831	355	273	22	16	49.7	9.22	2186	1	1	0	480.293	1437.86	3	1437.84	0.0147	0	34.71	0.0017	K	GIRPAINVGLSVSR	V			File34631 Spectrum2480 scans: 10128
1	sp|P15999|ATPA_RAT	ATP synthase subunit alpha, mitochondrial OS=Rattus norvegicus OX=10116 GN=Atp5f1a PE=1 SV=2	9566	59831	355	273	22	16	49.7	9.22	2187	1	1	0	480.293	1437.86	3	1437.84	0.0149	0	22.05	0.031	K	GIRPAINVGLSVSR	V			File34631 Spectrum2810 scans: 10880
1	sp|P15999|ATPA_RAT	ATP synthase subunit alpha, mitochondrial OS=Rattus norvegicus OX=10116 GN=Atp5f1a PE=1 SV=2	9566	59831	355	273	22	16	49.7	9.22	2188	1	1	0	480.293	1437.86	3	1437.84	0.015	0	23.08	0.025	K	GIRPAINVGLSVSR	V			File34631 Spectrum3856 scans: 12409
1	sp|P15999|ATPA_RAT	ATP synthase subunit alpha, mitochondrial OS=Rattus norvegicus OX=10116 GN=Atp5f1a PE=1 SV=2	9566	59831	355	273	22	16	49.7	9.22	2189	1	1	0	480.293	1437.86	3	1437.84	0.0151	0	19.48	0.057	K	GIRPAINVGLSVSR	V			File34631 Spectrum4212 scans: 12916
1	sp|P15999|ATPA_RAT	ATP synthase subunit alpha, mitochondrial OS=Rattus norvegicus OX=10116 GN=Atp5f1a PE=1 SV=2	9566	59831	355	273	22	16	49.7	9.22	2190	1	1	0	480.293	1437.86	3	1437.84	0.0153	0	16.15	0.12	K	GIRPAINVGLSVSR	V			File34631 Spectrum2404 scans: 9952
1	sp|P15999|ATPA_RAT	ATP synthase subunit alpha, mitochondrial OS=Rattus norvegicus OX=10116 GN=Atp5f1a PE=1 SV=2	9566	59831	355	273	22	16	49.7	9.22	2191	1	1	0	480.293	1437.86	3	1437.84	0.0153	0	24.84	0.017	K	GIRPAINVGLSVSR	V			File34631 Spectrum2256 scans: 9554
1	sp|P15999|ATPA_RAT	ATP synthase subunit alpha, mitochondrial OS=Rattus norvegicus OX=10116 GN=Atp5f1a PE=1 SV=2	9566	59831	355	273	22	16	49.7	9.22	2192	1	1	0	480.293	1437.86	3	1437.84	0.0153	0	13.19	0.24	K	GIRPAINVGLSVSR	V			File34631 Spectrum2554 scans: 10321
1	sp|P15999|ATPA_RAT	ATP synthase subunit alpha, mitochondrial OS=Rattus norvegicus OX=10116 GN=Atp5f1a PE=1 SV=2	9566	59831	355	273	22	16	49.7	9.22	2193	1	1	0	480.293	1437.86	3	1437.84	0.0153	0	48.05	8e-05	K	GIRPAINVGLSVSR	V			File34631 Spectrum1827 scans: 8431
1	sp|P15999|ATPA_RAT	ATP synthase subunit alpha, mitochondrial OS=Rattus norvegicus OX=10116 GN=Atp5f1a PE=1 SV=2	9566	59831	355	273	22	16	49.7	9.22	2194	1	1	0	480.293	1437.86	3	1437.84	0.0153	0	34.07	0.002	K	GIRPAINVGLSVSR	V			File34631 Spectrum3428 scans: 11820
1	sp|P15999|ATPA_RAT	ATP synthase subunit alpha, mitochondrial OS=Rattus norvegicus OX=10116 GN=Atp5f1a PE=1 SV=2	9566	59831	355	273	22	16	49.7	9.22	2195	1	1	0	480.293	1437.86	3	1437.84	0.0155	0	22.6	0.028	K	GIRPAINVGLSVSR	V			File34631 Spectrum2321 scans: 9735
1	sp|P15999|ATPA_RAT	ATP synthase subunit alpha, mitochondrial OS=Rattus norvegicus OX=10116 GN=Atp5f1a PE=1 SV=2	9566	59831	355	273	22	16	49.7	9.22	2196	1	1	0	480.293	1437.86	3	1437.84	0.0155	0	26.62	0.011	K	GIRPAINVGLSVSR	V			File34631 Spectrum1903 scans: 8674
1	sp|P15999|ATPA_RAT	ATP synthase subunit alpha, mitochondrial OS=Rattus norvegicus OX=10116 GN=Atp5f1a PE=1 SV=2	9566	59831	355	273	22	16	49.7	9.22	2197	1	1	0	480.293	1437.86	3	1437.84	0.0156	0	36.04	0.0013	K	GIRPAINVGLSVSR	V			File34631 Spectrum1667 scans: 7936
1	sp|P15999|ATPA_RAT	ATP synthase subunit alpha, mitochondrial OS=Rattus norvegicus OX=10116 GN=Atp5f1a PE=1 SV=2	9566	59831	355	273	22	16	49.7	9.22	2198	1	1	0	480.293	1437.86	3	1437.84	0.0157	0	19.52	0.057	K	GIRPAINVGLSVSR	V			File34631 Spectrum2764 scans: 10784
1	sp|P15999|ATPA_RAT	ATP synthase subunit alpha, mitochondrial OS=Rattus norvegicus OX=10116 GN=Atp5f1a PE=1 SV=2	9566	59831	355	273	22	16	49.7	9.22	2199	1	1	0	480.293	1437.86	3	1437.84	0.0157	0	52.02	3.2e-05	K	GIRPAINVGLSVSR	V			File34631 Spectrum2020 scans: 8943
1	sp|P15999|ATPA_RAT	ATP synthase subunit alpha, mitochondrial OS=Rattus norvegicus OX=10116 GN=Atp5f1a PE=1 SV=2	9566	59831	355	273	22	16	49.7	9.22	2200	1	1	0	480.293	1437.86	3	1437.84	0.0158	0	32.41	0.0029	K	GIRPAINVGLSVSR	V			File34631 Spectrum1868 scans: 8588
1	sp|P15999|ATPA_RAT	ATP synthase subunit alpha, mitochondrial OS=Rattus norvegicus OX=10116 GN=Atp5f1a PE=1 SV=2	9566	59831	355	273	22	16	49.7	9.22	2201	1	1	0	480.293	1437.86	3	1437.84	0.0159	0	35.38	0.0015	K	GIRPAINVGLSVSR	V			File34631 Spectrum2290 scans: 9650
1	sp|P15999|ATPA_RAT	ATP synthase subunit alpha, mitochondrial OS=Rattus norvegicus OX=10116 GN=Atp5f1a PE=1 SV=2	9566	59831	355	273	22	16	49.7	9.22	2202	1	1	0	480.293	1437.86	3	1437.84	0.016	0	39.5	0.00057	K	GIRPAINVGLSVSR	V			File34631 Spectrum1804 scans: 8349
1	sp|P15999|ATPA_RAT	ATP synthase subunit alpha, mitochondrial OS=Rattus norvegicus OX=10116 GN=Atp5f1a PE=1 SV=2	9566	59831	355	273	22	16	49.7	9.22	2203	1	1	0	480.293	1437.86	3	1437.84	0.0161	0	32.44	0.0029	K	GIRPAINVGLSVSR	V			File34631 Spectrum2221 scans: 9465
1	sp|P15999|ATPA_RAT	ATP synthase subunit alpha, mitochondrial OS=Rattus norvegicus OX=10116 GN=Atp5f1a PE=1 SV=2	9566	59831	355	273	22	16	49.7	9.22	2204	1	1	0	480.293	1437.86	3	1437.84	0.0161	0	37.34	0.00094	K	GIRPAINVGLSVSR	V			File34631 Spectrum2085 scans: 9126
1	sp|P15999|ATPA_RAT	ATP synthase subunit alpha, mitochondrial OS=Rattus norvegicus OX=10116 GN=Atp5f1a PE=1 SV=2	9566	59831	355	273	22	16	49.7	9.22	2205	1	1	0	480.293	1437.86	3	1437.84	0.0162	0	23.44	0.023	K	GIRPAINVGLSVSR	V			File34631 Spectrum2184 scans: 9378
1	sp|P15999|ATPA_RAT	ATP synthase subunit alpha, mitochondrial OS=Rattus norvegicus OX=10116 GN=Atp5f1a PE=1 SV=2	9566	59831	355	273	22	16	49.7	9.22	2206	1	1	0	480.293	1437.86	3	1437.84	0.0162	0	45.94	0.00013	K	GIRPAINVGLSVSR	V			File34631 Spectrum2119 scans: 9210
1	sp|P15999|ATPA_RAT	ATP synthase subunit alpha, mitochondrial OS=Rattus norvegicus OX=10116 GN=Atp5f1a PE=1 SV=2	9566	59831	355	273	22	16	49.7	9.22	2207	1	1	0	480.293	1437.86	3	1437.84	0.0163	0	16.39	0.12	K	GIRPAINVGLSVSR	V			File34631 Spectrum2667 scans: 10567
1	sp|P15999|ATPA_RAT	ATP synthase subunit alpha, mitochondrial OS=Rattus norvegicus OX=10116 GN=Atp5f1a PE=1 SV=2	9566	59831	355	273	22	16	49.7	9.22	2208	1	1	0	480.293	1437.86	3	1437.84	0.0165	0	27.27	0.0096	K	GIRPAINVGLSVSR	V			File34631 Spectrum3033 scans: 11263
1	sp|P15999|ATPA_RAT	ATP synthase subunit alpha, mitochondrial OS=Rattus norvegicus OX=10116 GN=Atp5f1a PE=1 SV=2	9566	59831	355	273	22	16	49.7	9.22	2209	1	1	0	480.293	1437.86	3	1437.84	0.0165	0	40.22	0.00048	K	GIRPAINVGLSVSR	V			File34631 Spectrum3522 scans: 11944
1	sp|P15999|ATPA_RAT	ATP synthase subunit alpha, mitochondrial OS=Rattus norvegicus OX=10116 GN=Atp5f1a PE=1 SV=2	9566	59831	355	273	22	16	49.7	9.22	2210	1	1	0	480.293	1437.86	3	1437.84	0.0166	0	25.11	0.016	K	GIRPAINVGLSVSR	V			File34631 Spectrum2917 scans: 11094
1	sp|P15999|ATPA_RAT	ATP synthase subunit alpha, mitochondrial OS=Rattus norvegicus OX=10116 GN=Atp5f1a PE=1 SV=2	9566	59831	355	273	22	16	49.7	9.22	2211	1	1	0	480.293	1437.86	3	1437.84	0.0166	0	14.07	0.2	K	GIRPAINVGLSVSR	V			File34631 Spectrum4531 scans: 13412
1	sp|P15999|ATPA_RAT	ATP synthase subunit alpha, mitochondrial OS=Rattus norvegicus OX=10116 GN=Atp5f1a PE=1 SV=2	9566	59831	355	273	22	16	49.7	9.22	2212	1	1	0	480.293	1437.86	3	1437.84	0.0167	0	21.19	0.039	K	GIRPAINVGLSVSR	V			File34631 Spectrum4455 scans: 13298
1	sp|P15999|ATPA_RAT	ATP synthase subunit alpha, mitochondrial OS=Rattus norvegicus OX=10116 GN=Atp5f1a PE=1 SV=2	9566	59831	355	273	22	16	49.7	9.22	2213	1	1	0	480.293	1437.86	3	1437.84	0.0169	0	22.31	0.03	K	GIRPAINVGLSVSR	V			File34631 Spectrum1653 scans: 7862
1	sp|P15999|ATPA_RAT	ATP synthase subunit alpha, mitochondrial OS=Rattus norvegicus OX=10116 GN=Atp5f1a PE=1 SV=2	9566	59831	355	273	22	16	49.7	9.22	2214	1	1	0	480.293	1437.86	3	1437.84	0.0169	0	46.82	0.00011	K	GIRPAINVGLSVSR	V			File34631 Spectrum2045 scans: 9024
1	sp|P15999|ATPA_RAT	ATP synthase subunit alpha, mitochondrial OS=Rattus norvegicus OX=10116 GN=Atp5f1a PE=1 SV=2	9566	59831	355	273	22	16	49.7	9.22	2215	1	1	0	480.293	1437.86	3	1437.84	0.0171	0	23.74	0.022	K	GIRPAINVGLSVSR	V			File34631 Spectrum2704 scans: 10660
1	sp|P15999|ATPA_RAT	ATP synthase subunit alpha, mitochondrial OS=Rattus norvegicus OX=10116 GN=Atp5f1a PE=1 SV=2	9566	59831	355	273	22	16	49.7	9.22	2216	1	1	0	480.294	1437.86	3	1437.84	0.0173	0	20.06	0.05	K	GIRPAINVGLSVSR	V			File34631 Spectrum2149 scans: 9294
1	sp|P15999|ATPA_RAT	ATP synthase subunit alpha, mitochondrial OS=Rattus norvegicus OX=10116 GN=Atp5f1a PE=1 SV=2	9566	59831	355	273	22	16	49.7	9.22	2217	1	1	0	480.294	1437.86	3	1437.84	0.0176	0	37.64	0.00071	K	GIRPAINVGLSVSR	V			File34631 Spectrum1847 scans: 8510
1	sp|P15999|ATPA_RAT	ATP synthase subunit alpha, mitochondrial OS=Rattus norvegicus OX=10116 GN=Atp5f1a PE=1 SV=2	9566	59831	355	273	22	16	49.7	9.22	2218	1	1	0	480.294	1437.86	3	1437.84	0.0176	0	16.66	0.09	K	GIRPAINVGLSVSR	V			File34631 Spectrum4320 scans: 13074
1	sp|P15999|ATPA_RAT	ATP synthase subunit alpha, mitochondrial OS=Rattus norvegicus OX=10116 GN=Atp5f1a PE=1 SV=2	9566	59831	355	273	22	16	49.7	9.22	2219	1	1	0	480.294	1437.86	3	1437.84	0.0178	0	14.71	0.14	K	GIRPAINVGLSVSR	V			File34631 Spectrum2373 scans: 9867
1	sp|P15999|ATPA_RAT	ATP synthase subunit alpha, mitochondrial OS=Rattus norvegicus OX=10116 GN=Atp5f1a PE=1 SV=2	9566	59831	355	273	22	16	49.7	9.22	2220	1	1	0	480.294	1437.86	3	1437.84	0.0182	0	22.92	0.021	K	GIRPAINVGLSVSR	V			File34631 Spectrum3938 scans: 12521
1	sp|P15999|ATPA_RAT	ATP synthase subunit alpha, mitochondrial OS=Rattus norvegicus OX=10116 GN=Atp5f1a PE=1 SV=2	9566	59831	355	273	22	16	49.7	9.22	2221	1	1	0	480.294	1437.86	3	1437.84	0.0182	0	16.55	0.092	K	GIRPAINVGLSVSR	V			File34631 Spectrum4682 scans: 13637
1	sp|P15999|ATPA_RAT	ATP synthase subunit alpha, mitochondrial OS=Rattus norvegicus OX=10116 GN=Atp5f1a PE=1 SV=2	9566	59831	355	273	22	16	49.7	9.22	2222	1	1	0	480.294	1437.86	3	1437.84	0.0182	0	19.41	0.048	K	GIRPAINVGLSVSR	V			File34631 Spectrum3219 scans: 11530
1	sp|P15999|ATPA_RAT	ATP synthase subunit alpha, mitochondrial OS=Rattus norvegicus OX=10116 GN=Atp5f1a PE=1 SV=2	9566	59831	355	273	22	16	49.7	9.22	2223	1	1	0	480.294	1437.86	3	1437.84	0.0184	0	34.8	0.0014	K	GIRPAINVGLSVSR	V			File34631 Spectrum3112 scans: 11373
1	sp|P15999|ATPA_RAT	ATP synthase subunit alpha, mitochondrial OS=Rattus norvegicus OX=10116 GN=Atp5f1a PE=1 SV=2	9566	59831	355	273	22	16	49.7	9.22	2224	1	1	0	480.294	1437.86	3	1437.84	0.0184	0	32.43	0.0024	K	GIRPAINVGLSVSR	V			File34631 Spectrum5245 scans: 15224
1	sp|P15999|ATPA_RAT	ATP synthase subunit alpha, mitochondrial OS=Rattus norvegicus OX=10116 GN=Atp5f1a PE=1 SV=2	9566	59831	355	273	22	16	49.7	9.22	2225	1	1	0	480.294	1437.86	3	1437.84	0.0185	0	32.52	0.0023	K	GIRPAINVGLSVSR	V			File34631 Spectrum4086 scans: 12732
1	sp|P15999|ATPA_RAT	ATP synthase subunit alpha, mitochondrial OS=Rattus norvegicus OX=10116 GN=Atp5f1a PE=1 SV=2	9566	59831	355	273	22	16	49.7	9.22	2226	1	1	0	480.294	1437.86	3	1437.84	0.0187	0	13.37	0.19	K	GIRPAINVGLSVSR	V			File34631 Spectrum4605 scans: 13519
1	sp|P15999|ATPA_RAT	ATP synthase subunit alpha, mitochondrial OS=Rattus norvegicus OX=10116 GN=Atp5f1a PE=1 SV=2	9566	59831	355	273	22	16	49.7	9.22	2227	1	1	0	480.294	1437.86	3	1437.84	0.0193	0	26.29	0.0098	K	GIRPAINVGLSVSR	V			File34631 Spectrum5217 scans: 15141
1	sp|P15999|ATPA_RAT	ATP synthase subunit alpha, mitochondrial OS=Rattus norvegicus OX=10116 GN=Atp5f1a PE=1 SV=2	9566	59831	355	273	22	16	49.7	9.22	2228	1	1	0	480.294	1437.86	3	1437.84	0.0197	0	21.09	0.032	K	GIRPAINVGLSVSR	V			File34631 Spectrum4011 scans: 12626
1	sp|P15999|ATPA_RAT	ATP synthase subunit alpha, mitochondrial OS=Rattus norvegicus OX=10116 GN=Atp5f1a PE=1 SV=2	9566	59831	355	273	22	16	49.7	9.22	2229	1	1	0	720.345	1438.67	2	1438.66	0.0137	0	83.51	8.4e-08	K	TGTAEMSSILEER	I	Oxidation (M)	0.0000010000000.0	File34631 Spectrum1103 scans: 6069
1	sp|P15999|ATPA_RAT	ATP synthase subunit alpha, mitochondrial OS=Rattus norvegicus OX=10116 GN=Atp5f1a PE=1 SV=2	9566	59831	355	273	22	16	49.7	9.22	2230	1	1	0	720.345	1438.68	2	1438.66	0.0147	0	38.78	0.0025	K	TGTAEMSSILEER	I	Oxidation (M)	0.0000010000000.0	File34631 Spectrum1994 scans: 8879
1	sp|P15999|ATPA_RAT	ATP synthase subunit alpha, mitochondrial OS=Rattus norvegicus OX=10116 GN=Atp5f1a PE=1 SV=2	9566	59831	355	273	22	16	49.7	9.22	2304	1	1	1	491.624	1471.85	3	1471.84	0.0151	1	38.71	0.00092	K	TSIAIDTIINQKR	F			File34631 Spectrum1890 scans: 8646
1	sp|P15999|ATPA_RAT	ATP synthase subunit alpha, mitochondrial OS=Rattus norvegicus OX=10116 GN=Atp5f1a PE=1 SV=2	9566	59831	355	273	22	16	49.7	9.22	2305	1	1	1	491.625	1471.85	3	1471.84	0.0164	1	44.15	0.00026	K	TSIAIDTIINQKR	F			File34631 Spectrum1862 scans: 8562
1	sp|P15999|ATPA_RAT	ATP synthase subunit alpha, mitochondrial OS=Rattus norvegicus OX=10116 GN=Atp5f1a PE=1 SV=2	9566	59831	355	273	22	16	49.7	9.22	2306	1	1	1	736.934	1471.85	2	1471.84	0.0168	1	21.5	0.047	K	TSIAIDTIINQKR	F			File34631 Spectrum1867 scans: 8584
1	sp|P15999|ATPA_RAT	ATP synthase subunit alpha, mitochondrial OS=Rattus norvegicus OX=10116 GN=Atp5f1a PE=1 SV=2	9566	59831	355	273	22	16	49.7	9.22	2536	1	1	1	777.382	1552.75	2	1552.73	0.0189	0	21.43	0.16	R	EAYPGDVFYLHSR	L			File34631 Spectrum2074 scans: 9097
1	sp|P15999|ATPA_RAT	ATP synthase subunit alpha, mitochondrial OS=Rattus norvegicus OX=10116 GN=Atp5f1a PE=1 SV=2	9566	59831	355	273	22	16	49.7	9.22	2571	1	1	0	788.4	1574.79	2	1574.78	0.0077	0	20.45	0.23	R	ILGADTSVDLEETGR	V			File34631 Spectrum3622 scans: 12077
1	sp|P15999|ATPA_RAT	ATP synthase subunit alpha, mitochondrial OS=Rattus norvegicus OX=10116 GN=Atp5f1a PE=1 SV=2	9566	59831	355	273	22	16	49.7	9.22	2572	1	1	0	788.402	1574.79	2	1574.78	0.0105	0	11.07	2	R	ILGADTSVDLEETGR	V			File34631 Spectrum2951 scans: 11146
1	sp|P15999|ATPA_RAT	ATP synthase subunit alpha, mitochondrial OS=Rattus norvegicus OX=10116 GN=Atp5f1a PE=1 SV=2	9566	59831	355	273	22	16	49.7	9.22	2573	1	1	0	788.402	1574.79	2	1574.78	0.0111	0	3.06	13	R	ILGADTSVDLEETGR	V			File34631 Spectrum2117 scans: 9207
1	sp|P15999|ATPA_RAT	ATP synthase subunit alpha, mitochondrial OS=Rattus norvegicus OX=10116 GN=Atp5f1a PE=1 SV=2	9566	59831	355	273	22	16	49.7	9.22	2575	1	1	0	788.402	1574.79	2	1574.78	0.0114	0	8.82	3.4	R	ILGADTSVDLEETGR	V			File34631 Spectrum2159 scans: 9324
1	sp|P15999|ATPA_RAT	ATP synthase subunit alpha, mitochondrial OS=Rattus norvegicus OX=10116 GN=Atp5f1a PE=1 SV=2	9566	59831	355	273	22	16	49.7	9.22	2576	1	1	0	788.403	1574.79	2	1574.78	0.0121	0	17.94	0.41	R	ILGADTSVDLEETGR	V			File34631 Spectrum1857 scans: 8544
1	sp|P15999|ATPA_RAT	ATP synthase subunit alpha, mitochondrial OS=Rattus norvegicus OX=10116 GN=Atp5f1a PE=1 SV=2	9566	59831	355	273	22	16	49.7	9.22	2577	1	1	0	788.403	1574.79	2	1574.78	0.0123	0	22.48	0.15	R	ILGADTSVDLEETGR	V			File34631 Spectrum1835 scans: 8463
1	sp|P15999|ATPA_RAT	ATP synthase subunit alpha, mitochondrial OS=Rattus norvegicus OX=10116 GN=Atp5f1a PE=1 SV=2	9566	59831	355	273	22	16	49.7	9.22	2579	1	1	0	788.404	1574.79	2	1574.78	0.0141	0	87.69	4.4e-08	R	ILGADTSVDLEETGR	V			File34631 Spectrum1795 scans: 8302
1	sp|P15999|ATPA_RAT	ATP synthase subunit alpha, mitochondrial OS=Rattus norvegicus OX=10116 GN=Atp5f1a PE=1 SV=2	9566	59831	355	273	22	16	49.7	9.22	2581	1	1	0	788.404	1574.79	2	1574.78	0.0149	0	113.47	1.2e-10	R	ILGADTSVDLEETGR	V			File34631 Spectrum1774 scans: 8224
1	sp|P15999|ATPA_RAT	ATP synthase subunit alpha, mitochondrial OS=Rattus norvegicus OX=10116 GN=Atp5f1a PE=1 SV=2	9566	59831	355	273	22	16	49.7	9.22	2582	1	1	0	788.404	1574.79	2	1574.78	0.015	0	47.41	0.00047	R	ILGADTSVDLEETGR	V			File34631 Spectrum1882 scans: 8625
1	sp|P15999|ATPA_RAT	ATP synthase subunit alpha, mitochondrial OS=Rattus norvegicus OX=10116 GN=Atp5f1a PE=1 SV=2	9566	59831	355	273	22	16	49.7	9.22	2583	1	1	0	788.404	1574.79	2	1574.78	0.015	0	32.12	0.016	R	ILGADTSVDLEETGR	V			File34631 Spectrum3484 scans: 11893
1	sp|P15999|ATPA_RAT	ATP synthase subunit alpha, mitochondrial OS=Rattus norvegicus OX=10116 GN=Atp5f1a PE=1 SV=2	9566	59831	355	273	22	16	49.7	9.22	2584	1	1	0	788.404	1574.79	2	1574.78	0.0152	0	52.2	0.00015	R	ILGADTSVDLEETGR	V			File34631 Spectrum5274 scans: 15303
1	sp|P15999|ATPA_RAT	ATP synthase subunit alpha, mitochondrial OS=Rattus norvegicus OX=10116 GN=Atp5f1a PE=1 SV=2	9566	59831	355	273	22	16	49.7	9.22	2585	1	1	0	788.404	1574.79	2	1574.78	0.0154	0	64.39	9.2e-06	R	ILGADTSVDLEETGR	V			File34631 Spectrum1743 scans: 8142
1	sp|P15999|ATPA_RAT	ATP synthase subunit alpha, mitochondrial OS=Rattus norvegicus OX=10116 GN=Atp5f1a PE=1 SV=2	9566	59831	355	273	22	16	49.7	9.22	2586	1	1	0	788.404	1574.79	2	1574.78	0.0156	0	8.3	3.7	R	ILGADTSVDLEETGR	V			File34631 Spectrum3381 scans: 11761
1	sp|P15999|ATPA_RAT	ATP synthase subunit alpha, mitochondrial OS=Rattus norvegicus OX=10116 GN=Atp5f1a PE=1 SV=2	9566	59831	355	273	22	16	49.7	9.22	2587	1	1	0	788.405	1574.8	2	1574.78	0.0163	0	44.25	0.00095	R	ILGADTSVDLEETGR	V			File34631 Spectrum1813 scans: 8381
1	sp|P15999|ATPA_RAT	ATP synthase subunit alpha, mitochondrial OS=Rattus norvegicus OX=10116 GN=Atp5f1a PE=1 SV=2	9566	59831	355	273	22	16	49.7	9.22	2589	1	1	0	788.405	1574.8	2	1574.78	0.0172	0	17.87	0.42	R	ILGADTSVDLEETGR	V			File34631 Spectrum2000 scans: 8894
1	sp|P15999|ATPA_RAT	ATP synthase subunit alpha, mitochondrial OS=Rattus norvegicus OX=10116 GN=Atp5f1a PE=1 SV=2	9566	59831	355	273	22	16	49.7	9.22	2590	1	1	0	788.405	1574.8	2	1574.78	0.0172	0	23.76	0.11	R	ILGADTSVDLEETGR	V			File34631 Spectrum4975 scans: 14172
1	sp|P15999|ATPA_RAT	ATP synthase subunit alpha, mitochondrial OS=Rattus norvegicus OX=10116 GN=Atp5f1a PE=1 SV=2	9566	59831	355	273	22	16	49.7	9.22	2592	1	1	0	788.406	1574.8	2	1574.78	0.0186	0	24.11	0.099	R	ILGADTSVDLEETGR	V			File34631 Spectrum2043 scans: 9014
1	sp|P15999|ATPA_RAT	ATP synthase subunit alpha, mitochondrial OS=Rattus norvegicus OX=10116 GN=Atp5f1a PE=1 SV=2	9566	59831	355	273	22	16	49.7	9.22	2593	1	1	0	788.406	1574.8	2	1574.78	0.0191	0	39.53	0.0028	R	ILGADTSVDLEETGR	V			File34631 Spectrum5019 scans: 14378
1	sp|P15999|ATPA_RAT	ATP synthase subunit alpha, mitochondrial OS=Rattus norvegicus OX=10116 GN=Atp5f1a PE=1 SV=2	9566	59831	355	273	22	16	49.7	9.22	2596	2	1	1	789.441	1576.87	2	1576.85	0.0174	1	9	1.7	K	LKEIVTNFLAGFEP	-			File34631 Spectrum4266 scans: 12994
1	sp|P15999|ATPA_RAT	ATP synthase subunit alpha, mitochondrial OS=Rattus norvegicus OX=10116 GN=Atp5f1a PE=1 SV=2	9566	59831	355	273	22	16	49.7	9.22	2821	1	1	0	834.398	1666.78	2	1666.79	-0.0054	0	15.69	0.53	R	NVQAEEMVEFSSGLK	G			File34631 Spectrum1695 scans: 8013
1	sp|P15999|ATPA_RAT	ATP synthase subunit alpha, mitochondrial OS=Rattus norvegicus OX=10116 GN=Atp5f1a PE=1 SV=2	9566	59831	355	273	22	16	49.7	9.22	2822	1	1	0	834.405	1666.8	2	1666.79	0.009	0	65.83	5.9e-06	R	NVQAEEMVEFSSGLK	G			File34631 Spectrum3752 scans: 12257
1	sp|P15999|ATPA_RAT	ATP synthase subunit alpha, mitochondrial OS=Rattus norvegicus OX=10116 GN=Atp5f1a PE=1 SV=2	9566	59831	355	273	22	16	49.7	9.22	2823	1	1	0	834.406	1666.8	2	1666.79	0.011	0	65.33	6.8e-06	R	NVQAEEMVEFSSGLK	G			File34631 Spectrum4221 scans: 12928
1	sp|P15999|ATPA_RAT	ATP synthase subunit alpha, mitochondrial OS=Rattus norvegicus OX=10116 GN=Atp5f1a PE=1 SV=2	9566	59831	355	273	22	16	49.7	9.22	2824	1	1	0	556.607	1666.8	3	1666.79	0.0121	0	59.48	2.7e-05	R	NVQAEEMVEFSSGLK	G			File34631 Spectrum2867 scans: 11003
1	sp|P15999|ATPA_RAT	ATP synthase subunit alpha, mitochondrial OS=Rattus norvegicus OX=10116 GN=Atp5f1a PE=1 SV=2	9566	59831	355	273	22	16	49.7	9.22	2826	1	1	0	556.608	1666.8	3	1666.79	0.0138	0	55.02	7.4e-05	R	NVQAEEMVEFSSGLK	G			File34631 Spectrum4926 scans: 13993
1	sp|P15999|ATPA_RAT	ATP synthase subunit alpha, mitochondrial OS=Rattus norvegicus OX=10116 GN=Atp5f1a PE=1 SV=2	9566	59831	355	273	22	16	49.7	9.22	2827	1	1	0	834.408	1666.8	2	1666.79	0.014	0	60.26	2.2e-05	R	NVQAEEMVEFSSGLK	G			File34631 Spectrum5098 scans: 14665
1	sp|P15999|ATPA_RAT	ATP synthase subunit alpha, mitochondrial OS=Rattus norvegicus OX=10116 GN=Atp5f1a PE=1 SV=2	9566	59831	355	273	22	16	49.7	9.22	2828	1	1	0	834.408	1666.8	2	1666.79	0.0143	0	71.51	1.7e-06	R	NVQAEEMVEFSSGLK	G			File34631 Spectrum2874 scans: 11017
1	sp|P15999|ATPA_RAT	ATP synthase subunit alpha, mitochondrial OS=Rattus norvegicus OX=10116 GN=Atp5f1a PE=1 SV=2	9566	59831	355	273	22	16	49.7	9.22	2829	1	1	0	556.608	1666.8	3	1666.79	0.0145	0	38.88	0.0032	R	NVQAEEMVEFSSGLK	G			File34631 Spectrum4210 scans: 12913
1	sp|P15999|ATPA_RAT	ATP synthase subunit alpha, mitochondrial OS=Rattus norvegicus OX=10116 GN=Atp5f1a PE=1 SV=2	9566	59831	355	273	22	16	49.7	9.22	2830	1	1	0	834.408	1666.8	2	1666.79	0.0148	0	76.09	6e-07	R	NVQAEEMVEFSSGLK	G			File34631 Spectrum4069 scans: 12708
1	sp|P15999|ATPA_RAT	ATP synthase subunit alpha, mitochondrial OS=Rattus norvegicus OX=10116 GN=Atp5f1a PE=1 SV=2	9566	59831	355	273	22	16	49.7	9.22	2831	1	1	0	834.409	1666.8	2	1666.79	0.0153	0	69.88	2.5e-06	R	NVQAEEMVEFSSGLK	G			File34631 Spectrum2584 scans: 10387
1	sp|P15999|ATPA_RAT	ATP synthase subunit alpha, mitochondrial OS=Rattus norvegicus OX=10116 GN=Atp5f1a PE=1 SV=2	9566	59831	355	273	22	16	49.7	9.22	2832	1	1	0	834.409	1666.8	2	1666.79	0.0154	0	68.46	3.5e-06	R	NVQAEEMVEFSSGLK	G			File34631 Spectrum3152 scans: 11431
1	sp|P15999|ATPA_RAT	ATP synthase subunit alpha, mitochondrial OS=Rattus norvegicus OX=10116 GN=Atp5f1a PE=1 SV=2	9566	59831	355	273	22	16	49.7	9.22	2833	1	1	0	834.409	1666.8	2	1666.79	0.0154	0	79.72	2.6e-07	R	NVQAEEMVEFSSGLK	G			File34631 Spectrum3371 scans: 11747
1	sp|P15999|ATPA_RAT	ATP synthase subunit alpha, mitochondrial OS=Rattus norvegicus OX=10116 GN=Atp5f1a PE=1 SV=2	9566	59831	355	273	22	16	49.7	9.22	2834	1	1	0	556.608	1666.8	3	1666.79	0.0154	0	15.69	0.67	R	NVQAEEMVEFSSGLK	G			File34631 Spectrum3567 scans: 12008
1	sp|P15999|ATPA_RAT	ATP synthase subunit alpha, mitochondrial OS=Rattus norvegicus OX=10116 GN=Atp5f1a PE=1 SV=2	9566	59831	355	273	22	16	49.7	9.22	2835	1	1	0	834.409	1666.8	2	1666.79	0.0155	0	67.15	4.8e-06	R	NVQAEEMVEFSSGLK	G			File34631 Spectrum3540 scans: 11971
1	sp|P15999|ATPA_RAT	ATP synthase subunit alpha, mitochondrial OS=Rattus norvegicus OX=10116 GN=Atp5f1a PE=1 SV=2	9566	59831	355	273	22	16	49.7	9.22	2836	1	1	0	834.409	1666.8	2	1666.79	0.0155	0	74.6	8.6e-07	R	NVQAEEMVEFSSGLK	G			File34631 Spectrum4547 scans: 13435
1	sp|P15999|ATPA_RAT	ATP synthase subunit alpha, mitochondrial OS=Rattus norvegicus OX=10116 GN=Atp5f1a PE=1 SV=2	9566	59831	355	273	22	16	49.7	9.22	2837	1	1	0	834.409	1666.8	2	1666.79	0.0159	0	70.63	2.2e-06	R	NVQAEEMVEFSSGLK	G			File34631 Spectrum4416 scans: 13231
1	sp|P15999|ATPA_RAT	ATP synthase subunit alpha, mitochondrial OS=Rattus norvegicus OX=10116 GN=Atp5f1a PE=1 SV=2	9566	59831	355	273	22	16	49.7	9.22	2838	1	1	0	834.409	1666.8	2	1666.79	0.0159	0	60.72	2.1e-05	R	NVQAEEMVEFSSGLK	G			File34631 Spectrum3997 scans: 12605
1	sp|P15999|ATPA_RAT	ATP synthase subunit alpha, mitochondrial OS=Rattus norvegicus OX=10116 GN=Atp5f1a PE=1 SV=2	9566	59831	355	273	22	16	49.7	9.22	2839	1	1	0	834.409	1666.8	2	1666.79	0.0159	0	80.58	2.2e-07	R	NVQAEEMVEFSSGLK	G			File34631 Spectrum2622 scans: 10475
1	sp|P15999|ATPA_RAT	ATP synthase subunit alpha, mitochondrial OS=Rattus norvegicus OX=10116 GN=Atp5f1a PE=1 SV=2	9566	59831	355	273	22	16	49.7	9.22	2840	2	1	0	556.608	1666.8	3	1666.79	0.016	0	5.48	7.1	R	NVQAEEMVEFSSGLK	G			File34631 Spectrum5051 scans: 14493
1	sp|P15999|ATPA_RAT	ATP synthase subunit alpha, mitochondrial OS=Rattus norvegicus OX=10116 GN=Atp5f1a PE=1 SV=2	9566	59831	355	273	22	16	49.7	9.22	2841	1	1	0	556.608	1666.8	3	1666.79	0.016	0	53.37	0.00011	R	NVQAEEMVEFSSGLK	G			File34631 Spectrum2579 scans: 10375
1	sp|P15999|ATPA_RAT	ATP synthase subunit alpha, mitochondrial OS=Rattus norvegicus OX=10116 GN=Atp5f1a PE=1 SV=2	9566	59831	355	273	22	16	49.7	9.22	2842	1	1	0	834.409	1666.8	2	1666.79	0.0161	0	70.59	2.2e-06	R	NVQAEEMVEFSSGLK	G			File34631 Spectrum4149 scans: 12818
1	sp|P15999|ATPA_RAT	ATP synthase subunit alpha, mitochondrial OS=Rattus norvegicus OX=10116 GN=Atp5f1a PE=1 SV=2	9566	59831	355	273	22	16	49.7	9.22	2843	1	1	0	556.608	1666.8	3	1666.79	0.0162	0	48.5	0.00035	R	NVQAEEMVEFSSGLK	G			File34631 Spectrum3070 scans: 11317
1	sp|P15999|ATPA_RAT	ATP synthase subunit alpha, mitochondrial OS=Rattus norvegicus OX=10116 GN=Atp5f1a PE=1 SV=2	9566	59831	355	273	22	16	49.7	9.22	2844	1	1	0	834.409	1666.8	2	1666.79	0.0162	0	65.33	7.3e-06	R	NVQAEEMVEFSSGLK	G			File34631 Spectrum2742 scans: 10743
1	sp|P15999|ATPA_RAT	ATP synthase subunit alpha, mitochondrial OS=Rattus norvegicus OX=10116 GN=Atp5f1a PE=1 SV=2	9566	59831	355	273	22	16	49.7	9.22	2845	1	1	0	834.409	1666.8	2	1666.79	0.0162	0	72.69	1.3e-06	R	NVQAEEMVEFSSGLK	G			File34631 Spectrum3903 scans: 12471
1	sp|P15999|ATPA_RAT	ATP synthase subunit alpha, mitochondrial OS=Rattus norvegicus OX=10116 GN=Atp5f1a PE=1 SV=2	9566	59831	355	273	22	16	49.7	9.22	2846	1	1	0	556.609	1666.8	3	1666.79	0.0163	0	19.7	0.27	R	NVQAEEMVEFSSGLK	G			File34631 Spectrum5073 scans: 14573
1	sp|P15999|ATPA_RAT	ATP synthase subunit alpha, mitochondrial OS=Rattus norvegicus OX=10116 GN=Atp5f1a PE=1 SV=2	9566	59831	355	273	22	16	49.7	9.22	2847	1	1	0	834.409	1666.8	2	1666.79	0.0164	0	79.98	2.5e-07	R	NVQAEEMVEFSSGLK	G			File34631 Spectrum4921 scans: 13970
1	sp|P15999|ATPA_RAT	ATP synthase subunit alpha, mitochondrial OS=Rattus norvegicus OX=10116 GN=Atp5f1a PE=1 SV=2	9566	59831	355	273	22	16	49.7	9.22	2848	1	1	0	556.609	1666.8	3	1666.79	0.0167	0	49.46	0.00028	R	NVQAEEMVEFSSGLK	G			File34631 Spectrum4506 scans: 13374
1	sp|P15999|ATPA_RAT	ATP synthase subunit alpha, mitochondrial OS=Rattus norvegicus OX=10116 GN=Atp5f1a PE=1 SV=2	9566	59831	355	273	22	16	49.7	9.22	2849	1	1	0	556.609	1666.8	3	1666.79	0.0167	0	59.31	2.9e-05	R	NVQAEEMVEFSSGLK	G			File34631 Spectrum2657 scans: 10551
1	sp|P15999|ATPA_RAT	ATP synthase subunit alpha, mitochondrial OS=Rattus norvegicus OX=10116 GN=Atp5f1a PE=1 SV=2	9566	59831	355	273	22	16	49.7	9.22	2850	1	1	0	556.609	1666.8	3	1666.79	0.0167	0	61.4	1.8e-05	R	NVQAEEMVEFSSGLK	G			File34631 Spectrum2616 scans: 10462
1	sp|P15999|ATPA_RAT	ATP synthase subunit alpha, mitochondrial OS=Rattus norvegicus OX=10116 GN=Atp5f1a PE=1 SV=2	9566	59831	355	273	22	16	49.7	9.22	2851	1	1	0	834.409	1666.8	2	1666.79	0.0167	0	55.17	7.5e-05	R	NVQAEEMVEFSSGLK	G			File34631 Spectrum5118 scans: 14741
1	sp|P15999|ATPA_RAT	ATP synthase subunit alpha, mitochondrial OS=Rattus norvegicus OX=10116 GN=Atp5f1a PE=1 SV=2	9566	59831	355	273	22	16	49.7	9.22	2852	1	1	0	834.409	1666.8	2	1666.79	0.0168	0	75.56	6.9e-07	R	NVQAEEMVEFSSGLK	G			File34631 Spectrum4939 scans: 14047
1	sp|P15999|ATPA_RAT	ATP synthase subunit alpha, mitochondrial OS=Rattus norvegicus OX=10116 GN=Atp5f1a PE=1 SV=2	9566	59831	355	273	22	16	49.7	9.22	2853	1	1	0	834.409	1666.8	2	1666.79	0.0168	0	71.27	1.8e-06	R	NVQAEEMVEFSSGLK	G			File34631 Spectrum4757 scans: 13746
1	sp|P15999|ATPA_RAT	ATP synthase subunit alpha, mitochondrial OS=Rattus norvegicus OX=10116 GN=Atp5f1a PE=1 SV=2	9566	59831	355	273	22	16	49.7	9.22	2854	1	1	0	834.409	1666.8	2	1666.79	0.0168	0	66.74	5.2e-06	R	NVQAEEMVEFSSGLK	G			File34631 Spectrum3818 scans: 12360
1	sp|P15999|ATPA_RAT	ATP synthase subunit alpha, mitochondrial OS=Rattus norvegicus OX=10116 GN=Atp5f1a PE=1 SV=2	9566	59831	355	273	22	16	49.7	9.22	2855	1	1	0	556.609	1666.8	3	1666.79	0.0169	0	50.64	0.00021	R	NVQAEEMVEFSSGLK	G			File34631 Spectrum2737 scans: 10730
1	sp|P15999|ATPA_RAT	ATP synthase subunit alpha, mitochondrial OS=Rattus norvegicus OX=10116 GN=Atp5f1a PE=1 SV=2	9566	59831	355	273	22	16	49.7	9.22	2856	1	1	0	834.409	1666.8	2	1666.79	0.017	0	71.31	1.8e-06	R	NVQAEEMVEFSSGLK	G			File34631 Spectrum2701 scans: 10653
1	sp|P15999|ATPA_RAT	ATP synthase subunit alpha, mitochondrial OS=Rattus norvegicus OX=10116 GN=Atp5f1a PE=1 SV=2	9566	59831	355	273	22	16	49.7	9.22	2857	1	1	0	834.409	1666.8	2	1666.79	0.0171	0	70.38	2.3e-06	R	NVQAEEMVEFSSGLK	G			File34631 Spectrum3626 scans: 12083
1	sp|P15999|ATPA_RAT	ATP synthase subunit alpha, mitochondrial OS=Rattus norvegicus OX=10116 GN=Atp5f1a PE=1 SV=2	9566	59831	355	273	22	16	49.7	9.22	2858	1	1	0	834.409	1666.8	2	1666.79	0.0171	0	77.26	4.6e-07	R	NVQAEEMVEFSSGLK	G			File34631 Spectrum2666 scans: 10566
1	sp|P15999|ATPA_RAT	ATP synthase subunit alpha, mitochondrial OS=Rattus norvegicus OX=10116 GN=Atp5f1a PE=1 SV=2	9566	59831	355	273	22	16	49.7	9.22	2859	1	1	0	834.409	1666.8	2	1666.79	0.0172	0	75.18	7.5e-07	R	NVQAEEMVEFSSGLK	G			File34631 Spectrum5015 scans: 14355
1	sp|P15999|ATPA_RAT	ATP synthase subunit alpha, mitochondrial OS=Rattus norvegicus OX=10116 GN=Atp5f1a PE=1 SV=2	9566	59831	355	273	22	16	49.7	9.22	2860	1	1	0	834.409	1666.8	2	1666.79	0.0172	0	55.61	6.8e-05	R	NVQAEEMVEFSSGLK	G			File34631 Spectrum3294 scans: 11639
1	sp|P15999|ATPA_RAT	ATP synthase subunit alpha, mitochondrial OS=Rattus norvegicus OX=10116 GN=Atp5f1a PE=1 SV=2	9566	59831	355	273	22	16	49.7	9.22	2861	1	1	0	556.609	1666.8	3	1666.79	0.0172	0	52.39	0.00014	R	NVQAEEMVEFSSGLK	G			File34631 Spectrum3768 scans: 12280
1	sp|P15999|ATPA_RAT	ATP synthase subunit alpha, mitochondrial OS=Rattus norvegicus OX=10116 GN=Atp5f1a PE=1 SV=2	9566	59831	355	273	22	16	49.7	9.22	2862	1	1	0	834.409	1666.8	2	1666.79	0.0173	0	75.29	7.3e-07	R	NVQAEEMVEFSSGLK	G			File34631 Spectrum4964 scans: 14127
1	sp|P15999|ATPA_RAT	ATP synthase subunit alpha, mitochondrial OS=Rattus norvegicus OX=10116 GN=Atp5f1a PE=1 SV=2	9566	59831	355	273	22	16	49.7	9.22	2863	1	1	0	834.409	1666.8	2	1666.79	0.0173	0	71.63	1.7e-06	R	NVQAEEMVEFSSGLK	G			File34631 Spectrum4352 scans: 13129
1	sp|P15999|ATPA_RAT	ATP synthase subunit alpha, mitochondrial OS=Rattus norvegicus OX=10116 GN=Atp5f1a PE=1 SV=2	9566	59831	355	273	22	16	49.7	9.22	2864	1	1	0	834.409	1666.8	2	1666.79	0.0173	0	60.09	2.4e-05	R	NVQAEEMVEFSSGLK	G			File34631 Spectrum3222 scans: 11535
1	sp|P15999|ATPA_RAT	ATP synthase subunit alpha, mitochondrial OS=Rattus norvegicus OX=10116 GN=Atp5f1a PE=1 SV=2	9566	59831	355	273	22	16	49.7	9.22	2865	1	1	0	556.609	1666.8	3	1666.79	0.0174	0	38.29	0.0037	R	NVQAEEMVEFSSGLK	G			File34631 Spectrum4801 scans: 13809
1	sp|P15999|ATPA_RAT	ATP synthase subunit alpha, mitochondrial OS=Rattus norvegicus OX=10116 GN=Atp5f1a PE=1 SV=2	9566	59831	355	273	22	16	49.7	9.22	2866	1	1	0	556.609	1666.8	3	1666.79	0.0174	0	62.33	1.4e-05	R	NVQAEEMVEFSSGLK	G			File34631 Spectrum2920 scans: 11099
1	sp|P15999|ATPA_RAT	ATP synthase subunit alpha, mitochondrial OS=Rattus norvegicus OX=10116 GN=Atp5f1a PE=1 SV=2	9566	59831	355	273	22	16	49.7	9.22	2867	1	1	0	556.609	1666.8	3	1666.79	0.0174	0	54.92	7.9e-05	R	NVQAEEMVEFSSGLK	G			File34631 Spectrum2696 scans: 10639
1	sp|P15999|ATPA_RAT	ATP synthase subunit alpha, mitochondrial OS=Rattus norvegicus OX=10116 GN=Atp5f1a PE=1 SV=2	9566	59831	355	273	22	16	49.7	9.22	2868	1	1	0	834.41	1666.8	2	1666.79	0.0175	0	75.52	6.9e-07	R	NVQAEEMVEFSSGLK	G			File34631 Spectrum2830 scans: 10926
1	sp|P15999|ATPA_RAT	ATP synthase subunit alpha, mitochondrial OS=Rattus norvegicus OX=10116 GN=Atp5f1a PE=1 SV=2	9566	59831	355	273	22	16	49.7	9.22	2869	1	1	0	834.41	1666.8	2	1666.79	0.0176	0	60.08	2.4e-05	R	NVQAEEMVEFSSGLK	G			File34631 Spectrum5177 scans: 14998
1	sp|P15999|ATPA_RAT	ATP synthase subunit alpha, mitochondrial OS=Rattus norvegicus OX=10116 GN=Atp5f1a PE=1 SV=2	9566	59831	355	273	22	16	49.7	9.22	2870	1	1	0	834.41	1666.8	2	1666.79	0.0176	0	79.57	2.7e-07	R	NVQAEEMVEFSSGLK	G			File34631 Spectrum2930 scans: 11114
1	sp|P15999|ATPA_RAT	ATP synthase subunit alpha, mitochondrial OS=Rattus norvegicus OX=10116 GN=Atp5f1a PE=1 SV=2	9566	59831	355	273	22	16	49.7	9.22	2871	1	1	0	834.41	1666.8	2	1666.79	0.0176	0	75.09	7.6e-07	R	NVQAEEMVEFSSGLK	G			File34631 Spectrum3007 scans: 11223
1	sp|P15999|ATPA_RAT	ATP synthase subunit alpha, mitochondrial OS=Rattus norvegicus OX=10116 GN=Atp5f1a PE=1 SV=2	9566	59831	355	273	22	16	49.7	9.22	2872	1	1	0	556.609	1666.8	3	1666.79	0.0176	0	30.21	0.023	R	NVQAEEMVEFSSGLK	G			File34631 Spectrum3663 scans: 12130
1	sp|P15999|ATPA_RAT	ATP synthase subunit alpha, mitochondrial OS=Rattus norvegicus OX=10116 GN=Atp5f1a PE=1 SV=2	9566	59831	355	273	22	16	49.7	9.22	2873	1	1	0	834.41	1666.8	2	1666.79	0.0177	0	66.38	5.7e-06	R	NVQAEEMVEFSSGLK	G			File34631 Spectrum4477 scans: 13331
1	sp|P15999|ATPA_RAT	ATP synthase subunit alpha, mitochondrial OS=Rattus norvegicus OX=10116 GN=Atp5f1a PE=1 SV=2	9566	59831	355	273	22	16	49.7	9.22	2874	1	1	0	834.41	1666.8	2	1666.79	0.0177	0	68.53	3.5e-06	R	NVQAEEMVEFSSGLK	G			File34631 Spectrum2788 scans: 10835
1	sp|P15999|ATPA_RAT	ATP synthase subunit alpha, mitochondrial OS=Rattus norvegicus OX=10116 GN=Atp5f1a PE=1 SV=2	9566	59831	355	273	22	16	49.7	9.22	2875	1	1	0	556.609	1666.81	3	1666.79	0.0178	0	30.28	0.023	R	NVQAEEMVEFSSGLK	G			File34631 Spectrum3853 scans: 12406
1	sp|P15999|ATPA_RAT	ATP synthase subunit alpha, mitochondrial OS=Rattus norvegicus OX=10116 GN=Atp5f1a PE=1 SV=2	9566	59831	355	273	22	16	49.7	9.22	2876	1	1	0	556.609	1666.81	3	1666.79	0.0178	0	57.55	4.3e-05	R	NVQAEEMVEFSSGLK	G			File34631 Spectrum3147 scans: 11424
1	sp|P15999|ATPA_RAT	ATP synthase subunit alpha, mitochondrial OS=Rattus norvegicus OX=10116 GN=Atp5f1a PE=1 SV=2	9566	59831	355	273	22	16	49.7	9.22	2877	1	1	0	834.41	1666.81	2	1666.79	0.0178	0	55.63	6.8e-05	R	NVQAEEMVEFSSGLK	G			File34631 Spectrum3459 scans: 11860
1	sp|P15999|ATPA_RAT	ATP synthase subunit alpha, mitochondrial OS=Rattus norvegicus OX=10116 GN=Atp5f1a PE=1 SV=2	9566	59831	355	273	22	16	49.7	9.22	2878	1	1	0	834.41	1666.81	2	1666.79	0.0179	0	72.43	1.4e-06	R	NVQAEEMVEFSSGLK	G			File34631 Spectrum5141 scans: 14820
1	sp|P15999|ATPA_RAT	ATP synthase subunit alpha, mitochondrial OS=Rattus norvegicus OX=10116 GN=Atp5f1a PE=1 SV=2	9566	59831	355	273	22	16	49.7	9.22	2879	1	1	0	834.41	1666.81	2	1666.79	0.0179	0	67.14	4.8e-06	R	NVQAEEMVEFSSGLK	G			File34631 Spectrum5194 scans: 15073
1	sp|P15999|ATPA_RAT	ATP synthase subunit alpha, mitochondrial OS=Rattus norvegicus OX=10116 GN=Atp5f1a PE=1 SV=2	9566	59831	355	273	22	16	49.7	9.22	2880	1	1	0	556.609	1666.81	3	1666.79	0.018	0	57.25	4.7e-05	R	NVQAEEMVEFSSGLK	G			File34631 Spectrum2824 scans: 10912
1	sp|P15999|ATPA_RAT	ATP synthase subunit alpha, mitochondrial OS=Rattus norvegicus OX=10116 GN=Atp5f1a PE=1 SV=2	9566	59831	355	273	22	16	49.7	9.22	2881	1	1	0	834.41	1666.81	2	1666.79	0.0181	0	61.17	1.9e-05	R	NVQAEEMVEFSSGLK	G			File34631 Spectrum4995 scans: 14277
1	sp|P15999|ATPA_RAT	ATP synthase subunit alpha, mitochondrial OS=Rattus norvegicus OX=10116 GN=Atp5f1a PE=1 SV=2	9566	59831	355	273	22	16	49.7	9.22	2882	1	1	0	834.41	1666.81	2	1666.79	0.0182	0	59.31	2.9e-05	R	NVQAEEMVEFSSGLK	G			File34631 Spectrum4856 scans: 13870
1	sp|P15999|ATPA_RAT	ATP synthase subunit alpha, mitochondrial OS=Rattus norvegicus OX=10116 GN=Atp5f1a PE=1 SV=2	9566	59831	355	273	22	16	49.7	9.22	2883	1	1	0	834.41	1666.81	2	1666.79	0.0182	0	75.33	7.3e-07	R	NVQAEEMVEFSSGLK	G			File34631 Spectrum3074 scans: 11323
1	sp|P15999|ATPA_RAT	ATP synthase subunit alpha, mitochondrial OS=Rattus norvegicus OX=10116 GN=Atp5f1a PE=1 SV=2	9566	59831	355	273	22	16	49.7	9.22	2884	1	1	0	556.609	1666.81	3	1666.79	0.0185	0	14.15	0.97	R	NVQAEEMVEFSSGLK	G			File34631 Spectrum5169 scans: 14961
1	sp|P15999|ATPA_RAT	ATP synthase subunit alpha, mitochondrial OS=Rattus norvegicus OX=10116 GN=Atp5f1a PE=1 SV=2	9566	59831	355	273	22	16	49.7	9.22	2886	1	1	0	834.41	1666.81	2	1666.79	0.0186	0	58.8	3.3e-05	R	NVQAEEMVEFSSGLK	G			File34631 Spectrum5280 scans: 15322
1	sp|P15999|ATPA_RAT	ATP synthase subunit alpha, mitochondrial OS=Rattus norvegicus OX=10116 GN=Atp5f1a PE=1 SV=2	9566	59831	355	273	22	16	49.7	9.22	2887	1	1	0	834.41	1666.81	2	1666.79	0.0186	0	56.63	5.5e-05	R	NVQAEEMVEFSSGLK	G			File34631 Spectrum5157 scans: 14921
1	sp|P15999|ATPA_RAT	ATP synthase subunit alpha, mitochondrial OS=Rattus norvegicus OX=10116 GN=Atp5f1a PE=1 SV=2	9566	59831	355	273	22	16	49.7	9.22	2888	1	1	0	834.41	1666.81	2	1666.79	0.0186	0	69.42	2.9e-06	R	NVQAEEMVEFSSGLK	G			File34631 Spectrum5077 scans: 14587
1	sp|P15999|ATPA_RAT	ATP synthase subunit alpha, mitochondrial OS=Rattus norvegicus OX=10116 GN=Atp5f1a PE=1 SV=2	9566	59831	355	273	22	16	49.7	9.22	2889	1	1	0	834.41	1666.81	2	1666.79	0.0186	0	70.31	2.4e-06	R	NVQAEEMVEFSSGLK	G			File34631 Spectrum4621 scans: 13541
1	sp|P15999|ATPA_RAT	ATP synthase subunit alpha, mitochondrial OS=Rattus norvegicus OX=10116 GN=Atp5f1a PE=1 SV=2	9566	59831	355	273	22	16	49.7	9.22	2890	1	1	0	834.41	1666.81	2	1666.79	0.0187	0	74.94	8.1e-07	R	NVQAEEMVEFSSGLK	G			File34631 Spectrum5038 scans: 14433
1	sp|P15999|ATPA_RAT	ATP synthase subunit alpha, mitochondrial OS=Rattus norvegicus OX=10116 GN=Atp5f1a PE=1 SV=2	9566	59831	355	273	22	16	49.7	9.22	2891	1	1	0	834.41	1666.81	2	1666.79	0.0187	0	60.11	2.5e-05	R	NVQAEEMVEFSSGLK	G			File34631 Spectrum5223 scans: 15155
1	sp|P15999|ATPA_RAT	ATP synthase subunit alpha, mitochondrial OS=Rattus norvegicus OX=10116 GN=Atp5f1a PE=1 SV=2	9566	59831	355	273	22	16	49.7	9.22	2892	1	1	0	834.41	1666.81	2	1666.79	0.0187	0	76.75	5.3e-07	R	NVQAEEMVEFSSGLK	G			File34631 Spectrum4683 scans: 13640
1	sp|P15999|ATPA_RAT	ATP synthase subunit alpha, mitochondrial OS=Rattus norvegicus OX=10116 GN=Atp5f1a PE=1 SV=2	9566	59831	355	273	22	16	49.7	9.22	2893	1	1	0	556.609	1666.81	3	1666.79	0.0187	0	9.91	2.6	R	NVQAEEMVEFSSGLK	G			File34631 Spectrum5270 scans: 15286
1	sp|P15999|ATPA_RAT	ATP synthase subunit alpha, mitochondrial OS=Rattus norvegicus OX=10116 GN=Atp5f1a PE=1 SV=2	9566	59831	355	273	22	16	49.7	9.22	2894	1	1	0	834.41	1666.81	2	1666.79	0.0188	0	79.35	2.9e-07	R	NVQAEEMVEFSSGLK	G			File34631 Spectrum4290 scans: 13031
1	sp|P15999|ATPA_RAT	ATP synthase subunit alpha, mitochondrial OS=Rattus norvegicus OX=10116 GN=Atp5f1a PE=1 SV=2	9566	59831	355	273	22	16	49.7	9.22	2895	1	1	0	556.609	1666.81	3	1666.79	0.0189	0	36.84	0.0052	R	NVQAEEMVEFSSGLK	G			File34631 Spectrum3000 scans: 11212
1	sp|P15999|ATPA_RAT	ATP synthase subunit alpha, mitochondrial OS=Rattus norvegicus OX=10116 GN=Atp5f1a PE=1 SV=2	9566	59831	355	273	22	16	49.7	9.22	2896	1	1	0	556.609	1666.81	3	1666.79	0.0189	0	17.84	0.42	R	NVQAEEMVEFSSGLK	G			File34631 Spectrum5133 scans: 14779
1	sp|P15999|ATPA_RAT	ATP synthase subunit alpha, mitochondrial OS=Rattus norvegicus OX=10116 GN=Atp5f1a PE=1 SV=2	9566	59831	355	273	22	16	49.7	9.22	2897	1	1	0	834.41	1666.81	2	1666.79	0.0189	0	80.06	2.5e-07	R	NVQAEEMVEFSSGLK	G			File34631 Spectrum4980 scans: 14203
1	sp|P15999|ATPA_RAT	ATP synthase subunit alpha, mitochondrial OS=Rattus norvegicus OX=10116 GN=Atp5f1a PE=1 SV=2	9566	59831	355	273	22	16	49.7	9.22	2898	1	1	0	834.41	1666.81	2	1666.79	0.019	0	74.77	8.4e-07	R	NVQAEEMVEFSSGLK	G			File34631 Spectrum5059 scans: 14511
1	sp|P15999|ATPA_RAT	ATP synthase subunit alpha, mitochondrial OS=Rattus norvegicus OX=10116 GN=Atp5f1a PE=1 SV=2	9566	59831	355	273	22	16	49.7	9.22	2899	1	1	0	556.609	1666.81	3	1666.79	0.0191	0	21.85	0.16	R	NVQAEEMVEFSSGLK	G			File34631 Spectrum4962 scans: 14111
1	sp|P15999|ATPA_RAT	ATP synthase subunit alpha, mitochondrial OS=Rattus norvegicus OX=10116 GN=Atp5f1a PE=1 SV=2	9566	59831	355	273	22	16	49.7	9.22	2900	1	1	0	556.609	1666.81	3	1666.79	0.0193	0	48.8	0.00033	R	NVQAEEMVEFSSGLK	G			File34631 Spectrum3226 scans: 11539
1	sp|P15999|ATPA_RAT	ATP synthase subunit alpha, mitochondrial OS=Rattus norvegicus OX=10116 GN=Atp5f1a PE=1 SV=2	9566	59831	355	273	22	16	49.7	9.22	2901	1	1	0	556.609	1666.81	3	1666.79	0.0193	0	21.36	0.18	R	NVQAEEMVEFSSGLK	G			File34631 Spectrum5237 scans: 15201
1	sp|P15999|ATPA_RAT	ATP synthase subunit alpha, mitochondrial OS=Rattus norvegicus OX=10116 GN=Atp5f1a PE=1 SV=2	9566	59831	355	273	22	16	49.7	9.22	2902	1	1	0	834.411	1666.81	2	1666.79	0.0194	0	80.09	2.5e-07	R	NVQAEEMVEFSSGLK	G			File34631 Spectrum5254 scans: 15240
1	sp|P15999|ATPA_RAT	ATP synthase subunit alpha, mitochondrial OS=Rattus norvegicus OX=10116 GN=Atp5f1a PE=1 SV=2	9566	59831	355	273	22	16	49.7	9.22	2903	1	1	0	556.61	1666.81	3	1666.79	0.0195	0	26.73	0.053	R	NVQAEEMVEFSSGLK	G			File34631 Spectrum4027 scans: 12651
1	sp|P15999|ATPA_RAT	ATP synthase subunit alpha, mitochondrial OS=Rattus norvegicus OX=10116 GN=Atp5f1a PE=1 SV=2	9566	59831	355	273	22	16	49.7	9.22	2904	1	1	0	556.61	1666.81	3	1666.79	0.0195	0	14.9	0.81	R	NVQAEEMVEFSSGLK	G			File34631 Spectrum4122 scans: 12783
1	sp|P15999|ATPA_RAT	ATP synthase subunit alpha, mitochondrial OS=Rattus norvegicus OX=10116 GN=Atp5f1a PE=1 SV=2	9566	59831	355	273	22	16	49.7	9.22	2905	1	1	0	556.61	1666.81	3	1666.79	0.0195	0	41.68	0.0017	R	NVQAEEMVEFSSGLK	G			File34631 Spectrum4722 scans: 13695
1	sp|P15999|ATPA_RAT	ATP synthase subunit alpha, mitochondrial OS=Rattus norvegicus OX=10116 GN=Atp5f1a PE=1 SV=2	9566	59831	355	273	22	16	49.7	9.22	2906	1	1	0	556.61	1666.81	3	1666.79	0.0196	0	18.35	0.37	R	NVQAEEMVEFSSGLK	G			File34631 Spectrum3954 scans: 12542
1	sp|P15999|ATPA_RAT	ATP synthase subunit alpha, mitochondrial OS=Rattus norvegicus OX=10116 GN=Atp5f1a PE=1 SV=2	9566	59831	355	273	22	16	49.7	9.22	2907	1	1	0	556.61	1666.81	3	1666.79	0.0196	0	61.06	2e-05	R	NVQAEEMVEFSSGLK	G			File34631 Spectrum2783 scans: 10822
1	sp|P15999|ATPA_RAT	ATP synthase subunit alpha, mitochondrial OS=Rattus norvegicus OX=10116 GN=Atp5f1a PE=1 SV=2	9566	59831	355	273	22	16	49.7	9.22	2909	1	1	0	556.61	1666.81	3	1666.79	0.0204	0	32.65	0.014	R	NVQAEEMVEFSSGLK	G			File34631 Spectrum4291 scans: 13032
1	sp|P15999|ATPA_RAT	ATP synthase subunit alpha, mitochondrial OS=Rattus norvegicus OX=10116 GN=Atp5f1a PE=1 SV=2	9566	59831	355	273	22	16	49.7	9.22	2910	1	1	0	556.61	1666.81	3	1666.79	0.0204	0	35.97	0.0063	R	NVQAEEMVEFSSGLK	G			File34631 Spectrum3471 scans: 11876
1	sp|P15999|ATPA_RAT	ATP synthase subunit alpha, mitochondrial OS=Rattus norvegicus OX=10116 GN=Atp5f1a PE=1 SV=2	9566	59831	355	273	22	16	49.7	9.22	2911	1	1	0	556.61	1666.81	3	1666.79	0.0207	0	60.96	2e-05	R	NVQAEEMVEFSSGLK	G			File34631 Spectrum4653 scans: 13591
1	sp|P15999|ATPA_RAT	ATP synthase subunit alpha, mitochondrial OS=Rattus norvegicus OX=10116 GN=Atp5f1a PE=1 SV=2	9566	59831	355	273	22	16	49.7	9.22	2912	1	1	0	556.61	1666.81	3	1666.79	0.0207	0	19.59	0.27	R	NVQAEEMVEFSSGLK	G			File34631 Spectrum4986 scans: 14224
1	sp|P15999|ATPA_RAT	ATP synthase subunit alpha, mitochondrial OS=Rattus norvegicus OX=10116 GN=Atp5f1a PE=1 SV=2	9566	59831	355	273	22	16	49.7	9.22	2913	1	1	0	556.61	1666.81	3	1666.79	0.0211	0	14.49	0.9	R	NVQAEEMVEFSSGLK	G			File34631 Spectrum5208 scans: 15118
1	sp|P15999|ATPA_RAT	ATP synthase subunit alpha, mitochondrial OS=Rattus norvegicus OX=10116 GN=Atp5f1a PE=1 SV=2	9566	59831	355	273	22	16	49.7	9.22	2914	1	1	0	556.61	1666.81	3	1666.79	0.0213	0	42.04	0.0016	R	NVQAEEMVEFSSGLK	G			File34631 Spectrum3314 scans: 11664
1	sp|P15999|ATPA_RAT	ATP synthase subunit alpha, mitochondrial OS=Rattus norvegicus OX=10116 GN=Atp5f1a PE=1 SV=2	9566	59831	355	273	22	16	49.7	9.22	2915	1	1	0	556.61	1666.81	3	1666.79	0.0218	0	30.54	0.023	R	NVQAEEMVEFSSGLK	G			File34631 Spectrum4579 scans: 13480
1	sp|P15999|ATPA_RAT	ATP synthase subunit alpha, mitochondrial OS=Rattus norvegicus OX=10116 GN=Atp5f1a PE=1 SV=2	9566	59831	355	273	22	16	49.7	9.22	2916	1	1	0	556.611	1666.81	3	1666.79	0.0229	0	44.2	0.00099	R	NVQAEEMVEFSSGLK	G			File34631 Spectrum4437 scans: 13267
1	sp|P15999|ATPA_RAT	ATP synthase subunit alpha, mitochondrial OS=Rattus norvegicus OX=10116 GN=Atp5f1a PE=1 SV=2	9566	59831	355	273	22	16	49.7	9.22	2962	1	1	0	842.405	1682.79	2	1682.78	0.0125	0	66.81	3.6e-06	R	NVQAEEMVEFSSGLK	G	Oxidation (M)	0.000000100000000.0	File34631 Spectrum4118 scans: 12777
1	sp|P15999|ATPA_RAT	ATP synthase subunit alpha, mitochondrial OS=Rattus norvegicus OX=10116 GN=Atp5f1a PE=1 SV=2	9566	59831	355	273	22	16	49.7	9.22	2963	1	1	0	842.405	1682.8	2	1682.78	0.013	0	60.25	1.6e-05	R	NVQAEEMVEFSSGLK	G	Oxidation (M)	0.000000100000000.0	File34631 Spectrum1851 scans: 8516
1	sp|P15999|ATPA_RAT	ATP synthase subunit alpha, mitochondrial OS=Rattus norvegicus OX=10116 GN=Atp5f1a PE=1 SV=2	9566	59831	355	273	22	16	49.7	9.22	2964	1	1	0	842.405	1682.8	2	1682.78	0.0135	0	82.08	1e-07	R	NVQAEEMVEFSSGLK	G	Oxidation (M)	0.000000100000000.0	File34631 Spectrum4332 scans: 13093
1	sp|P15999|ATPA_RAT	ATP synthase subunit alpha, mitochondrial OS=Rattus norvegicus OX=10116 GN=Atp5f1a PE=1 SV=2	9566	59831	355	273	22	16	49.7	9.22	2965	1	1	0	842.405	1682.8	2	1682.78	0.0136	0	49.52	0.00019	R	NVQAEEMVEFSSGLK	G	Oxidation (M)	0.000000100000000.0	File34631 Spectrum3804 scans: 12336
1	sp|P15999|ATPA_RAT	ATP synthase subunit alpha, mitochondrial OS=Rattus norvegicus OX=10116 GN=Atp5f1a PE=1 SV=2	9566	59831	355	273	22	16	49.7	9.22	2966	1	1	0	842.405	1682.8	2	1682.78	0.014	0	91.83	1.1e-08	R	NVQAEEMVEFSSGLK	G	Oxidation (M)	0.000000100000000.0	File34631 Spectrum3888 scans: 12451
1	sp|P15999|ATPA_RAT	ATP synthase subunit alpha, mitochondrial OS=Rattus norvegicus OX=10116 GN=Atp5f1a PE=1 SV=2	9566	59831	355	273	22	16	49.7	9.22	2967	1	1	0	842.405	1682.8	2	1682.78	0.0141	0	93.34	8.2e-09	R	NVQAEEMVEFSSGLK	G	Oxidation (M)	0.000000100000000.0	File34631 Spectrum2522 scans: 10236
1	sp|P15999|ATPA_RAT	ATP synthase subunit alpha, mitochondrial OS=Rattus norvegicus OX=10116 GN=Atp5f1a PE=1 SV=2	9566	59831	355	273	22	16	49.7	9.22	2968	1	1	0	842.406	1682.8	2	1682.78	0.0147	0	69.51	2e-06	R	NVQAEEMVEFSSGLK	G	Oxidation (M)	0.000000100000000.0	File34631 Spectrum2596 scans: 10411
1	sp|P15999|ATPA_RAT	ATP synthase subunit alpha, mitochondrial OS=Rattus norvegicus OX=10116 GN=Atp5f1a PE=1 SV=2	9566	59831	355	273	22	16	49.7	9.22	2969	1	1	0	842.406	1682.8	2	1682.78	0.0148	0	77.95	2.9e-07	R	NVQAEEMVEFSSGLK	G	Oxidation (M)	0.000000100000000.0	File34631 Spectrum1953 scans: 8793
1	sp|P15999|ATPA_RAT	ATP synthase subunit alpha, mitochondrial OS=Rattus norvegicus OX=10116 GN=Atp5f1a PE=1 SV=2	9566	59831	355	273	22	16	49.7	9.22	2970	1	1	0	842.406	1682.8	2	1682.78	0.015	0	67.06	3.5e-06	R	NVQAEEMVEFSSGLK	G	Oxidation (M)	0.000000100000000.0	File34631 Spectrum3291 scans: 11635
1	sp|P15999|ATPA_RAT	ATP synthase subunit alpha, mitochondrial OS=Rattus norvegicus OX=10116 GN=Atp5f1a PE=1 SV=2	9566	59831	355	273	22	16	49.7	9.22	2971	1	1	0	842.406	1682.8	2	1682.78	0.0152	0	26.33	0.041	R	NVQAEEMVEFSSGLK	G	Oxidation (M)	0.000000100000000.0	File34631 Spectrum4992 scans: 14267
1	sp|P15999|ATPA_RAT	ATP synthase subunit alpha, mitochondrial OS=Rattus norvegicus OX=10116 GN=Atp5f1a PE=1 SV=2	9566	59831	355	273	22	16	49.7	9.22	2972	1	1	0	842.406	1682.8	2	1682.78	0.0153	0	58.26	2.7e-05	R	NVQAEEMVEFSSGLK	G	Oxidation (M)	0.000000100000000.0	File34631 Spectrum4264 scans: 12991
1	sp|P15999|ATPA_RAT	ATP synthase subunit alpha, mitochondrial OS=Rattus norvegicus OX=10116 GN=Atp5f1a PE=1 SV=2	9566	59831	355	273	22	16	49.7	9.22	2973	1	1	0	842.406	1682.8	2	1682.78	0.0156	0	92.99	9.2e-09	R	NVQAEEMVEFSSGLK	G	Oxidation (M)	0.000000100000000.0	File34631 Spectrum4387 scans: 13188
1	sp|P15999|ATPA_RAT	ATP synthase subunit alpha, mitochondrial OS=Rattus norvegicus OX=10116 GN=Atp5f1a PE=1 SV=2	9566	59831	355	273	22	16	49.7	9.22	2974	1	1	0	842.406	1682.8	2	1682.78	0.0156	0	49.36	0.00021	R	NVQAEEMVEFSSGLK	G	Oxidation (M)	0.000000100000000.0	File34631 Spectrum5258 scans: 15248
1	sp|P15999|ATPA_RAT	ATP synthase subunit alpha, mitochondrial OS=Rattus norvegicus OX=10116 GN=Atp5f1a PE=1 SV=2	9566	59831	355	273	22	16	49.7	9.22	2975	1	1	0	561.94	1682.8	3	1682.78	0.0157	0	22.93	0.093	R	NVQAEEMVEFSSGLK	G	Oxidation (M)	0.000000100000000.0	File34631 Spectrum1686 scans: 7995
1	sp|P15999|ATPA_RAT	ATP synthase subunit alpha, mitochondrial OS=Rattus norvegicus OX=10116 GN=Atp5f1a PE=1 SV=2	9566	59831	355	273	22	16	49.7	9.22	2976	1	1	0	842.406	1682.8	2	1682.78	0.0157	0	43.7	0.00078	R	NVQAEEMVEFSSGLK	G	Oxidation (M)	0.000000100000000.0	File34631 Spectrum5099 scans: 14671
1	sp|P15999|ATPA_RAT	ATP synthase subunit alpha, mitochondrial OS=Rattus norvegicus OX=10116 GN=Atp5f1a PE=1 SV=2	9566	59831	355	273	22	16	49.7	9.22	2977	1	1	0	842.406	1682.8	2	1682.78	0.0157	0	86.44	4.1e-08	R	NVQAEEMVEFSSGLK	G	Oxidation (M)	0.000000100000000.0	File34631 Spectrum2088 scans: 9132
1	sp|P15999|ATPA_RAT	ATP synthase subunit alpha, mitochondrial OS=Rattus norvegicus OX=10116 GN=Atp5f1a PE=1 SV=2	9566	59831	355	273	22	16	49.7	9.22	2978	1	1	0	842.406	1682.8	2	1682.78	0.0159	0	83.11	8.9e-08	R	NVQAEEMVEFSSGLK	G	Oxidation (M)	0.000000100000000.0	File34631 Spectrum4956 scans: 14098
1	sp|P15999|ATPA_RAT	ATP synthase subunit alpha, mitochondrial OS=Rattus norvegicus OX=10116 GN=Atp5f1a PE=1 SV=2	9566	59831	355	273	22	16	49.7	9.22	2979	1	1	0	842.406	1682.8	2	1682.78	0.0161	0	75.38	5.3e-07	R	NVQAEEMVEFSSGLK	G	Oxidation (M)	0.000000100000000.0	File34631 Spectrum4656 scans: 13595
1	sp|P15999|ATPA_RAT	ATP synthase subunit alpha, mitochondrial OS=Rattus norvegicus OX=10116 GN=Atp5f1a PE=1 SV=2	9566	59831	355	273	22	16	49.7	9.22	2980	1	1	0	842.406	1682.8	2	1682.78	0.0161	0	75.3	5.4e-07	R	NVQAEEMVEFSSGLK	G	Oxidation (M)	0.000000100000000.0	File34631 Spectrum2844 scans: 10950
1	sp|P15999|ATPA_RAT	ATP synthase subunit alpha, mitochondrial OS=Rattus norvegicus OX=10116 GN=Atp5f1a PE=1 SV=2	9566	59831	355	273	22	16	49.7	9.22	2981	1	1	0	842.406	1682.8	2	1682.78	0.0161	0	84.14	7e-08	R	NVQAEEMVEFSSGLK	G	Oxidation (M)	0.000000100000000.0	File34631 Spectrum2888 scans: 11043
1	sp|P15999|ATPA_RAT	ATP synthase subunit alpha, mitochondrial OS=Rattus norvegicus OX=10116 GN=Atp5f1a PE=1 SV=2	9566	59831	355	273	22	16	49.7	9.22	2982	1	1	0	842.406	1682.8	2	1682.78	0.0161	0	73.95	7.3e-07	R	NVQAEEMVEFSSGLK	G	Oxidation (M)	0.000000100000000.0	File34631 Spectrum2709 scans: 10674
1	sp|P15999|ATPA_RAT	ATP synthase subunit alpha, mitochondrial OS=Rattus norvegicus OX=10116 GN=Atp5f1a PE=1 SV=2	9566	59831	355	273	22	16	49.7	9.22	2983	1	1	0	842.406	1682.8	2	1682.78	0.0162	0	69.52	2e-06	R	NVQAEEMVEFSSGLK	G	Oxidation (M)	0.000000100000000.0	File34631 Spectrum4448 scans: 13286
1	sp|P15999|ATPA_RAT	ATP synthase subunit alpha, mitochondrial OS=Rattus norvegicus OX=10116 GN=Atp5f1a PE=1 SV=2	9566	59831	355	273	22	16	49.7	9.22	2984	1	1	0	561.94	1682.8	3	1682.78	0.0162	0	27.8	0.03	R	NVQAEEMVEFSSGLK	G	Oxidation (M)	0.000000100000000.0	File34631 Spectrum1721 scans: 8081
1	sp|P15999|ATPA_RAT	ATP synthase subunit alpha, mitochondrial OS=Rattus norvegicus OX=10116 GN=Atp5f1a PE=1 SV=2	9566	59831	355	273	22	16	49.7	9.22	2985	1	1	0	842.407	1682.8	2	1682.78	0.0163	0	58.85	2.4e-05	R	NVQAEEMVEFSSGLK	G	Oxidation (M)	0.000000100000000.0	File34631 Spectrum5035 scans: 14424
1	sp|P15999|ATPA_RAT	ATP synthase subunit alpha, mitochondrial OS=Rattus norvegicus OX=10116 GN=Atp5f1a PE=1 SV=2	9566	59831	355	273	22	16	49.7	9.22	2986	1	1	0	842.407	1682.8	2	1682.78	0.0163	0	82.04	1.1e-07	R	NVQAEEMVEFSSGLK	G	Oxidation (M)	0.000000100000000.0	File34631 Spectrum2754 scans: 10767
1	sp|P15999|ATPA_RAT	ATP synthase subunit alpha, mitochondrial OS=Rattus norvegicus OX=10116 GN=Atp5f1a PE=1 SV=2	9566	59831	355	273	22	16	49.7	9.22	2987	1	1	0	842.407	1682.8	2	1682.78	0.0163	0	64.88	5.9e-06	R	NVQAEEMVEFSSGLK	G	Oxidation (M)	0.000000100000000.0	File34631 Spectrum2639 scans: 10501
1	sp|P15999|ATPA_RAT	ATP synthase subunit alpha, mitochondrial OS=Rattus norvegicus OX=10116 GN=Atp5f1a PE=1 SV=2	9566	59831	355	273	22	16	49.7	9.22	2988	1	1	0	842.407	1682.8	2	1682.78	0.0163	0	71.71	1.2e-06	R	NVQAEEMVEFSSGLK	G	Oxidation (M)	0.000000100000000.0	File34631 Spectrum1702 scans: 8032
1	sp|P15999|ATPA_RAT	ATP synthase subunit alpha, mitochondrial OS=Rattus norvegicus OX=10116 GN=Atp5f1a PE=1 SV=2	9566	59831	355	273	22	16	49.7	9.22	2989	1	1	0	842.407	1682.8	2	1682.78	0.0164	0	52.77	9.6e-05	R	NVQAEEMVEFSSGLK	G	Oxidation (M)	0.000000100000000.0	File34631 Spectrum5158 scans: 14925
1	sp|P15999|ATPA_RAT	ATP synthase subunit alpha, mitochondrial OS=Rattus norvegicus OX=10116 GN=Atp5f1a PE=1 SV=2	9566	59831	355	273	22	16	49.7	9.22	2990	1	1	0	842.407	1682.8	2	1682.78	0.0164	0	82.56	1e-07	R	NVQAEEMVEFSSGLK	G	Oxidation (M)	0.000000100000000.0	File34631 Spectrum2679 scans: 10590
1	sp|P15999|ATPA_RAT	ATP synthase subunit alpha, mitochondrial OS=Rattus norvegicus OX=10116 GN=Atp5f1a PE=1 SV=2	9566	59831	355	273	22	16	49.7	9.22	2991	1	1	0	842.407	1682.8	2	1682.78	0.0164	0	78.67	2.5e-07	R	NVQAEEMVEFSSGLK	G	Oxidation (M)	0.000000100000000.0	File34631 Spectrum2284 scans: 9638
1	sp|P15999|ATPA_RAT	ATP synthase subunit alpha, mitochondrial OS=Rattus norvegicus OX=10116 GN=Atp5f1a PE=1 SV=2	9566	59831	355	273	22	16	49.7	9.22	2992	1	1	0	842.407	1682.8	2	1682.78	0.0164	0	84.12	7.1e-08	R	NVQAEEMVEFSSGLK	G	Oxidation (M)	0.000000100000000.0	File34631 Spectrum1733 scans: 8117
1	sp|P15999|ATPA_RAT	ATP synthase subunit alpha, mitochondrial OS=Rattus norvegicus OX=10116 GN=Atp5f1a PE=1 SV=2	9566	59831	355	273	22	16	49.7	9.22	2993	1	1	0	842.407	1682.8	2	1682.78	0.0166	0	88.01	2.9e-08	R	NVQAEEMVEFSSGLK	G	Oxidation (M)	0.000000100000000.0	File34631 Spectrum1870 scans: 8593
1	sp|P15999|ATPA_RAT	ATP synthase subunit alpha, mitochondrial OS=Rattus norvegicus OX=10116 GN=Atp5f1a PE=1 SV=2	9566	59831	355	273	22	16	49.7	9.22	2994	1	1	0	842.407	1682.8	2	1682.78	0.0166	0	53.97	7.3e-05	R	NVQAEEMVEFSSGLK	G	Oxidation (M)	0.000000100000000.0	File34631 Spectrum4933 scans: 14018
1	sp|P15999|ATPA_RAT	ATP synthase subunit alpha, mitochondrial OS=Rattus norvegicus OX=10116 GN=Atp5f1a PE=1 SV=2	9566	59831	355	273	22	16	49.7	9.22	2995	1	1	0	842.407	1682.8	2	1682.78	0.0166	0	64.67	6.2e-06	R	NVQAEEMVEFSSGLK	G	Oxidation (M)	0.000000100000000.0	File34631 Spectrum3369 scans: 11744
1	sp|P15999|ATPA_RAT	ATP synthase subunit alpha, mitochondrial OS=Rattus norvegicus OX=10116 GN=Atp5f1a PE=1 SV=2	9566	59831	355	273	22	16	49.7	9.22	2996	1	1	0	842.407	1682.8	2	1682.78	0.0166	0	69.18	2.2e-06	R	NVQAEEMVEFSSGLK	G	Oxidation (M)	0.000000100000000.0	File34631 Spectrum2798 scans: 10858
1	sp|P15999|ATPA_RAT	ATP synthase subunit alpha, mitochondrial OS=Rattus norvegicus OX=10116 GN=Atp5f1a PE=1 SV=2	9566	59831	355	273	22	16	49.7	9.22	2997	1	1	0	842.407	1682.8	2	1682.78	0.0166	0	94.62	6.3e-09	R	NVQAEEMVEFSSGLK	G	Oxidation (M)	0.000000100000000.0	File34631 Spectrum2418 scans: 9978
1	sp|P15999|ATPA_RAT	ATP synthase subunit alpha, mitochondrial OS=Rattus norvegicus OX=10116 GN=Atp5f1a PE=1 SV=2	9566	59831	355	273	22	16	49.7	9.22	2998	1	1	0	842.407	1682.8	2	1682.78	0.0166	0	78.11	2.8e-07	R	NVQAEEMVEFSSGLK	G	Oxidation (M)	0.000000100000000.0	File34631 Spectrum2379 scans: 9890
1	sp|P15999|ATPA_RAT	ATP synthase subunit alpha, mitochondrial OS=Rattus norvegicus OX=10116 GN=Atp5f1a PE=1 SV=2	9566	59831	355	273	22	16	49.7	9.22	2999	1	1	0	842.407	1682.8	2	1682.78	0.0167	0	88.46	2.6e-08	R	NVQAEEMVEFSSGLK	G	Oxidation (M)	0.000000100000000.0	File34631 Spectrum2122 scans: 9216
1	sp|P15999|ATPA_RAT	ATP synthase subunit alpha, mitochondrial OS=Rattus norvegicus OX=10116 GN=Atp5f1a PE=1 SV=2	9566	59831	355	273	22	16	49.7	9.22	3000	1	1	0	842.407	1682.8	2	1682.78	0.0167	0	92.69	9.7e-09	R	NVQAEEMVEFSSGLK	G	Oxidation (M)	0.000000100000000.0	File34631 Spectrum1765 scans: 8201
1	sp|P15999|ATPA_RAT	ATP synthase subunit alpha, mitochondrial OS=Rattus norvegicus OX=10116 GN=Atp5f1a PE=1 SV=2	9566	59831	355	273	22	16	49.7	9.22	3001	1	1	0	842.407	1682.8	2	1682.78	0.0168	0	80.75	1.5e-07	R	NVQAEEMVEFSSGLK	G	Oxidation (M)	0.000000100000000.0	File34631 Spectrum2947 scans: 11141
1	sp|P15999|ATPA_RAT	ATP synthase subunit alpha, mitochondrial OS=Rattus norvegicus OX=10116 GN=Atp5f1a PE=1 SV=2	9566	59831	355	273	22	16	49.7	9.22	3002	1	1	0	842.407	1682.8	2	1682.78	0.0168	0	78.07	2.8e-07	R	NVQAEEMVEFSSGLK	G	Oxidation (M)	0.000000100000000.0	File34631 Spectrum2257 scans: 9556
1	sp|P15999|ATPA_RAT	ATP synthase subunit alpha, mitochondrial OS=Rattus norvegicus OX=10116 GN=Atp5f1a PE=1 SV=2	9566	59831	355	273	22	16	49.7	9.22	3003	1	1	0	842.407	1682.8	2	1682.78	0.0168	0	22.97	0.091	R	NVQAEEMVEFSSGLK	G	Oxidation (M)	0.000000100000000.0	File34631 Spectrum3044 scans: 11278
1	sp|P15999|ATPA_RAT	ATP synthase subunit alpha, mitochondrial OS=Rattus norvegicus OX=10116 GN=Atp5f1a PE=1 SV=2	9566	59831	355	273	22	16	49.7	9.22	3004	1	1	0	842.407	1682.8	2	1682.78	0.0169	0	102.14	1.1e-09	R	NVQAEEMVEFSSGLK	G	Oxidation (M)	0.000000100000000.0	File34631 Spectrum2153 scans: 9301
1	sp|P15999|ATPA_RAT	ATP synthase subunit alpha, mitochondrial OS=Rattus norvegicus OX=10116 GN=Atp5f1a PE=1 SV=2	9566	59831	355	273	22	16	49.7	9.22	3005	1	1	0	842.407	1682.8	2	1682.78	0.0169	0	75.46	5.1e-07	R	NVQAEEMVEFSSGLK	G	Oxidation (M)	0.000000100000000.0	File34631 Spectrum2314 scans: 9721
1	sp|P15999|ATPA_RAT	ATP synthase subunit alpha, mitochondrial OS=Rattus norvegicus OX=10116 GN=Atp5f1a PE=1 SV=2	9566	59831	355	273	22	16	49.7	9.22	3006	1	1	0	842.407	1682.8	2	1682.78	0.0169	0	66.08	4.5e-06	R	NVQAEEMVEFSSGLK	G	Oxidation (M)	0.000000100000000.0	File34631 Spectrum1913 scans: 8705
1	sp|P15999|ATPA_RAT	ATP synthase subunit alpha, mitochondrial OS=Rattus norvegicus OX=10116 GN=Atp5f1a PE=1 SV=2	9566	59831	355	273	22	16	49.7	9.22	3007	1	1	0	842.407	1682.8	2	1682.78	0.017	0	85.98	4.6e-08	R	NVQAEEMVEFSSGLK	G	Oxidation (M)	0.000000100000000.0	File34631 Spectrum2186 scans: 9383
1	sp|P15999|ATPA_RAT	ATP synthase subunit alpha, mitochondrial OS=Rattus norvegicus OX=10116 GN=Atp5f1a PE=1 SV=2	9566	59831	355	273	22	16	49.7	9.22	3008	1	1	0	842.407	1682.8	2	1682.78	0.017	0	78.58	2.5e-07	R	NVQAEEMVEFSSGLK	G	Oxidation (M)	0.000000100000000.0	File34631 Spectrum2030 scans: 8968
1	sp|P15999|ATPA_RAT	ATP synthase subunit alpha, mitochondrial OS=Rattus norvegicus OX=10116 GN=Atp5f1a PE=1 SV=2	9566	59831	355	273	22	16	49.7	9.22	3009	1	1	0	842.407	1682.8	2	1682.78	0.017	0	80.74	1.5e-07	R	NVQAEEMVEFSSGLK	G	Oxidation (M)	0.000000100000000.0	File34631 Spectrum5120 scans: 14748
1	sp|P15999|ATPA_RAT	ATP synthase subunit alpha, mitochondrial OS=Rattus norvegicus OX=10116 GN=Atp5f1a PE=1 SV=2	9566	59831	355	273	22	16	49.7	9.22	3010	1	1	0	842.407	1682.8	2	1682.78	0.017	0	82.97	9.1e-08	R	NVQAEEMVEFSSGLK	G	Oxidation (M)	0.000000100000000.0	File34631 Spectrum2454 scans: 10065
1	sp|P15999|ATPA_RAT	ATP synthase subunit alpha, mitochondrial OS=Rattus norvegicus OX=10116 GN=Atp5f1a PE=1 SV=2	9566	59831	355	273	22	16	49.7	9.22	3011	1	1	0	561.94	1682.8	3	1682.78	0.0171	0	32.49	0.01	R	NVQAEEMVEFSSGLK	G	Oxidation (M)	0.000000100000000.0	File34631 Spectrum2617 scans: 10463
1	sp|P15999|ATPA_RAT	ATP synthase subunit alpha, mitochondrial OS=Rattus norvegicus OX=10116 GN=Atp5f1a PE=1 SV=2	9566	59831	355	273	22	16	49.7	9.22	3012	1	1	0	842.407	1682.8	2	1682.78	0.0172	0	30.13	0.018	R	NVQAEEMVEFSSGLK	G	Oxidation (M)	0.000000100000000.0	File34631 Spectrum5143 scans: 14827
1	sp|P15999|ATPA_RAT	ATP synthase subunit alpha, mitochondrial OS=Rattus norvegicus OX=10116 GN=Atp5f1a PE=1 SV=2	9566	59831	355	273	22	16	49.7	9.22	3013	1	1	0	842.407	1682.8	2	1682.78	0.0172	0	29.69	0.019	R	NVQAEEMVEFSSGLK	G	Oxidation (M)	0.000000100000000.0	File34631 Spectrum4727 scans: 13702
1	sp|P15999|ATPA_RAT	ATP synthase subunit alpha, mitochondrial OS=Rattus norvegicus OX=10116 GN=Atp5f1a PE=1 SV=2	9566	59831	355	273	22	16	49.7	9.22	3014	1	1	0	842.407	1682.8	2	1682.78	0.0173	0	78.73	2.4e-07	R	NVQAEEMVEFSSGLK	G	Oxidation (M)	0.000000100000000.0	File34631 Spectrum2222 scans: 9470
1	sp|P15999|ATPA_RAT	ATP synthase subunit alpha, mitochondrial OS=Rattus norvegicus OX=10116 GN=Atp5f1a PE=1 SV=2	9566	59831	355	273	22	16	49.7	9.22	3015	1	1	0	842.407	1682.8	2	1682.78	0.0173	0	80.42	1.6e-07	R	NVQAEEMVEFSSGLK	G	Oxidation (M)	0.000000100000000.0	File34631 Spectrum2486 scans: 10150
1	sp|P15999|ATPA_RAT	ATP synthase subunit alpha, mitochondrial OS=Rattus norvegicus OX=10116 GN=Atp5f1a PE=1 SV=2	9566	59831	355	273	22	16	49.7	9.22	3016	1	1	0	561.94	1682.8	3	1682.78	0.0173	0	11.91	1.2	R	NVQAEEMVEFSSGLK	G	Oxidation (M)	0.000000100000000.0	File34631 Spectrum2575 scans: 10369
1	sp|P15999|ATPA_RAT	ATP synthase subunit alpha, mitochondrial OS=Rattus norvegicus OX=10116 GN=Atp5f1a PE=1 SV=2	9566	59831	355	273	22	16	49.7	9.22	3017	1	1	0	842.407	1682.8	2	1682.78	0.0174	0	55.86	4.7e-05	R	NVQAEEMVEFSSGLK	G	Oxidation (M)	0.000000100000000.0	File34631 Spectrum3455 scans: 11855
1	sp|P15999|ATPA_RAT	ATP synthase subunit alpha, mitochondrial OS=Rattus norvegicus OX=10116 GN=Atp5f1a PE=1 SV=2	9566	59831	355	273	22	16	49.7	9.22	3018	1	1	0	842.407	1682.8	2	1682.78	0.0175	0	67.07	3.5e-06	R	NVQAEEMVEFSSGLK	G	Oxidation (M)	0.000000100000000.0	File34631 Spectrum3658 scans: 12124
1	sp|P15999|ATPA_RAT	ATP synthase subunit alpha, mitochondrial OS=Rattus norvegicus OX=10116 GN=Atp5f1a PE=1 SV=2	9566	59831	355	273	22	16	49.7	9.22	3019	1	1	0	842.407	1682.8	2	1682.78	0.0175	0	75.98	4.5e-07	R	NVQAEEMVEFSSGLK	G	Oxidation (M)	0.000000100000000.0	File34631 Spectrum1787 scans: 8278
1	sp|P15999|ATPA_RAT	ATP synthase subunit alpha, mitochondrial OS=Rattus norvegicus OX=10116 GN=Atp5f1a PE=1 SV=2	9566	59831	355	273	22	16	49.7	9.22	3020	1	1	0	842.407	1682.8	2	1682.78	0.0175	0	75.84	4.7e-07	R	NVQAEEMVEFSSGLK	G	Oxidation (M)	0.000000100000000.0	File34631 Spectrum2553 scans: 10320
1	sp|P15999|ATPA_RAT	ATP synthase subunit alpha, mitochondrial OS=Rattus norvegicus OX=10116 GN=Atp5f1a PE=1 SV=2	9566	59831	355	273	22	16	49.7	9.22	3021	1	1	0	842.407	1682.8	2	1682.78	0.0177	0	31.89	0.012	R	NVQAEEMVEFSSGLK	G	Oxidation (M)	0.000000100000000.0	File34631 Spectrum5011 scans: 14344
1	sp|P15999|ATPA_RAT	ATP synthase subunit alpha, mitochondrial OS=Rattus norvegicus OX=10116 GN=Atp5f1a PE=1 SV=2	9566	59831	355	273	22	16	49.7	9.22	3022	1	1	0	842.407	1682.8	2	1682.78	0.0177	0	80.59	1.6e-07	R	NVQAEEMVEFSSGLK	G	Oxidation (M)	0.000000100000000.0	File34631 Spectrum2057 scans: 9048
1	sp|P15999|ATPA_RAT	ATP synthase subunit alpha, mitochondrial OS=Rattus norvegicus OX=10116 GN=Atp5f1a PE=1 SV=2	9566	59831	355	273	22	16	49.7	9.22	3023	1	1	0	842.407	1682.8	2	1682.78	0.0178	0	57.11	3.5e-05	R	NVQAEEMVEFSSGLK	G	Oxidation (M)	0.000000100000000.0	File34631 Spectrum3965 scans: 12560
1	sp|P15999|ATPA_RAT	ATP synthase subunit alpha, mitochondrial OS=Rattus norvegicus OX=10116 GN=Atp5f1a PE=1 SV=2	9566	59831	355	273	22	16	49.7	9.22	3024	1	1	0	842.407	1682.8	2	1682.78	0.0179	0	82.76	9.7e-08	R	NVQAEEMVEFSSGLK	G	Oxidation (M)	0.000000100000000.0	File34631 Spectrum1830 scans: 8436
1	sp|P15999|ATPA_RAT	ATP synthase subunit alpha, mitochondrial OS=Rattus norvegicus OX=10116 GN=Atp5f1a PE=1 SV=2	9566	59831	355	273	22	16	49.7	9.22	3025	1	1	0	842.407	1682.8	2	1682.78	0.018	0	33.86	0.0077	R	NVQAEEMVEFSSGLK	G	Oxidation (M)	0.000000100000000.0	File34631 Spectrum5178 scans: 15002
1	sp|P15999|ATPA_RAT	ATP synthase subunit alpha, mitochondrial OS=Rattus norvegicus OX=10116 GN=Atp5f1a PE=1 SV=2	9566	59831	355	273	22	16	49.7	9.22	3026	1	1	0	842.407	1682.8	2	1682.78	0.018	0	76.07	4.6e-07	R	NVQAEEMVEFSSGLK	G	Oxidation (M)	0.000000100000000.0	File34631 Spectrum2351 scans: 9807
1	sp|P15999|ATPA_RAT	ATP synthase subunit alpha, mitochondrial OS=Rattus norvegicus OX=10116 GN=Atp5f1a PE=1 SV=2	9566	59831	355	273	22	16	49.7	9.22	3027	1	1	0	842.407	1682.8	2	1682.78	0.0181	0	84.74	6.3e-08	R	NVQAEEMVEFSSGLK	G	Oxidation (M)	0.000000100000000.0	File34631 Spectrum4035 scans: 12663
1	sp|P15999|ATPA_RAT	ATP synthase subunit alpha, mitochondrial OS=Rattus norvegicus OX=10116 GN=Atp5f1a PE=1 SV=2	9566	59831	355	273	22	16	49.7	9.22	3028	1	1	0	842.407	1682.8	2	1682.78	0.0181	0	84.81	6.2e-08	R	NVQAEEMVEFSSGLK	G	Oxidation (M)	0.000000100000000.0	File34631 Spectrum1995 scans: 8882
1	sp|P15999|ATPA_RAT	ATP synthase subunit alpha, mitochondrial OS=Rattus norvegicus OX=10116 GN=Atp5f1a PE=1 SV=2	9566	59831	355	273	22	16	49.7	9.22	3029	1	1	0	842.408	1682.8	2	1682.78	0.0185	0	67.66	3.2e-06	R	NVQAEEMVEFSSGLK	G	Oxidation (M)	0.000000100000000.0	File34631 Spectrum1806 scans: 8357
1	sp|P15999|ATPA_RAT	ATP synthase subunit alpha, mitochondrial OS=Rattus norvegicus OX=10116 GN=Atp5f1a PE=1 SV=2	9566	59831	355	273	22	16	49.7	9.22	3030	1	1	0	842.408	1682.8	2	1682.78	0.0186	0	99	2.4e-09	R	NVQAEEMVEFSSGLK	G	Oxidation (M)	0.000000100000000.0	File34631 Spectrum4915 scans: 13941
1	sp|P15999|ATPA_RAT	ATP synthase subunit alpha, mitochondrial OS=Rattus norvegicus OX=10116 GN=Atp5f1a PE=1 SV=2	9566	59831	355	273	22	16	49.7	9.22	3031	1	1	0	842.408	1682.8	2	1682.78	0.0187	0	55.24	5.6e-05	R	NVQAEEMVEFSSGLK	G	Oxidation (M)	0.000000100000000.0	File34631 Spectrum3131 scans: 11400
1	sp|P15999|ATPA_RAT	ATP synthase subunit alpha, mitochondrial OS=Rattus norvegicus OX=10116 GN=Atp5f1a PE=1 SV=2	9566	59831	355	273	22	16	49.7	9.22	3032	1	1	0	842.408	1682.8	2	1682.78	0.0189	0	54.08	7.4e-05	R	NVQAEEMVEFSSGLK	G	Oxidation (M)	0.000000100000000.0	File34631 Spectrum3735 scans: 12232
1	sp|P15999|ATPA_RAT	ATP synthase subunit alpha, mitochondrial OS=Rattus norvegicus OX=10116 GN=Atp5f1a PE=1 SV=2	9566	59831	355	273	22	16	49.7	9.22	3033	1	1	0	842.408	1682.8	2	1682.78	0.0192	0	75.35	5.5e-07	R	NVQAEEMVEFSSGLK	G	Oxidation (M)	0.000000100000000.0	File34631 Spectrum4976 scans: 14175
1	sp|P15999|ATPA_RAT	ATP synthase subunit alpha, mitochondrial OS=Rattus norvegicus OX=10116 GN=Atp5f1a PE=1 SV=2	9566	59831	355	273	22	16	49.7	9.22	3034	1	1	0	842.408	1682.8	2	1682.78	0.0194	0	50.57	0.00017	R	NVQAEEMVEFSSGLK	G	Oxidation (M)	0.000000100000000.0	File34631 Spectrum5198 scans: 15080
1	sp|P15999|ATPA_RAT	ATP synthase subunit alpha, mitochondrial OS=Rattus norvegicus OX=10116 GN=Atp5f1a PE=1 SV=2	9566	59831	355	273	22	16	49.7	9.22	3035	1	1	0	842.408	1682.8	2	1682.78	0.0194	0	78.93	2.4e-07	R	NVQAEEMVEFSSGLK	G	Oxidation (M)	0.000000100000000.0	File34631 Spectrum4586 scans: 13491
1	sp|P15999|ATPA_RAT	ATP synthase subunit alpha, mitochondrial OS=Rattus norvegicus OX=10116 GN=Atp5f1a PE=1 SV=2	9566	59831	355	273	22	16	49.7	9.22	3036	1	1	0	842.408	1682.8	2	1682.78	0.0195	0	18.17	0.29	R	NVQAEEMVEFSSGLK	G	Oxidation (M)	0.000000100000000.0	File34631 Spectrum5056 scans: 14501
1	sp|P15999|ATPA_RAT	ATP synthase subunit alpha, mitochondrial OS=Rattus norvegicus OX=10116 GN=Atp5f1a PE=1 SV=2	9566	59831	355	273	22	16	49.7	9.22	3037	1	1	0	842.408	1682.8	2	1682.78	0.0196	0	24.64	0.065	R	NVQAEEMVEFSSGLK	G	Oxidation (M)	0.000000100000000.0	File34631 Spectrum4802 scans: 13811
1	sp|P15999|ATPA_RAT	ATP synthase subunit alpha, mitochondrial OS=Rattus norvegicus OX=10116 GN=Atp5f1a PE=1 SV=2	9566	59831	355	273	22	16	49.7	9.22	3038	1	1	0	842.408	1682.8	2	1682.78	0.0196	0	65.52	5.3e-06	R	NVQAEEMVEFSSGLK	G	Oxidation (M)	0.000000100000000.0	File34631 Spectrum4183 scans: 12878
1	sp|P15999|ATPA_RAT	ATP synthase subunit alpha, mitochondrial OS=Rattus norvegicus OX=10116 GN=Atp5f1a PE=1 SV=2	9566	59831	355	273	22	16	49.7	9.22	3039	1	1	0	842.408	1682.8	2	1682.78	0.0197	0	50.94	0.00015	R	NVQAEEMVEFSSGLK	G	Oxidation (M)	0.000000100000000.0	File34631 Spectrum5281 scans: 15328
1	sp|P15999|ATPA_RAT	ATP synthase subunit alpha, mitochondrial OS=Rattus norvegicus OX=10116 GN=Atp5f1a PE=1 SV=2	9566	59831	355	273	22	16	49.7	9.22	3040	1	1	0	842.408	1682.8	2	1682.78	0.02	0	78.48	2.7e-07	R	NVQAEEMVEFSSGLK	G	Oxidation (M)	0.000000100000000.0	File34631 Spectrum3537 scans: 11966
1	sp|P15999|ATPA_RAT	ATP synthase subunit alpha, mitochondrial OS=Rattus norvegicus OX=10116 GN=Atp5f1a PE=1 SV=2	9566	59831	355	273	22	16	49.7	9.22	3041	4	1	0	561.942	1682.8	3	1682.78	0.0208	0	1.56	13	R	NVQAEEMVEFSSGLK	G	Oxidation (M)	0.000000100000000.0	File34631 Spectrum2663 scans: 10559
1	sp|P15999|ATPA_RAT	ATP synthase subunit alpha, mitochondrial OS=Rattus norvegicus OX=10116 GN=Atp5f1a PE=1 SV=2	9566	59831	355	273	22	16	49.7	9.22	3042	1	1	0	842.409	1682.8	2	1682.78	0.0208	0	92.1	1.2e-08	R	NVQAEEMVEFSSGLK	G	Oxidation (M)	0.000000100000000.0	File34631 Spectrum3203 scans: 11504
1	sp|P15999|ATPA_RAT	ATP synthase subunit alpha, mitochondrial OS=Rattus norvegicus OX=10116 GN=Atp5f1a PE=1 SV=2	9566	59831	355	273	22	16	49.7	9.22	3043	1	1	0	842.409	1682.8	2	1682.78	0.0216	0	51.82	0.00013	R	NVQAEEMVEFSSGLK	G	Oxidation (M)	0.000000100000000.0	File34631 Spectrum5226 scans: 15163
1	sp|P15999|ATPA_RAT	ATP synthase subunit alpha, mitochondrial OS=Rattus norvegicus OX=10116 GN=Atp5f1a PE=1 SV=2	9566	59831	355	273	22	16	49.7	9.22	3044	1	1	0	842.409	1682.8	2	1682.78	0.0217	0	15.18	0.59	R	NVQAEEMVEFSSGLK	G	Oxidation (M)	0.000000100000000.0	File34631 Spectrum1671 scans: 7946
1	sp|P15999|ATPA_RAT	ATP synthase subunit alpha, mitochondrial OS=Rattus norvegicus OX=10116 GN=Atp5f1a PE=1 SV=2	9566	59831	355	273	22	16	49.7	9.22	3045	1	1	0	842.409	1682.8	2	1682.78	0.0219	0	90.43	1.8e-08	R	NVQAEEMVEFSSGLK	G	Oxidation (M)	0.000000100000000.0	File34631 Spectrum4518 scans: 13390
1	sp|P15999|ATPA_RAT	ATP synthase subunit alpha, mitochondrial OS=Rattus norvegicus OX=10116 GN=Atp5f1a PE=1 SV=2	9566	59831	355	273	22	16	49.7	9.22	3046	1	1	0	842.41	1682.8	2	1682.78	0.0228	0	36.35	0.0048	R	NVQAEEMVEFSSGLK	G	Oxidation (M)	0.000000100000000.0	File34631 Spectrum5075 scans: 14578
1	sp|P15999|ATPA_RAT	ATP synthase subunit alpha, mitochondrial OS=Rattus norvegicus OX=10116 GN=Atp5f1a PE=1 SV=2	9566	59831	355	273	22	16	49.7	9.22	3818	1	1	0	702.025	2103.05	3	2103.03	0.0222	0	33.68	0.0078	K	GMSLNLEPDNVGVVVFGNDK	L			File34631 Spectrum3608 scans: 12059
1	sp|P15999|ATPA_RAT	ATP synthase subunit alpha, mitochondrial OS=Rattus norvegicus OX=10116 GN=Atp5f1a PE=1 SV=2	9566	59831	355	273	22	16	49.7	9.22	3819	1	1	0	1052.54	2103.06	2	2103.03	0.0253	0	59.07	2.3e-05	K	GMSLNLEPDNVGVVVFGNDK	L			File34631 Spectrum3601 scans: 12051
1	sp|P15999|ATPA_RAT	ATP synthase subunit alpha, mitochondrial OS=Rattus norvegicus OX=10116 GN=Atp5f1a PE=1 SV=2	9566	59831	355	273	22	16	49.7	9.22	3850	1	1	0	707.356	2119.05	3	2119.03	0.0221	0	41.03	0.0016	K	GMSLNLEPDNVGVVVFGNDK	L	Oxidation (M)	0.01000000000000000000.0	File34631 Spectrum3229 scans: 11543
1	sp|P15999|ATPA_RAT	ATP synthase subunit alpha, mitochondrial OS=Rattus norvegicus OX=10116 GN=Atp5f1a PE=1 SV=2	9566	59831	355	273	22	16	49.7	9.22	4119	1	1	0	770.389	2308.14	3	2308.15	-0.008	0	42.55	0.00091	K	QGQYSPMAIEEQVAVIYAGVR	G			File34631 Spectrum4639 scans: 13569
1	sp|P15999|ATPA_RAT	ATP synthase subunit alpha, mitochondrial OS=Rattus norvegicus OX=10116 GN=Atp5f1a PE=1 SV=2	9566	59831	355	273	22	16	49.7	9.22	4120	1	1	0	1155.09	2308.16	2	2308.15	0.0105	0	82.47	8.2e-08	K	QGQYSPMAIEEQVAVIYAGVR	G			File34631 Spectrum4591 scans: 13498
1	sp|P15999|ATPA_RAT	ATP synthase subunit alpha, mitochondrial OS=Rattus norvegicus OX=10116 GN=Atp5f1a PE=1 SV=2	9566	59831	355	273	22	16	49.7	9.22	4121	1	1	0	1155.09	2308.17	2	2308.15	0.0145	0	25.5	0.04	K	QGQYSPMAIEEQVAVIYAGVR	G			File34631 Spectrum4760 scans: 13750
1	sp|P15999|ATPA_RAT	ATP synthase subunit alpha, mitochondrial OS=Rattus norvegicus OX=10116 GN=Atp5f1a PE=1 SV=2	9566	59831	355	273	22	16	49.7	9.22	4122	1	1	0	770.396	2308.17	3	2308.15	0.0155	0	27.6	0.026	K	QGQYSPMAIEEQVAVIYAGVR	G			File34631 Spectrum4730 scans: 13705
1	sp|P15999|ATPA_RAT	ATP synthase subunit alpha, mitochondrial OS=Rattus norvegicus OX=10116 GN=Atp5f1a PE=1 SV=2	9566	59831	355	273	22	16	49.7	9.22	4123	1	1	0	770.399	2308.17	3	2308.15	0.0215	0	21.19	0.11	K	QGQYSPMAIEEQVAVIYAGVR	G			File34631 Spectrum4443 scans: 13278
1	sp|P15999|ATPA_RAT	ATP synthase subunit alpha, mitochondrial OS=Rattus norvegicus OX=10116 GN=Atp5f1a PE=1 SV=2	9566	59831	355	273	22	16	49.7	9.22	4124	1	1	0	770.399	2308.17	3	2308.15	0.0217	0	47.27	0.00026	K	QGQYSPMAIEEQVAVIYAGVR	G			File34631 Spectrum4344 scans: 13117
1	sp|P15999|ATPA_RAT	ATP synthase subunit alpha, mitochondrial OS=Rattus norvegicus OX=10116 GN=Atp5f1a PE=1 SV=2	9566	59831	355	273	22	16	49.7	9.22	4125	1	1	0	1155.09	2308.17	2	2308.15	0.0225	0	83.86	5.7e-08	K	QGQYSPMAIEEQVAVIYAGVR	G			File34631 Spectrum4297 scans: 13041
1	sp|P15999|ATPA_RAT	ATP synthase subunit alpha, mitochondrial OS=Rattus norvegicus OX=10116 GN=Atp5f1a PE=1 SV=2	9566	59831	355	273	22	16	49.7	9.22	4126	1	1	0	770.399	2308.18	3	2308.15	0.0234	0	65.27	4.2e-06	K	QGQYSPMAIEEQVAVIYAGVR	G			File34631 Spectrum4280 scans: 13016
1	sp|P15999|ATPA_RAT	ATP synthase subunit alpha, mitochondrial OS=Rattus norvegicus OX=10116 GN=Atp5f1a PE=1 SV=2	9566	59831	355	273	22	16	49.7	9.22	4127	1	1	0	1155.1	2308.18	2	2308.15	0.0237	0	89.48	1.6e-08	K	QGQYSPMAIEEQVAVIYAGVR	G			File34631 Spectrum4230 scans: 12938
1	sp|P15999|ATPA_RAT	ATP synthase subunit alpha, mitochondrial OS=Rattus norvegicus OX=10116 GN=Atp5f1a PE=1 SV=2	9566	59831	355	273	22	16	49.7	9.22	4128	1	1	0	1155.1	2308.18	2	2308.15	0.0276	0	22.97	0.071	K	QGQYSPMAIEEQVAVIYAGVR	G			File34631 Spectrum4659 scans: 13599
1	sp|P15999|ATPA_RAT	ATP synthase subunit alpha, mitochondrial OS=Rattus norvegicus OX=10116 GN=Atp5f1a PE=1 SV=2	9566	59831	355	273	22	16	49.7	9.22	4142	1	1	0	1163.09	2324.17	2	2324.15	0.021	0	47.41	0.00027	K	QGQYSPMAIEEQVAVIYAGVR	G	Oxidation (M)	0.000000100000000000000.0	File34631 Spectrum4088 scans: 12735
1	sp|P15999|ATPA_RAT	ATP synthase subunit alpha, mitochondrial OS=Rattus norvegicus OX=10116 GN=Atp5f1a PE=1 SV=2	9566	59831	355	273	22	16	49.7	9.22	4143	1	1	0	775.731	2324.17	3	2324.15	0.0243	0	53.35	6.9e-05	K	QGQYSPMAIEEQVAVIYAGVR	G	Oxidation (M)	0.000000100000000000000.0	File34631 Spectrum3957 scans: 12548
1	sp|P15999|ATPA_RAT	ATP synthase subunit alpha, mitochondrial OS=Rattus norvegicus OX=10116 GN=Atp5f1a PE=1 SV=2	9566	59831	355	273	22	16	49.7	9.22	4144	1	1	0	775.732	2324.17	3	2324.15	0.026	0	63.23	7e-06	K	QGQYSPMAIEEQVAVIYAGVR	G	Oxidation (M)	0.000000100000000000000.0	File34631 Spectrum4103 scans: 12755
1	sp|P15999|ATPA_RAT	ATP synthase subunit alpha, mitochondrial OS=Rattus norvegicus OX=10116 GN=Atp5f1a PE=1 SV=2	9566	59831	355	273	22	16	49.7	9.22	4145	1	1	0	1163.09	2324.17	2	2324.15	0.0261	0	101.64	1e-09	K	QGQYSPMAIEEQVAVIYAGVR	G	Oxidation (M)	0.000000100000000000000.0	File34631 Spectrum4009 scans: 12624
1	sp|P15999|ATPA_RAT	ATP synthase subunit alpha, mitochondrial OS=Rattus norvegicus OX=10116 GN=Atp5f1a PE=1 SV=2	9566	59831	355	273	22	16	49.7	9.22	4146	1	1	0	775.732	2324.17	3	2324.15	0.0265	0	61.18	1.1e-05	K	QGQYSPMAIEEQVAVIYAGVR	G	Oxidation (M)	0.000000100000000000000.0	File34631 Spectrum4024 scans: 12648
1	sp|P15999|ATPA_RAT	ATP synthase subunit alpha, mitochondrial OS=Rattus norvegicus OX=10116 GN=Atp5f1a PE=1 SV=2	9566	59831	355	273	22	16	49.7	9.22	4147	1	1	0	775.732	2324.18	3	2324.15	0.028	0	37.11	0.0029	K	QGQYSPMAIEEQVAVIYAGVR	G	Oxidation (M)	0.000000100000000000000.0	File34631 Spectrum4176 scans: 12867
1	sp|P15999|ATPA_RAT	ATP synthase subunit alpha, mitochondrial OS=Rattus norvegicus OX=10116 GN=Atp5f1a PE=1 SV=2	9566	59831	355	273	22	16	49.7	9.22	4148	1	1	0	1163.1	2324.18	2	2324.15	0.0325	0	101.75	9.6e-10	K	QGQYSPMAIEEQVAVIYAGVR	G	Oxidation (M)	0.000000100000000000000.0	File34631 Spectrum4606 scans: 13520
1	sp|P15999|ATPA_RAT	ATP synthase subunit alpha, mitochondrial OS=Rattus norvegicus OX=10116 GN=Atp5f1a PE=1 SV=2	9566	59831	355	273	22	16	49.7	9.22	4149	1	1	0	1163.1	2324.18	2	2324.15	0.033	0	80.51	1.3e-07	K	QGQYSPMAIEEQVAVIYAGVR	G	Oxidation (M)	0.000000100000000000000.0	File34631 Spectrum3940 scans: 12523
1	sp|P15999|ATPA_RAT	ATP synthase subunit alpha, mitochondrial OS=Rattus norvegicus OX=10116 GN=Atp5f1a PE=1 SV=2	9566	59831	355	273	22	16	49.7	9.22	4161	1	1	0	780.068	2337.18	3	2337.16	0.0226	0	118.56	2.6e-11	R	EVAAFAQFGSDLDAATQQLLSR	G			File34631 Spectrum4767 scans: 13762
1	sp|P15999|ATPA_RAT	ATP synthase subunit alpha, mitochondrial OS=Rattus norvegicus OX=10116 GN=Atp5f1a PE=1 SV=2	9566	59831	355	273	22	16	49.7	9.22	4162	1	1	0	1169.6	2337.18	2	2337.16	0.0241	0	112.38	1.1e-10	R	EVAAFAQFGSDLDAATQQLLSR	G			File34631 Spectrum4753 scans: 13739
1	sp|P15999|ATPA_RAT	ATP synthase subunit alpha, mitochondrial OS=Rattus norvegicus OX=10116 GN=Atp5f1a PE=1 SV=2	9566	59831	355	273	22	16	49.7	9.22	4163	1	1	0	780.07	2337.19	3	2337.16	0.0276	0	35.1	0.0056	R	EVAAFAQFGSDLDAATQQLLSR	G			File34631 Spectrum3724 scans: 12216
1	sp|P15999|ATPA_RAT	ATP synthase subunit alpha, mitochondrial OS=Rattus norvegicus OX=10116 GN=Atp5f1a PE=1 SV=2	9566	59831	355	273	22	16	49.7	9.22	4384	1	1	0	820.114	2457.32	3	2457.29	0.0268	1	11.77	0.62	K	GMSLNLEPDNVGVVVFGNDKLIK	E			File34631 Spectrum3606 scans: 12057
1	sp|P15999|ATPA_RAT	ATP synthase subunit alpha, mitochondrial OS=Rattus norvegicus OX=10116 GN=Atp5f1a PE=1 SV=2	9566	59831	355	273	22	16	49.7	9.22	5123	1	1	0	1130.21	3387.62	3	3387.58	0.0366	0	56.52	2.3e-05	K	YTIVVSATASDAAPLQYLAPYSGCSMGEYFR	D			File34631 Spectrum4137 scans: 12803
1	sp|P15999|ATPA_RAT	ATP synthase subunit alpha, mitochondrial OS=Rattus norvegicus OX=10116 GN=Atp5f1a PE=1 SV=2	9566	59831	355	273	22	16	49.7	9.22	5131	1	1	0	1135.54	3403.6	3	3403.57	0.0286	0	34.44	0.0035	K	YTIVVSATASDAAPLQYLAPYSGCSMGEYFR	D	Oxidation (M)	0.0000000000000000000000000100000.0	File34631 Spectrum3800 scans: 12331	emPAI	3.72
2	tr|A0A0G2K099|A0A0G2K099_RAT	ATP synthase F1 subunit alpha OS=Rattus norvegicus OX=10116 PE=1 SV=1	9128	54490	294	244	16	14	44.5	9.2	62	1	0	0	358.735	715.455	2	715.448	0.0074	0	34.58	0.0042	R	LTELLK	Q			File34631 Spectrum1198 scans: 6301
2	tr|A0A0G2K099|A0A0G2K099_RAT	ATP synthase F1 subunit alpha OS=Rattus norvegicus OX=10116 PE=1 SV=1	9128	54490	294	244	16	14	44.5	9.2	69	1	0	0	362.233	722.451	2	722.444	0.0076	0	31.96	0.0026	K	APGIIPR	I			File34631 Spectrum830 scans: 5395
2	tr|A0A0G2K099|A0A0G2K099_RAT	ATP synthase F1 subunit alpha OS=Rattus norvegicus OX=10116 PE=1 SV=1	9128	54490	294	244	16	14	44.5	9.2	70	1	0	0	362.233	722.452	2	722.444	0.0081	0	24.7	0.014	K	APGIIPR	I			File34631 Spectrum862 scans: 5478
2	tr|A0A0G2K099|A0A0G2K099_RAT	ATP synthase F1 subunit alpha OS=Rattus norvegicus OX=10116 PE=1 SV=1	9128	54490	294	244	16	14	44.5	9.2	863	1	0	0	500.798	999.581	2	999.571	0.0102	0	23.21	0.12	R	VLSIGDGIAR	V			File34631 Spectrum1634 scans: 7782
2	tr|A0A0G2K099|A0A0G2K099_RAT	ATP synthase F1 subunit alpha OS=Rattus norvegicus OX=10116 PE=1 SV=1	9128	54490	294	244	16	14	44.5	9.2	980	1	0	0	513.806	1025.6	2	1025.59	0.0104	0	51.75	6.8e-05	K	AVDSLVPIGR	F			File34631 Spectrum1767 scans: 8204
2	tr|A0A0G2K099|A0A0G2K099_RAT	ATP synthase F1 subunit alpha OS=Rattus norvegicus OX=10116 PE=1 SV=1	9128	54490	294	244	16	14	44.5	9.2	981	1	0	0	513.807	1025.6	2	1025.59	0.0124	0	25.99	0.023	K	AVDSLVPIGR	F			File34631 Spectrum1788 scans: 8281
2	tr|A0A0G2K099|A0A0G2K099_RAT	ATP synthase F1 subunit alpha OS=Rattus norvegicus OX=10116 PE=1 SV=1	9128	54490	294	244	16	14	44.5	9.2	1418	1	0	0	586.326	1170.64	2	1170.62	0.0137	0	10.71	2	R	VVDALGNAIDGK	G			File34631 Spectrum1537 scans: 7464
2	tr|A0A0G2K099|A0A0G2K099_RAT	ATP synthase F1 subunit alpha OS=Rattus norvegicus OX=10116 PE=1 SV=1	9128	54490	294	244	16	14	44.5	9.2	1419	1	0	0	586.327	1170.64	2	1170.62	0.0153	0	28.94	0.031	R	VVDALGNAIDGK	G			File34631 Spectrum1515 scans: 7384
2	tr|A0A0G2K099|A0A0G2K099_RAT	ATP synthase F1 subunit alpha OS=Rattus norvegicus OX=10116 PE=1 SV=1	9128	54490	294	244	16	14	44.5	9.2	1974	1	0	0	664.362	1326.71	2	1326.7	0.0099	0	12.58	1.1	K	LYCIYVAIGQK	R			File34631 Spectrum2694 scans: 10628
2	tr|A0A0G2K099|A0A0G2K099_RAT	ATP synthase F1 subunit alpha OS=Rattus norvegicus OX=10116 PE=1 SV=1	9128	54490	294	244	16	14	44.5	9.2	1975	1	0	0	664.364	1326.71	2	1326.7	0.0133	0	42.52	0.0011	K	LYCIYVAIGQK	R			File34631 Spectrum2611 scans: 10443
2	tr|A0A0G2K099|A0A0G2K099_RAT	ATP synthase F1 subunit alpha OS=Rattus norvegicus OX=10116 PE=1 SV=1	9128	54490	294	244	16	14	44.5	9.2	1976	2	0	0	664.364	1326.71	2	1326.7	0.0134	0	14.83	0.67	K	LYCIYVAIGQK	R			File34631 Spectrum2652 scans: 10535
2	tr|A0A0G2K099|A0A0G2K099_RAT	ATP synthase F1 subunit alpha OS=Rattus norvegicus OX=10116 PE=1 SV=1	9128	54490	294	244	16	14	44.5	9.2	1977	1	0	0	664.364	1326.71	2	1326.7	0.0135	0	37.49	0.0036	K	LYCIYVAIGQK	R			File34631 Spectrum2532 scans: 10265
2	tr|A0A0G2K099|A0A0G2K099_RAT	ATP synthase F1 subunit alpha OS=Rattus norvegicus OX=10116 PE=1 SV=1	9128	54490	294	244	16	14	44.5	9.2	1978	1	0	0	664.365	1326.71	2	1326.7	0.0141	0	60.32	2e-05	K	LYCIYVAIGQK	R			File34631 Spectrum2566 scans: 10350
2	tr|A0A0G2K099|A0A0G2K099_RAT	ATP synthase F1 subunit alpha OS=Rattus norvegicus OX=10116 PE=1 SV=1	9128	54490	294	244	16	14	44.5	9.2	2159	1	0	0	712.347	1422.68	2	1422.67	0.0136	0	56.29	4.8e-05	K	TGTAEMSSILEER	I			File34631 Spectrum2019 scans: 8942
2	tr|A0A0G2K099|A0A0G2K099_RAT	ATP synthase F1 subunit alpha OS=Rattus norvegicus OX=10116 PE=1 SV=1	9128	54490	294	244	16	14	44.5	9.2	2160	1	0	0	712.349	1422.68	2	1422.67	0.0175	0	82.41	1.2e-07	K	TGTAEMSSILEER	I			File34631 Spectrum1983 scans: 8854
2	tr|A0A0G2K099|A0A0G2K099_RAT	ATP synthase F1 subunit alpha OS=Rattus norvegicus OX=10116 PE=1 SV=1	9128	54490	294	244	16	14	44.5	9.2	2177	1	0	0	480.292	1437.85	3	1437.84	0.0131	0	31.62	0.0035	K	GIRPAINVGLSVSR	V			File34631 Spectrum1982 scans: 8853
2	tr|A0A0G2K099|A0A0G2K099_RAT	ATP synthase F1 subunit alpha OS=Rattus norvegicus OX=10116 PE=1 SV=1	9128	54490	294	244	16	14	44.5	9.2	2178	1	0	0	480.292	1437.85	3	1437.84	0.0132	0	27.16	0.0098	K	GIRPAINVGLSVSR	V			File34631 Spectrum1698 scans: 8023
2	tr|A0A0G2K099|A0A0G2K099_RAT	ATP synthase F1 subunit alpha OS=Rattus norvegicus OX=10116 PE=1 SV=1	9128	54490	294	244	16	14	44.5	9.2	2179	1	0	0	480.292	1437.85	3	1437.84	0.0132	0	48.2	7.7e-05	K	GIRPAINVGLSVSR	V			File34631 Spectrum1784 scans: 8270
2	tr|A0A0G2K099|A0A0G2K099_RAT	ATP synthase F1 subunit alpha OS=Rattus norvegicus OX=10116 PE=1 SV=1	9128	54490	294	244	16	14	44.5	9.2	2180	1	0	0	480.292	1437.86	3	1437.84	0.0136	0	18.39	0.074	K	GIRPAINVGLSVSR	V			File34631 Spectrum2443 scans: 10040
2	tr|A0A0G2K099|A0A0G2K099_RAT	ATP synthase F1 subunit alpha OS=Rattus norvegicus OX=10116 PE=1 SV=1	9128	54490	294	244	16	14	44.5	9.2	2181	1	0	0	480.292	1437.86	3	1437.84	0.0136	0	55.01	1.6e-05	K	GIRPAINVGLSVSR	V			File34631 Spectrum1759 scans: 8189
2	tr|A0A0G2K099|A0A0G2K099_RAT	ATP synthase F1 subunit alpha OS=Rattus norvegicus OX=10116 PE=1 SV=1	9128	54490	294	244	16	14	44.5	9.2	2182	1	0	0	480.292	1437.86	3	1437.84	0.0139	0	47.85	8.2e-05	K	GIRPAINVGLSVSR	V			File34631 Spectrum1731 scans: 8108
2	tr|A0A0G2K099|A0A0G2K099_RAT	ATP synthase F1 subunit alpha OS=Rattus norvegicus OX=10116 PE=1 SV=1	9128	54490	294	244	16	14	44.5	9.2	2183	1	0	0	480.293	1437.86	3	1437.84	0.014	0	15.15	0.15	K	GIRPAINVGLSVSR	V			File34631 Spectrum2516 scans: 10220
2	tr|A0A0G2K099|A0A0G2K099_RAT	ATP synthase F1 subunit alpha OS=Rattus norvegicus OX=10116 PE=1 SV=1	9128	54490	294	244	16	14	44.5	9.2	2184	1	0	0	480.293	1437.86	3	1437.84	0.014	0	23.48	0.022	K	GIRPAINVGLSVSR	V			File34631 Spectrum2614 scans: 10455
2	tr|A0A0G2K099|A0A0G2K099_RAT	ATP synthase F1 subunit alpha OS=Rattus norvegicus OX=10116 PE=1 SV=1	9128	54490	294	244	16	14	44.5	9.2	2185	1	0	0	480.293	1437.86	3	1437.84	0.0142	0	50.07	4.9e-05	K	GIRPAINVGLSVSR	V			File34631 Spectrum1940 scans: 8765
2	tr|A0A0G2K099|A0A0G2K099_RAT	ATP synthase F1 subunit alpha OS=Rattus norvegicus OX=10116 PE=1 SV=1	9128	54490	294	244	16	14	44.5	9.2	2186	1	0	0	480.293	1437.86	3	1437.84	0.0147	0	34.71	0.0017	K	GIRPAINVGLSVSR	V			File34631 Spectrum2480 scans: 10128
2	tr|A0A0G2K099|A0A0G2K099_RAT	ATP synthase F1 subunit alpha OS=Rattus norvegicus OX=10116 PE=1 SV=1	9128	54490	294	244	16	14	44.5	9.2	2187	1	0	0	480.293	1437.86	3	1437.84	0.0149	0	22.05	0.031	K	GIRPAINVGLSVSR	V			File34631 Spectrum2810 scans: 10880
2	tr|A0A0G2K099|A0A0G2K099_RAT	ATP synthase F1 subunit alpha OS=Rattus norvegicus OX=10116 PE=1 SV=1	9128	54490	294	244	16	14	44.5	9.2	2188	1	0	0	480.293	1437.86	3	1437.84	0.015	0	23.08	0.025	K	GIRPAINVGLSVSR	V			File34631 Spectrum3856 scans: 12409
2	tr|A0A0G2K099|A0A0G2K099_RAT	ATP synthase F1 subunit alpha OS=Rattus norvegicus OX=10116 PE=1 SV=1	9128	54490	294	244	16	14	44.5	9.2	2189	1	0	0	480.293	1437.86	3	1437.84	0.0151	0	19.48	0.057	K	GIRPAINVGLSVSR	V			File34631 Spectrum4212 scans: 12916
2	tr|A0A0G2K099|A0A0G2K099_RAT	ATP synthase F1 subunit alpha OS=Rattus norvegicus OX=10116 PE=1 SV=1	9128	54490	294	244	16	14	44.5	9.2	2190	1	0	0	480.293	1437.86	3	1437.84	0.0153	0	16.15	0.12	K	GIRPAINVGLSVSR	V			File34631 Spectrum2404 scans: 9952
2	tr|A0A0G2K099|A0A0G2K099_RAT	ATP synthase F1 subunit alpha OS=Rattus norvegicus OX=10116 PE=1 SV=1	9128	54490	294	244	16	14	44.5	9.2	2191	1	0	0	480.293	1437.86	3	1437.84	0.0153	0	24.84	0.017	K	GIRPAINVGLSVSR	V			File34631 Spectrum2256 scans: 9554
2	tr|A0A0G2K099|A0A0G2K099_RAT	ATP synthase F1 subunit alpha OS=Rattus norvegicus OX=10116 PE=1 SV=1	9128	54490	294	244	16	14	44.5	9.2	2192	1	0	0	480.293	1437.86	3	1437.84	0.0153	0	13.19	0.24	K	GIRPAINVGLSVSR	V			File34631 Spectrum2554 scans: 10321
2	tr|A0A0G2K099|A0A0G2K099_RAT	ATP synthase F1 subunit alpha OS=Rattus norvegicus OX=10116 PE=1 SV=1	9128	54490	294	244	16	14	44.5	9.2	2193	1	0	0	480.293	1437.86	3	1437.84	0.0153	0	48.05	8e-05	K	GIRPAINVGLSVSR	V			File34631 Spectrum1827 scans: 8431
2	tr|A0A0G2K099|A0A0G2K099_RAT	ATP synthase F1 subunit alpha OS=Rattus norvegicus OX=10116 PE=1 SV=1	9128	54490	294	244	16	14	44.5	9.2	2194	1	0	0	480.293	1437.86	3	1437.84	0.0153	0	34.07	0.002	K	GIRPAINVGLSVSR	V			File34631 Spectrum3428 scans: 11820
2	tr|A0A0G2K099|A0A0G2K099_RAT	ATP synthase F1 subunit alpha OS=Rattus norvegicus OX=10116 PE=1 SV=1	9128	54490	294	244	16	14	44.5	9.2	2195	1	0	0	480.293	1437.86	3	1437.84	0.0155	0	22.6	0.028	K	GIRPAINVGLSVSR	V			File34631 Spectrum2321 scans: 9735
2	tr|A0A0G2K099|A0A0G2K099_RAT	ATP synthase F1 subunit alpha OS=Rattus norvegicus OX=10116 PE=1 SV=1	9128	54490	294	244	16	14	44.5	9.2	2196	1	0	0	480.293	1437.86	3	1437.84	0.0155	0	26.62	0.011	K	GIRPAINVGLSVSR	V			File34631 Spectrum1903 scans: 8674
2	tr|A0A0G2K099|A0A0G2K099_RAT	ATP synthase F1 subunit alpha OS=Rattus norvegicus OX=10116 PE=1 SV=1	9128	54490	294	244	16	14	44.5	9.2	2197	1	0	0	480.293	1437.86	3	1437.84	0.0156	0	36.04	0.0013	K	GIRPAINVGLSVSR	V			File34631 Spectrum1667 scans: 7936
2	tr|A0A0G2K099|A0A0G2K099_RAT	ATP synthase F1 subunit alpha OS=Rattus norvegicus OX=10116 PE=1 SV=1	9128	54490	294	244	16	14	44.5	9.2	2198	1	0	0	480.293	1437.86	3	1437.84	0.0157	0	19.52	0.057	K	GIRPAINVGLSVSR	V			File34631 Spectrum2764 scans: 10784
2	tr|A0A0G2K099|A0A0G2K099_RAT	ATP synthase F1 subunit alpha OS=Rattus norvegicus OX=10116 PE=1 SV=1	9128	54490	294	244	16	14	44.5	9.2	2199	1	0	0	480.293	1437.86	3	1437.84	0.0157	0	52.02	3.2e-05	K	GIRPAINVGLSVSR	V			File34631 Spectrum2020 scans: 8943
2	tr|A0A0G2K099|A0A0G2K099_RAT	ATP synthase F1 subunit alpha OS=Rattus norvegicus OX=10116 PE=1 SV=1	9128	54490	294	244	16	14	44.5	9.2	2200	1	0	0	480.293	1437.86	3	1437.84	0.0158	0	32.41	0.0029	K	GIRPAINVGLSVSR	V			File34631 Spectrum1868 scans: 8588
2	tr|A0A0G2K099|A0A0G2K099_RAT	ATP synthase F1 subunit alpha OS=Rattus norvegicus OX=10116 PE=1 SV=1	9128	54490	294	244	16	14	44.5	9.2	2201	1	0	0	480.293	1437.86	3	1437.84	0.0159	0	35.38	0.0015	K	GIRPAINVGLSVSR	V			File34631 Spectrum2290 scans: 9650
2	tr|A0A0G2K099|A0A0G2K099_RAT	ATP synthase F1 subunit alpha OS=Rattus norvegicus OX=10116 PE=1 SV=1	9128	54490	294	244	16	14	44.5	9.2	2202	1	0	0	480.293	1437.86	3	1437.84	0.016	0	39.5	0.00057	K	GIRPAINVGLSVSR	V			File34631 Spectrum1804 scans: 8349
2	tr|A0A0G2K099|A0A0G2K099_RAT	ATP synthase F1 subunit alpha OS=Rattus norvegicus OX=10116 PE=1 SV=1	9128	54490	294	244	16	14	44.5	9.2	2203	1	0	0	480.293	1437.86	3	1437.84	0.0161	0	32.44	0.0029	K	GIRPAINVGLSVSR	V			File34631 Spectrum2221 scans: 9465
2	tr|A0A0G2K099|A0A0G2K099_RAT	ATP synthase F1 subunit alpha OS=Rattus norvegicus OX=10116 PE=1 SV=1	9128	54490	294	244	16	14	44.5	9.2	2204	1	0	0	480.293	1437.86	3	1437.84	0.0161	0	37.34	0.00094	K	GIRPAINVGLSVSR	V			File34631 Spectrum2085 scans: 9126
2	tr|A0A0G2K099|A0A0G2K099_RAT	ATP synthase F1 subunit alpha OS=Rattus norvegicus OX=10116 PE=1 SV=1	9128	54490	294	244	16	14	44.5	9.2	2205	1	0	0	480.293	1437.86	3	1437.84	0.0162	0	23.44	0.023	K	GIRPAINVGLSVSR	V			File34631 Spectrum2184 scans: 9378
2	tr|A0A0G2K099|A0A0G2K099_RAT	ATP synthase F1 subunit alpha OS=Rattus norvegicus OX=10116 PE=1 SV=1	9128	54490	294	244	16	14	44.5	9.2	2206	1	0	0	480.293	1437.86	3	1437.84	0.0162	0	45.94	0.00013	K	GIRPAINVGLSVSR	V			File34631 Spectrum2119 scans: 9210
2	tr|A0A0G2K099|A0A0G2K099_RAT	ATP synthase F1 subunit alpha OS=Rattus norvegicus OX=10116 PE=1 SV=1	9128	54490	294	244	16	14	44.5	9.2	2207	1	0	0	480.293	1437.86	3	1437.84	0.0163	0	16.39	0.12	K	GIRPAINVGLSVSR	V			File34631 Spectrum2667 scans: 10567
2	tr|A0A0G2K099|A0A0G2K099_RAT	ATP synthase F1 subunit alpha OS=Rattus norvegicus OX=10116 PE=1 SV=1	9128	54490	294	244	16	14	44.5	9.2	2208	1	0	0	480.293	1437.86	3	1437.84	0.0165	0	27.27	0.0096	K	GIRPAINVGLSVSR	V			File34631 Spectrum3033 scans: 11263
2	tr|A0A0G2K099|A0A0G2K099_RAT	ATP synthase F1 subunit alpha OS=Rattus norvegicus OX=10116 PE=1 SV=1	9128	54490	294	244	16	14	44.5	9.2	2209	1	0	0	480.293	1437.86	3	1437.84	0.0165	0	40.22	0.00048	K	GIRPAINVGLSVSR	V			File34631 Spectrum3522 scans: 11944
2	tr|A0A0G2K099|A0A0G2K099_RAT	ATP synthase F1 subunit alpha OS=Rattus norvegicus OX=10116 PE=1 SV=1	9128	54490	294	244	16	14	44.5	9.2	2210	1	0	0	480.293	1437.86	3	1437.84	0.0166	0	25.11	0.016	K	GIRPAINVGLSVSR	V			File34631 Spectrum2917 scans: 11094
2	tr|A0A0G2K099|A0A0G2K099_RAT	ATP synthase F1 subunit alpha OS=Rattus norvegicus OX=10116 PE=1 SV=1	9128	54490	294	244	16	14	44.5	9.2	2211	1	0	0	480.293	1437.86	3	1437.84	0.0166	0	14.07	0.2	K	GIRPAINVGLSVSR	V			File34631 Spectrum4531 scans: 13412
2	tr|A0A0G2K099|A0A0G2K099_RAT	ATP synthase F1 subunit alpha OS=Rattus norvegicus OX=10116 PE=1 SV=1	9128	54490	294	244	16	14	44.5	9.2	2212	1	0	0	480.293	1437.86	3	1437.84	0.0167	0	21.19	0.039	K	GIRPAINVGLSVSR	V			File34631 Spectrum4455 scans: 13298
2	tr|A0A0G2K099|A0A0G2K099_RAT	ATP synthase F1 subunit alpha OS=Rattus norvegicus OX=10116 PE=1 SV=1	9128	54490	294	244	16	14	44.5	9.2	2213	1	0	0	480.293	1437.86	3	1437.84	0.0169	0	22.31	0.03	K	GIRPAINVGLSVSR	V			File34631 Spectrum1653 scans: 7862
2	tr|A0A0G2K099|A0A0G2K099_RAT	ATP synthase F1 subunit alpha OS=Rattus norvegicus OX=10116 PE=1 SV=1	9128	54490	294	244	16	14	44.5	9.2	2214	1	0	0	480.293	1437.86	3	1437.84	0.0169	0	46.82	0.00011	K	GIRPAINVGLSVSR	V			File34631 Spectrum2045 scans: 9024
2	tr|A0A0G2K099|A0A0G2K099_RAT	ATP synthase F1 subunit alpha OS=Rattus norvegicus OX=10116 PE=1 SV=1	9128	54490	294	244	16	14	44.5	9.2	2215	1	0	0	480.293	1437.86	3	1437.84	0.0171	0	23.74	0.022	K	GIRPAINVGLSVSR	V			File34631 Spectrum2704 scans: 10660
2	tr|A0A0G2K099|A0A0G2K099_RAT	ATP synthase F1 subunit alpha OS=Rattus norvegicus OX=10116 PE=1 SV=1	9128	54490	294	244	16	14	44.5	9.2	2216	1	0	0	480.294	1437.86	3	1437.84	0.0173	0	20.06	0.05	K	GIRPAINVGLSVSR	V			File34631 Spectrum2149 scans: 9294
2	tr|A0A0G2K099|A0A0G2K099_RAT	ATP synthase F1 subunit alpha OS=Rattus norvegicus OX=10116 PE=1 SV=1	9128	54490	294	244	16	14	44.5	9.2	2217	1	0	0	480.294	1437.86	3	1437.84	0.0176	0	37.64	0.00071	K	GIRPAINVGLSVSR	V			File34631 Spectrum1847 scans: 8510
2	tr|A0A0G2K099|A0A0G2K099_RAT	ATP synthase F1 subunit alpha OS=Rattus norvegicus OX=10116 PE=1 SV=1	9128	54490	294	244	16	14	44.5	9.2	2218	1	0	0	480.294	1437.86	3	1437.84	0.0176	0	16.66	0.09	K	GIRPAINVGLSVSR	V			File34631 Spectrum4320 scans: 13074
2	tr|A0A0G2K099|A0A0G2K099_RAT	ATP synthase F1 subunit alpha OS=Rattus norvegicus OX=10116 PE=1 SV=1	9128	54490	294	244	16	14	44.5	9.2	2219	1	0	0	480.294	1437.86	3	1437.84	0.0178	0	14.71	0.14	K	GIRPAINVGLSVSR	V			File34631 Spectrum2373 scans: 9867
2	tr|A0A0G2K099|A0A0G2K099_RAT	ATP synthase F1 subunit alpha OS=Rattus norvegicus OX=10116 PE=1 SV=1	9128	54490	294	244	16	14	44.5	9.2	2220	1	0	0	480.294	1437.86	3	1437.84	0.0182	0	22.92	0.021	K	GIRPAINVGLSVSR	V			File34631 Spectrum3938 scans: 12521
2	tr|A0A0G2K099|A0A0G2K099_RAT	ATP synthase F1 subunit alpha OS=Rattus norvegicus OX=10116 PE=1 SV=1	9128	54490	294	244	16	14	44.5	9.2	2221	1	0	0	480.294	1437.86	3	1437.84	0.0182	0	16.55	0.092	K	GIRPAINVGLSVSR	V			File34631 Spectrum4682 scans: 13637
2	tr|A0A0G2K099|A0A0G2K099_RAT	ATP synthase F1 subunit alpha OS=Rattus norvegicus OX=10116 PE=1 SV=1	9128	54490	294	244	16	14	44.5	9.2	2222	1	0	0	480.294	1437.86	3	1437.84	0.0182	0	19.41	0.048	K	GIRPAINVGLSVSR	V			File34631 Spectrum3219 scans: 11530
2	tr|A0A0G2K099|A0A0G2K099_RAT	ATP synthase F1 subunit alpha OS=Rattus norvegicus OX=10116 PE=1 SV=1	9128	54490	294	244	16	14	44.5	9.2	2223	1	0	0	480.294	1437.86	3	1437.84	0.0184	0	34.8	0.0014	K	GIRPAINVGLSVSR	V			File34631 Spectrum3112 scans: 11373
2	tr|A0A0G2K099|A0A0G2K099_RAT	ATP synthase F1 subunit alpha OS=Rattus norvegicus OX=10116 PE=1 SV=1	9128	54490	294	244	16	14	44.5	9.2	2224	1	0	0	480.294	1437.86	3	1437.84	0.0184	0	32.43	0.0024	K	GIRPAINVGLSVSR	V			File34631 Spectrum5245 scans: 15224
2	tr|A0A0G2K099|A0A0G2K099_RAT	ATP synthase F1 subunit alpha OS=Rattus norvegicus OX=10116 PE=1 SV=1	9128	54490	294	244	16	14	44.5	9.2	2225	1	0	0	480.294	1437.86	3	1437.84	0.0185	0	32.52	0.0023	K	GIRPAINVGLSVSR	V			File34631 Spectrum4086 scans: 12732
2	tr|A0A0G2K099|A0A0G2K099_RAT	ATP synthase F1 subunit alpha OS=Rattus norvegicus OX=10116 PE=1 SV=1	9128	54490	294	244	16	14	44.5	9.2	2226	1	0	0	480.294	1437.86	3	1437.84	0.0187	0	13.37	0.19	K	GIRPAINVGLSVSR	V			File34631 Spectrum4605 scans: 13519
2	tr|A0A0G2K099|A0A0G2K099_RAT	ATP synthase F1 subunit alpha OS=Rattus norvegicus OX=10116 PE=1 SV=1	9128	54490	294	244	16	14	44.5	9.2	2227	1	0	0	480.294	1437.86	3	1437.84	0.0193	0	26.29	0.0098	K	GIRPAINVGLSVSR	V			File34631 Spectrum5217 scans: 15141
2	tr|A0A0G2K099|A0A0G2K099_RAT	ATP synthase F1 subunit alpha OS=Rattus norvegicus OX=10116 PE=1 SV=1	9128	54490	294	244	16	14	44.5	9.2	2228	1	0	0	480.294	1437.86	3	1437.84	0.0197	0	21.09	0.032	K	GIRPAINVGLSVSR	V			File34631 Spectrum4011 scans: 12626
2	tr|A0A0G2K099|A0A0G2K099_RAT	ATP synthase F1 subunit alpha OS=Rattus norvegicus OX=10116 PE=1 SV=1	9128	54490	294	244	16	14	44.5	9.2	2229	1	0	0	720.345	1438.67	2	1438.66	0.0137	0	83.51	8.4e-08	K	TGTAEMSSILEER	I	Oxidation (M)	0.0000010000000.0	File34631 Spectrum1103 scans: 6069
2	tr|A0A0G2K099|A0A0G2K099_RAT	ATP synthase F1 subunit alpha OS=Rattus norvegicus OX=10116 PE=1 SV=1	9128	54490	294	244	16	14	44.5	9.2	2230	1	0	0	720.345	1438.68	2	1438.66	0.0147	0	38.78	0.0025	K	TGTAEMSSILEER	I	Oxidation (M)	0.0000010000000.0	File34631 Spectrum1994 scans: 8879
2	tr|A0A0G2K099|A0A0G2K099_RAT	ATP synthase F1 subunit alpha OS=Rattus norvegicus OX=10116 PE=1 SV=1	9128	54490	294	244	16	14	44.5	9.2	2571	1	0	0	788.4	1574.79	2	1574.78	0.0077	0	20.45	0.23	R	ILGADTSVDLEETGR	V			File34631 Spectrum3622 scans: 12077
2	tr|A0A0G2K099|A0A0G2K099_RAT	ATP synthase F1 subunit alpha OS=Rattus norvegicus OX=10116 PE=1 SV=1	9128	54490	294	244	16	14	44.5	9.2	2572	1	0	0	788.402	1574.79	2	1574.78	0.0105	0	11.07	2	R	ILGADTSVDLEETGR	V			File34631 Spectrum2951 scans: 11146
2	tr|A0A0G2K099|A0A0G2K099_RAT	ATP synthase F1 subunit alpha OS=Rattus norvegicus OX=10116 PE=1 SV=1	9128	54490	294	244	16	14	44.5	9.2	2573	1	0	0	788.402	1574.79	2	1574.78	0.0111	0	3.06	13	R	ILGADTSVDLEETGR	V			File34631 Spectrum2117 scans: 9207
2	tr|A0A0G2K099|A0A0G2K099_RAT	ATP synthase F1 subunit alpha OS=Rattus norvegicus OX=10116 PE=1 SV=1	9128	54490	294	244	16	14	44.5	9.2	2575	1	0	0	788.402	1574.79	2	1574.78	0.0114	0	8.82	3.4	R	ILGADTSVDLEETGR	V			File34631 Spectrum2159 scans: 9324
2	tr|A0A0G2K099|A0A0G2K099_RAT	ATP synthase F1 subunit alpha OS=Rattus norvegicus OX=10116 PE=1 SV=1	9128	54490	294	244	16	14	44.5	9.2	2576	1	0	0	788.403	1574.79	2	1574.78	0.0121	0	17.94	0.41	R	ILGADTSVDLEETGR	V			File34631 Spectrum1857 scans: 8544
2	tr|A0A0G2K099|A0A0G2K099_RAT	ATP synthase F1 subunit alpha OS=Rattus norvegicus OX=10116 PE=1 SV=1	9128	54490	294	244	16	14	44.5	9.2	2577	1	0	0	788.403	1574.79	2	1574.78	0.0123	0	22.48	0.15	R	ILGADTSVDLEETGR	V			File34631 Spectrum1835 scans: 8463
2	tr|A0A0G2K099|A0A0G2K099_RAT	ATP synthase F1 subunit alpha OS=Rattus norvegicus OX=10116 PE=1 SV=1	9128	54490	294	244	16	14	44.5	9.2	2579	1	0	0	788.404	1574.79	2	1574.78	0.0141	0	87.69	4.4e-08	R	ILGADTSVDLEETGR	V			File34631 Spectrum1795 scans: 8302
2	tr|A0A0G2K099|A0A0G2K099_RAT	ATP synthase F1 subunit alpha OS=Rattus norvegicus OX=10116 PE=1 SV=1	9128	54490	294	244	16	14	44.5	9.2	2581	1	0	0	788.404	1574.79	2	1574.78	0.0149	0	113.47	1.2e-10	R	ILGADTSVDLEETGR	V			File34631 Spectrum1774 scans: 8224
2	tr|A0A0G2K099|A0A0G2K099_RAT	ATP synthase F1 subunit alpha OS=Rattus norvegicus OX=10116 PE=1 SV=1	9128	54490	294	244	16	14	44.5	9.2	2582	1	0	0	788.404	1574.79	2	1574.78	0.015	0	47.41	0.00047	R	ILGADTSVDLEETGR	V			File34631 Spectrum1882 scans: 8625
2	tr|A0A0G2K099|A0A0G2K099_RAT	ATP synthase F1 subunit alpha OS=Rattus norvegicus OX=10116 PE=1 SV=1	9128	54490	294	244	16	14	44.5	9.2	2583	1	0	0	788.404	1574.79	2	1574.78	0.015	0	32.12	0.016	R	ILGADTSVDLEETGR	V			File34631 Spectrum3484 scans: 11893
2	tr|A0A0G2K099|A0A0G2K099_RAT	ATP synthase F1 subunit alpha OS=Rattus norvegicus OX=10116 PE=1 SV=1	9128	54490	294	244	16	14	44.5	9.2	2584	1	0	0	788.404	1574.79	2	1574.78	0.0152	0	52.2	0.00015	R	ILGADTSVDLEETGR	V			File34631 Spectrum5274 scans: 15303
2	tr|A0A0G2K099|A0A0G2K099_RAT	ATP synthase F1 subunit alpha OS=Rattus norvegicus OX=10116 PE=1 SV=1	9128	54490	294	244	16	14	44.5	9.2	2585	1	0	0	788.404	1574.79	2	1574.78	0.0154	0	64.39	9.2e-06	R	ILGADTSVDLEETGR	V			File34631 Spectrum1743 scans: 8142
2	tr|A0A0G2K099|A0A0G2K099_RAT	ATP synthase F1 subunit alpha OS=Rattus norvegicus OX=10116 PE=1 SV=1	9128	54490	294	244	16	14	44.5	9.2	2586	1	0	0	788.404	1574.79	2	1574.78	0.0156	0	8.3	3.7	R	ILGADTSVDLEETGR	V			File34631 Spectrum3381 scans: 11761
2	tr|A0A0G2K099|A0A0G2K099_RAT	ATP synthase F1 subunit alpha OS=Rattus norvegicus OX=10116 PE=1 SV=1	9128	54490	294	244	16	14	44.5	9.2	2587	1	0	0	788.405	1574.8	2	1574.78	0.0163	0	44.25	0.00095	R	ILGADTSVDLEETGR	V			File34631 Spectrum1813 scans: 8381
2	tr|A0A0G2K099|A0A0G2K099_RAT	ATP synthase F1 subunit alpha OS=Rattus norvegicus OX=10116 PE=1 SV=1	9128	54490	294	244	16	14	44.5	9.2	2589	1	0	0	788.405	1574.8	2	1574.78	0.0172	0	17.87	0.42	R	ILGADTSVDLEETGR	V			File34631 Spectrum2000 scans: 8894
2	tr|A0A0G2K099|A0A0G2K099_RAT	ATP synthase F1 subunit alpha OS=Rattus norvegicus OX=10116 PE=1 SV=1	9128	54490	294	244	16	14	44.5	9.2	2590	1	0	0	788.405	1574.8	2	1574.78	0.0172	0	23.76	0.11	R	ILGADTSVDLEETGR	V			File34631 Spectrum4975 scans: 14172
2	tr|A0A0G2K099|A0A0G2K099_RAT	ATP synthase F1 subunit alpha OS=Rattus norvegicus OX=10116 PE=1 SV=1	9128	54490	294	244	16	14	44.5	9.2	2592	1	0	0	788.406	1574.8	2	1574.78	0.0186	0	24.11	0.099	R	ILGADTSVDLEETGR	V			File34631 Spectrum2043 scans: 9014
2	tr|A0A0G2K099|A0A0G2K099_RAT	ATP synthase F1 subunit alpha OS=Rattus norvegicus OX=10116 PE=1 SV=1	9128	54490	294	244	16	14	44.5	9.2	2593	1	0	0	788.406	1574.8	2	1574.78	0.0191	0	39.53	0.0028	R	ILGADTSVDLEETGR	V			File34631 Spectrum5019 scans: 14378
2	tr|A0A0G2K099|A0A0G2K099_RAT	ATP synthase F1 subunit alpha OS=Rattus norvegicus OX=10116 PE=1 SV=1	9128	54490	294	244	16	14	44.5	9.2	2720	1	1	1	812.957	1623.9	2	1623.88	0.0166	0	58.5	1.5e-05	R	TGAIVDVPVGEELLGR	V			File34631 Spectrum3238 scans: 11553
2	tr|A0A0G2K099|A0A0G2K099_RAT	ATP synthase F1 subunit alpha OS=Rattus norvegicus OX=10116 PE=1 SV=1	9128	54490	294	244	16	14	44.5	9.2	2721	1	1	1	812.96	1623.9	2	1623.88	0.0214	0	21.92	0.059	R	TGAIVDVPVGEELLGR	V			File34631 Spectrum3305 scans: 11654
2	tr|A0A0G2K099|A0A0G2K099_RAT	ATP synthase F1 subunit alpha OS=Rattus norvegicus OX=10116 PE=1 SV=1	9128	54490	294	244	16	14	44.5	9.2	2821	1	0	0	834.398	1666.78	2	1666.79	-0.0054	0	15.69	0.53	R	NVQAEEMVEFSSGLK	G			File34631 Spectrum1695 scans: 8013
2	tr|A0A0G2K099|A0A0G2K099_RAT	ATP synthase F1 subunit alpha OS=Rattus norvegicus OX=10116 PE=1 SV=1	9128	54490	294	244	16	14	44.5	9.2	2822	1	0	0	834.405	1666.8	2	1666.79	0.009	0	65.83	5.9e-06	R	NVQAEEMVEFSSGLK	G			File34631 Spectrum3752 scans: 12257
2	tr|A0A0G2K099|A0A0G2K099_RAT	ATP synthase F1 subunit alpha OS=Rattus norvegicus OX=10116 PE=1 SV=1	9128	54490	294	244	16	14	44.5	9.2	2823	1	0	0	834.406	1666.8	2	1666.79	0.011	0	65.33	6.8e-06	R	NVQAEEMVEFSSGLK	G			File34631 Spectrum4221 scans: 12928
2	tr|A0A0G2K099|A0A0G2K099_RAT	ATP synthase F1 subunit alpha OS=Rattus norvegicus OX=10116 PE=1 SV=1	9128	54490	294	244	16	14	44.5	9.2	2824	1	0	0	556.607	1666.8	3	1666.79	0.0121	0	59.48	2.7e-05	R	NVQAEEMVEFSSGLK	G			File34631 Spectrum2867 scans: 11003
2	tr|A0A0G2K099|A0A0G2K099_RAT	ATP synthase F1 subunit alpha OS=Rattus norvegicus OX=10116 PE=1 SV=1	9128	54490	294	244	16	14	44.5	9.2	2826	1	0	0	556.608	1666.8	3	1666.79	0.0138	0	55.02	7.4e-05	R	NVQAEEMVEFSSGLK	G			File34631 Spectrum4926 scans: 13993
2	tr|A0A0G2K099|A0A0G2K099_RAT	ATP synthase F1 subunit alpha OS=Rattus norvegicus OX=10116 PE=1 SV=1	9128	54490	294	244	16	14	44.5	9.2	2827	1	0	0	834.408	1666.8	2	1666.79	0.014	0	60.26	2.2e-05	R	NVQAEEMVEFSSGLK	G			File34631 Spectrum5098 scans: 14665
2	tr|A0A0G2K099|A0A0G2K099_RAT	ATP synthase F1 subunit alpha OS=Rattus norvegicus OX=10116 PE=1 SV=1	9128	54490	294	244	16	14	44.5	9.2	2828	1	0	0	834.408	1666.8	2	1666.79	0.0143	0	71.51	1.7e-06	R	NVQAEEMVEFSSGLK	G			File34631 Spectrum2874 scans: 11017
2	tr|A0A0G2K099|A0A0G2K099_RAT	ATP synthase F1 subunit alpha OS=Rattus norvegicus OX=10116 PE=1 SV=1	9128	54490	294	244	16	14	44.5	9.2	2829	1	0	0	556.608	1666.8	3	1666.79	0.0145	0	38.88	0.0032	R	NVQAEEMVEFSSGLK	G			File34631 Spectrum4210 scans: 12913
2	tr|A0A0G2K099|A0A0G2K099_RAT	ATP synthase F1 subunit alpha OS=Rattus norvegicus OX=10116 PE=1 SV=1	9128	54490	294	244	16	14	44.5	9.2	2830	1	0	0	834.408	1666.8	2	1666.79	0.0148	0	76.09	6e-07	R	NVQAEEMVEFSSGLK	G			File34631 Spectrum4069 scans: 12708
2	tr|A0A0G2K099|A0A0G2K099_RAT	ATP synthase F1 subunit alpha OS=Rattus norvegicus OX=10116 PE=1 SV=1	9128	54490	294	244	16	14	44.5	9.2	2831	1	0	0	834.409	1666.8	2	1666.79	0.0153	0	69.88	2.5e-06	R	NVQAEEMVEFSSGLK	G			File34631 Spectrum2584 scans: 10387
2	tr|A0A0G2K099|A0A0G2K099_RAT	ATP synthase F1 subunit alpha OS=Rattus norvegicus OX=10116 PE=1 SV=1	9128	54490	294	244	16	14	44.5	9.2	2832	1	0	0	834.409	1666.8	2	1666.79	0.0154	0	68.46	3.5e-06	R	NVQAEEMVEFSSGLK	G			File34631 Spectrum3152 scans: 11431
2	tr|A0A0G2K099|A0A0G2K099_RAT	ATP synthase F1 subunit alpha OS=Rattus norvegicus OX=10116 PE=1 SV=1	9128	54490	294	244	16	14	44.5	9.2	2833	1	0	0	834.409	1666.8	2	1666.79	0.0154	0	79.72	2.6e-07	R	NVQAEEMVEFSSGLK	G			File34631 Spectrum3371 scans: 11747
2	tr|A0A0G2K099|A0A0G2K099_RAT	ATP synthase F1 subunit alpha OS=Rattus norvegicus OX=10116 PE=1 SV=1	9128	54490	294	244	16	14	44.5	9.2	2834	1	0	0	556.608	1666.8	3	1666.79	0.0154	0	15.69	0.67	R	NVQAEEMVEFSSGLK	G			File34631 Spectrum3567 scans: 12008
2	tr|A0A0G2K099|A0A0G2K099_RAT	ATP synthase F1 subunit alpha OS=Rattus norvegicus OX=10116 PE=1 SV=1	9128	54490	294	244	16	14	44.5	9.2	2835	1	0	0	834.409	1666.8	2	1666.79	0.0155	0	67.15	4.8e-06	R	NVQAEEMVEFSSGLK	G			File34631 Spectrum3540 scans: 11971
2	tr|A0A0G2K099|A0A0G2K099_RAT	ATP synthase F1 subunit alpha OS=Rattus norvegicus OX=10116 PE=1 SV=1	9128	54490	294	244	16	14	44.5	9.2	2836	1	0	0	834.409	1666.8	2	1666.79	0.0155	0	74.6	8.6e-07	R	NVQAEEMVEFSSGLK	G			File34631 Spectrum4547 scans: 13435
2	tr|A0A0G2K099|A0A0G2K099_RAT	ATP synthase F1 subunit alpha OS=Rattus norvegicus OX=10116 PE=1 SV=1	9128	54490	294	244	16	14	44.5	9.2	2837	1	0	0	834.409	1666.8	2	1666.79	0.0159	0	70.63	2.2e-06	R	NVQAEEMVEFSSGLK	G			File34631 Spectrum4416 scans: 13231
2	tr|A0A0G2K099|A0A0G2K099_RAT	ATP synthase F1 subunit alpha OS=Rattus norvegicus OX=10116 PE=1 SV=1	9128	54490	294	244	16	14	44.5	9.2	2838	1	0	0	834.409	1666.8	2	1666.79	0.0159	0	60.72	2.1e-05	R	NVQAEEMVEFSSGLK	G			File34631 Spectrum3997 scans: 12605
2	tr|A0A0G2K099|A0A0G2K099_RAT	ATP synthase F1 subunit alpha OS=Rattus norvegicus OX=10116 PE=1 SV=1	9128	54490	294	244	16	14	44.5	9.2	2839	1	0	0	834.409	1666.8	2	1666.79	0.0159	0	80.58	2.2e-07	R	NVQAEEMVEFSSGLK	G			File34631 Spectrum2622 scans: 10475
2	tr|A0A0G2K099|A0A0G2K099_RAT	ATP synthase F1 subunit alpha OS=Rattus norvegicus OX=10116 PE=1 SV=1	9128	54490	294	244	16	14	44.5	9.2	2840	2	0	0	556.608	1666.8	3	1666.79	0.016	0	5.48	7.1	R	NVQAEEMVEFSSGLK	G			File34631 Spectrum5051 scans: 14493
2	tr|A0A0G2K099|A0A0G2K099_RAT	ATP synthase F1 subunit alpha OS=Rattus norvegicus OX=10116 PE=1 SV=1	9128	54490	294	244	16	14	44.5	9.2	2841	1	0	0	556.608	1666.8	3	1666.79	0.016	0	53.37	0.00011	R	NVQAEEMVEFSSGLK	G			File34631 Spectrum2579 scans: 10375
2	tr|A0A0G2K099|A0A0G2K099_RAT	ATP synthase F1 subunit alpha OS=Rattus norvegicus OX=10116 PE=1 SV=1	9128	54490	294	244	16	14	44.5	9.2	2842	1	0	0	834.409	1666.8	2	1666.79	0.0161	0	70.59	2.2e-06	R	NVQAEEMVEFSSGLK	G			File34631 Spectrum4149 scans: 12818
2	tr|A0A0G2K099|A0A0G2K099_RAT	ATP synthase F1 subunit alpha OS=Rattus norvegicus OX=10116 PE=1 SV=1	9128	54490	294	244	16	14	44.5	9.2	2843	1	0	0	556.608	1666.8	3	1666.79	0.0162	0	48.5	0.00035	R	NVQAEEMVEFSSGLK	G			File34631 Spectrum3070 scans: 11317
2	tr|A0A0G2K099|A0A0G2K099_RAT	ATP synthase F1 subunit alpha OS=Rattus norvegicus OX=10116 PE=1 SV=1	9128	54490	294	244	16	14	44.5	9.2	2844	1	0	0	834.409	1666.8	2	1666.79	0.0162	0	65.33	7.3e-06	R	NVQAEEMVEFSSGLK	G			File34631 Spectrum2742 scans: 10743
2	tr|A0A0G2K099|A0A0G2K099_RAT	ATP synthase F1 subunit alpha OS=Rattus norvegicus OX=10116 PE=1 SV=1	9128	54490	294	244	16	14	44.5	9.2	2845	1	0	0	834.409	1666.8	2	1666.79	0.0162	0	72.69	1.3e-06	R	NVQAEEMVEFSSGLK	G			File34631 Spectrum3903 scans: 12471
2	tr|A0A0G2K099|A0A0G2K099_RAT	ATP synthase F1 subunit alpha OS=Rattus norvegicus OX=10116 PE=1 SV=1	9128	54490	294	244	16	14	44.5	9.2	2846	1	0	0	556.609	1666.8	3	1666.79	0.0163	0	19.7	0.27	R	NVQAEEMVEFSSGLK	G			File34631 Spectrum5073 scans: 14573
2	tr|A0A0G2K099|A0A0G2K099_RAT	ATP synthase F1 subunit alpha OS=Rattus norvegicus OX=10116 PE=1 SV=1	9128	54490	294	244	16	14	44.5	9.2	2847	1	0	0	834.409	1666.8	2	1666.79	0.0164	0	79.98	2.5e-07	R	NVQAEEMVEFSSGLK	G			File34631 Spectrum4921 scans: 13970
2	tr|A0A0G2K099|A0A0G2K099_RAT	ATP synthase F1 subunit alpha OS=Rattus norvegicus OX=10116 PE=1 SV=1	9128	54490	294	244	16	14	44.5	9.2	2848	1	0	0	556.609	1666.8	3	1666.79	0.0167	0	49.46	0.00028	R	NVQAEEMVEFSSGLK	G			File34631 Spectrum4506 scans: 13374
2	tr|A0A0G2K099|A0A0G2K099_RAT	ATP synthase F1 subunit alpha OS=Rattus norvegicus OX=10116 PE=1 SV=1	9128	54490	294	244	16	14	44.5	9.2	2849	1	0	0	556.609	1666.8	3	1666.79	0.0167	0	59.31	2.9e-05	R	NVQAEEMVEFSSGLK	G			File34631 Spectrum2657 scans: 10551
2	tr|A0A0G2K099|A0A0G2K099_RAT	ATP synthase F1 subunit alpha OS=Rattus norvegicus OX=10116 PE=1 SV=1	9128	54490	294	244	16	14	44.5	9.2	2850	1	0	0	556.609	1666.8	3	1666.79	0.0167	0	61.4	1.8e-05	R	NVQAEEMVEFSSGLK	G			File34631 Spectrum2616 scans: 10462
2	tr|A0A0G2K099|A0A0G2K099_RAT	ATP synthase F1 subunit alpha OS=Rattus norvegicus OX=10116 PE=1 SV=1	9128	54490	294	244	16	14	44.5	9.2	2851	1	0	0	834.409	1666.8	2	1666.79	0.0167	0	55.17	7.5e-05	R	NVQAEEMVEFSSGLK	G			File34631 Spectrum5118 scans: 14741
2	tr|A0A0G2K099|A0A0G2K099_RAT	ATP synthase F1 subunit alpha OS=Rattus norvegicus OX=10116 PE=1 SV=1	9128	54490	294	244	16	14	44.5	9.2	2852	1	0	0	834.409	1666.8	2	1666.79	0.0168	0	75.56	6.9e-07	R	NVQAEEMVEFSSGLK	G			File34631 Spectrum4939 scans: 14047
2	tr|A0A0G2K099|A0A0G2K099_RAT	ATP synthase F1 subunit alpha OS=Rattus norvegicus OX=10116 PE=1 SV=1	9128	54490	294	244	16	14	44.5	9.2	2853	1	0	0	834.409	1666.8	2	1666.79	0.0168	0	71.27	1.8e-06	R	NVQAEEMVEFSSGLK	G			File34631 Spectrum4757 scans: 13746
2	tr|A0A0G2K099|A0A0G2K099_RAT	ATP synthase F1 subunit alpha OS=Rattus norvegicus OX=10116 PE=1 SV=1	9128	54490	294	244	16	14	44.5	9.2	2854	1	0	0	834.409	1666.8	2	1666.79	0.0168	0	66.74	5.2e-06	R	NVQAEEMVEFSSGLK	G			File34631 Spectrum3818 scans: 12360
2	tr|A0A0G2K099|A0A0G2K099_RAT	ATP synthase F1 subunit alpha OS=Rattus norvegicus OX=10116 PE=1 SV=1	9128	54490	294	244	16	14	44.5	9.2	2855	1	0	0	556.609	1666.8	3	1666.79	0.0169	0	50.64	0.00021	R	NVQAEEMVEFSSGLK	G			File34631 Spectrum2737 scans: 10730
2	tr|A0A0G2K099|A0A0G2K099_RAT	ATP synthase F1 subunit alpha OS=Rattus norvegicus OX=10116 PE=1 SV=1	9128	54490	294	244	16	14	44.5	9.2	2856	1	0	0	834.409	1666.8	2	1666.79	0.017	0	71.31	1.8e-06	R	NVQAEEMVEFSSGLK	G			File34631 Spectrum2701 scans: 10653
2	tr|A0A0G2K099|A0A0G2K099_RAT	ATP synthase F1 subunit alpha OS=Rattus norvegicus OX=10116 PE=1 SV=1	9128	54490	294	244	16	14	44.5	9.2	2857	1	0	0	834.409	1666.8	2	1666.79	0.0171	0	70.38	2.3e-06	R	NVQAEEMVEFSSGLK	G			File34631 Spectrum3626 scans: 12083
2	tr|A0A0G2K099|A0A0G2K099_RAT	ATP synthase F1 subunit alpha OS=Rattus norvegicus OX=10116 PE=1 SV=1	9128	54490	294	244	16	14	44.5	9.2	2858	1	0	0	834.409	1666.8	2	1666.79	0.0171	0	77.26	4.6e-07	R	NVQAEEMVEFSSGLK	G			File34631 Spectrum2666 scans: 10566
2	tr|A0A0G2K099|A0A0G2K099_RAT	ATP synthase F1 subunit alpha OS=Rattus norvegicus OX=10116 PE=1 SV=1	9128	54490	294	244	16	14	44.5	9.2	2859	1	0	0	834.409	1666.8	2	1666.79	0.0172	0	75.18	7.5e-07	R	NVQAEEMVEFSSGLK	G			File34631 Spectrum5015 scans: 14355
2	tr|A0A0G2K099|A0A0G2K099_RAT	ATP synthase F1 subunit alpha OS=Rattus norvegicus OX=10116 PE=1 SV=1	9128	54490	294	244	16	14	44.5	9.2	2860	1	0	0	834.409	1666.8	2	1666.79	0.0172	0	55.61	6.8e-05	R	NVQAEEMVEFSSGLK	G			File34631 Spectrum3294 scans: 11639
2	tr|A0A0G2K099|A0A0G2K099_RAT	ATP synthase F1 subunit alpha OS=Rattus norvegicus OX=10116 PE=1 SV=1	9128	54490	294	244	16	14	44.5	9.2	2861	1	0	0	556.609	1666.8	3	1666.79	0.0172	0	52.39	0.00014	R	NVQAEEMVEFSSGLK	G			File34631 Spectrum3768 scans: 12280
2	tr|A0A0G2K099|A0A0G2K099_RAT	ATP synthase F1 subunit alpha OS=Rattus norvegicus OX=10116 PE=1 SV=1	9128	54490	294	244	16	14	44.5	9.2	2862	1	0	0	834.409	1666.8	2	1666.79	0.0173	0	75.29	7.3e-07	R	NVQAEEMVEFSSGLK	G			File34631 Spectrum4964 scans: 14127
2	tr|A0A0G2K099|A0A0G2K099_RAT	ATP synthase F1 subunit alpha OS=Rattus norvegicus OX=10116 PE=1 SV=1	9128	54490	294	244	16	14	44.5	9.2	2863	1	0	0	834.409	1666.8	2	1666.79	0.0173	0	71.63	1.7e-06	R	NVQAEEMVEFSSGLK	G			File34631 Spectrum4352 scans: 13129
2	tr|A0A0G2K099|A0A0G2K099_RAT	ATP synthase F1 subunit alpha OS=Rattus norvegicus OX=10116 PE=1 SV=1	9128	54490	294	244	16	14	44.5	9.2	2864	1	0	0	834.409	1666.8	2	1666.79	0.0173	0	60.09	2.4e-05	R	NVQAEEMVEFSSGLK	G			File34631 Spectrum3222 scans: 11535
2	tr|A0A0G2K099|A0A0G2K099_RAT	ATP synthase F1 subunit alpha OS=Rattus norvegicus OX=10116 PE=1 SV=1	9128	54490	294	244	16	14	44.5	9.2	2865	1	0	0	556.609	1666.8	3	1666.79	0.0174	0	38.29	0.0037	R	NVQAEEMVEFSSGLK	G			File34631 Spectrum4801 scans: 13809
2	tr|A0A0G2K099|A0A0G2K099_RAT	ATP synthase F1 subunit alpha OS=Rattus norvegicus OX=10116 PE=1 SV=1	9128	54490	294	244	16	14	44.5	9.2	2866	1	0	0	556.609	1666.8	3	1666.79	0.0174	0	62.33	1.4e-05	R	NVQAEEMVEFSSGLK	G			File34631 Spectrum2920 scans: 11099
2	tr|A0A0G2K099|A0A0G2K099_RAT	ATP synthase F1 subunit alpha OS=Rattus norvegicus OX=10116 PE=1 SV=1	9128	54490	294	244	16	14	44.5	9.2	2867	1	0	0	556.609	1666.8	3	1666.79	0.0174	0	54.92	7.9e-05	R	NVQAEEMVEFSSGLK	G			File34631 Spectrum2696 scans: 10639
2	tr|A0A0G2K099|A0A0G2K099_RAT	ATP synthase F1 subunit alpha OS=Rattus norvegicus OX=10116 PE=1 SV=1	9128	54490	294	244	16	14	44.5	9.2	2868	1	0	0	834.41	1666.8	2	1666.79	0.0175	0	75.52	6.9e-07	R	NVQAEEMVEFSSGLK	G			File34631 Spectrum2830 scans: 10926
2	tr|A0A0G2K099|A0A0G2K099_RAT	ATP synthase F1 subunit alpha OS=Rattus norvegicus OX=10116 PE=1 SV=1	9128	54490	294	244	16	14	44.5	9.2	2869	1	0	0	834.41	1666.8	2	1666.79	0.0176	0	60.08	2.4e-05	R	NVQAEEMVEFSSGLK	G			File34631 Spectrum5177 scans: 14998
2	tr|A0A0G2K099|A0A0G2K099_RAT	ATP synthase F1 subunit alpha OS=Rattus norvegicus OX=10116 PE=1 SV=1	9128	54490	294	244	16	14	44.5	9.2	2870	1	0	0	834.41	1666.8	2	1666.79	0.0176	0	79.57	2.7e-07	R	NVQAEEMVEFSSGLK	G			File34631 Spectrum2930 scans: 11114
2	tr|A0A0G2K099|A0A0G2K099_RAT	ATP synthase F1 subunit alpha OS=Rattus norvegicus OX=10116 PE=1 SV=1	9128	54490	294	244	16	14	44.5	9.2	2871	1	0	0	834.41	1666.8	2	1666.79	0.0176	0	75.09	7.6e-07	R	NVQAEEMVEFSSGLK	G			File34631 Spectrum3007 scans: 11223
2	tr|A0A0G2K099|A0A0G2K099_RAT	ATP synthase F1 subunit alpha OS=Rattus norvegicus OX=10116 PE=1 SV=1	9128	54490	294	244	16	14	44.5	9.2	2872	1	0	0	556.609	1666.8	3	1666.79	0.0176	0	30.21	0.023	R	NVQAEEMVEFSSGLK	G			File34631 Spectrum3663 scans: 12130
2	tr|A0A0G2K099|A0A0G2K099_RAT	ATP synthase F1 subunit alpha OS=Rattus norvegicus OX=10116 PE=1 SV=1	9128	54490	294	244	16	14	44.5	9.2	2873	1	0	0	834.41	1666.8	2	1666.79	0.0177	0	66.38	5.7e-06	R	NVQAEEMVEFSSGLK	G			File34631 Spectrum4477 scans: 13331
2	tr|A0A0G2K099|A0A0G2K099_RAT	ATP synthase F1 subunit alpha OS=Rattus norvegicus OX=10116 PE=1 SV=1	9128	54490	294	244	16	14	44.5	9.2	2874	1	0	0	834.41	1666.8	2	1666.79	0.0177	0	68.53	3.5e-06	R	NVQAEEMVEFSSGLK	G			File34631 Spectrum2788 scans: 10835
2	tr|A0A0G2K099|A0A0G2K099_RAT	ATP synthase F1 subunit alpha OS=Rattus norvegicus OX=10116 PE=1 SV=1	9128	54490	294	244	16	14	44.5	9.2	2875	1	0	0	556.609	1666.81	3	1666.79	0.0178	0	30.28	0.023	R	NVQAEEMVEFSSGLK	G			File34631 Spectrum3853 scans: 12406
2	tr|A0A0G2K099|A0A0G2K099_RAT	ATP synthase F1 subunit alpha OS=Rattus norvegicus OX=10116 PE=1 SV=1	9128	54490	294	244	16	14	44.5	9.2	2876	1	0	0	556.609	1666.81	3	1666.79	0.0178	0	57.55	4.3e-05	R	NVQAEEMVEFSSGLK	G			File34631 Spectrum3147 scans: 11424
2	tr|A0A0G2K099|A0A0G2K099_RAT	ATP synthase F1 subunit alpha OS=Rattus norvegicus OX=10116 PE=1 SV=1	9128	54490	294	244	16	14	44.5	9.2	2877	1	0	0	834.41	1666.81	2	1666.79	0.0178	0	55.63	6.8e-05	R	NVQAEEMVEFSSGLK	G			File34631 Spectrum3459 scans: 11860
2	tr|A0A0G2K099|A0A0G2K099_RAT	ATP synthase F1 subunit alpha OS=Rattus norvegicus OX=10116 PE=1 SV=1	9128	54490	294	244	16	14	44.5	9.2	2878	1	0	0	834.41	1666.81	2	1666.79	0.0179	0	72.43	1.4e-06	R	NVQAEEMVEFSSGLK	G			File34631 Spectrum5141 scans: 14820
2	tr|A0A0G2K099|A0A0G2K099_RAT	ATP synthase F1 subunit alpha OS=Rattus norvegicus OX=10116 PE=1 SV=1	9128	54490	294	244	16	14	44.5	9.2	2879	1	0	0	834.41	1666.81	2	1666.79	0.0179	0	67.14	4.8e-06	R	NVQAEEMVEFSSGLK	G			File34631 Spectrum5194 scans: 15073
2	tr|A0A0G2K099|A0A0G2K099_RAT	ATP synthase F1 subunit alpha OS=Rattus norvegicus OX=10116 PE=1 SV=1	9128	54490	294	244	16	14	44.5	9.2	2880	1	0	0	556.609	1666.81	3	1666.79	0.018	0	57.25	4.7e-05	R	NVQAEEMVEFSSGLK	G			File34631 Spectrum2824 scans: 10912
2	tr|A0A0G2K099|A0A0G2K099_RAT	ATP synthase F1 subunit alpha OS=Rattus norvegicus OX=10116 PE=1 SV=1	9128	54490	294	244	16	14	44.5	9.2	2881	1	0	0	834.41	1666.81	2	1666.79	0.0181	0	61.17	1.9e-05	R	NVQAEEMVEFSSGLK	G			File34631 Spectrum4995 scans: 14277
2	tr|A0A0G2K099|A0A0G2K099_RAT	ATP synthase F1 subunit alpha OS=Rattus norvegicus OX=10116 PE=1 SV=1	9128	54490	294	244	16	14	44.5	9.2	2882	1	0	0	834.41	1666.81	2	1666.79	0.0182	0	59.31	2.9e-05	R	NVQAEEMVEFSSGLK	G			File34631 Spectrum4856 scans: 13870
2	tr|A0A0G2K099|A0A0G2K099_RAT	ATP synthase F1 subunit alpha OS=Rattus norvegicus OX=10116 PE=1 SV=1	9128	54490	294	244	16	14	44.5	9.2	2883	1	0	0	834.41	1666.81	2	1666.79	0.0182	0	75.33	7.3e-07	R	NVQAEEMVEFSSGLK	G			File34631 Spectrum3074 scans: 11323
2	tr|A0A0G2K099|A0A0G2K099_RAT	ATP synthase F1 subunit alpha OS=Rattus norvegicus OX=10116 PE=1 SV=1	9128	54490	294	244	16	14	44.5	9.2	2884	1	0	0	556.609	1666.81	3	1666.79	0.0185	0	14.15	0.97	R	NVQAEEMVEFSSGLK	G			File34631 Spectrum5169 scans: 14961
2	tr|A0A0G2K099|A0A0G2K099_RAT	ATP synthase F1 subunit alpha OS=Rattus norvegicus OX=10116 PE=1 SV=1	9128	54490	294	244	16	14	44.5	9.2	2886	1	0	0	834.41	1666.81	2	1666.79	0.0186	0	58.8	3.3e-05	R	NVQAEEMVEFSSGLK	G			File34631 Spectrum5280 scans: 15322
2	tr|A0A0G2K099|A0A0G2K099_RAT	ATP synthase F1 subunit alpha OS=Rattus norvegicus OX=10116 PE=1 SV=1	9128	54490	294	244	16	14	44.5	9.2	2887	1	0	0	834.41	1666.81	2	1666.79	0.0186	0	56.63	5.5e-05	R	NVQAEEMVEFSSGLK	G			File34631 Spectrum5157 scans: 14921
2	tr|A0A0G2K099|A0A0G2K099_RAT	ATP synthase F1 subunit alpha OS=Rattus norvegicus OX=10116 PE=1 SV=1	9128	54490	294	244	16	14	44.5	9.2	2888	1	0	0	834.41	1666.81	2	1666.79	0.0186	0	69.42	2.9e-06	R	NVQAEEMVEFSSGLK	G			File34631 Spectrum5077 scans: 14587
2	tr|A0A0G2K099|A0A0G2K099_RAT	ATP synthase F1 subunit alpha OS=Rattus norvegicus OX=10116 PE=1 SV=1	9128	54490	294	244	16	14	44.5	9.2	2889	1	0	0	834.41	1666.81	2	1666.79	0.0186	0	70.31	2.4e-06	R	NVQAEEMVEFSSGLK	G			File34631 Spectrum4621 scans: 13541
2	tr|A0A0G2K099|A0A0G2K099_RAT	ATP synthase F1 subunit alpha OS=Rattus norvegicus OX=10116 PE=1 SV=1	9128	54490	294	244	16	14	44.5	9.2	2890	1	0	0	834.41	1666.81	2	1666.79	0.0187	0	74.94	8.1e-07	R	NVQAEEMVEFSSGLK	G			File34631 Spectrum5038 scans: 14433
2	tr|A0A0G2K099|A0A0G2K099_RAT	ATP synthase F1 subunit alpha OS=Rattus norvegicus OX=10116 PE=1 SV=1	9128	54490	294	244	16	14	44.5	9.2	2891	1	0	0	834.41	1666.81	2	1666.79	0.0187	0	60.11	2.5e-05	R	NVQAEEMVEFSSGLK	G			File34631 Spectrum5223 scans: 15155
2	tr|A0A0G2K099|A0A0G2K099_RAT	ATP synthase F1 subunit alpha OS=Rattus norvegicus OX=10116 PE=1 SV=1	9128	54490	294	244	16	14	44.5	9.2	2892	1	0	0	834.41	1666.81	2	1666.79	0.0187	0	76.75	5.3e-07	R	NVQAEEMVEFSSGLK	G			File34631 Spectrum4683 scans: 13640
2	tr|A0A0G2K099|A0A0G2K099_RAT	ATP synthase F1 subunit alpha OS=Rattus norvegicus OX=10116 PE=1 SV=1	9128	54490	294	244	16	14	44.5	9.2	2893	1	0	0	556.609	1666.81	3	1666.79	0.0187	0	9.91	2.6	R	NVQAEEMVEFSSGLK	G			File34631 Spectrum5270 scans: 15286
2	tr|A0A0G2K099|A0A0G2K099_RAT	ATP synthase F1 subunit alpha OS=Rattus norvegicus OX=10116 PE=1 SV=1	9128	54490	294	244	16	14	44.5	9.2	2894	1	0	0	834.41	1666.81	2	1666.79	0.0188	0	79.35	2.9e-07	R	NVQAEEMVEFSSGLK	G			File34631 Spectrum4290 scans: 13031
2	tr|A0A0G2K099|A0A0G2K099_RAT	ATP synthase F1 subunit alpha OS=Rattus norvegicus OX=10116 PE=1 SV=1	9128	54490	294	244	16	14	44.5	9.2	2895	1	0	0	556.609	1666.81	3	1666.79	0.0189	0	36.84	0.0052	R	NVQAEEMVEFSSGLK	G			File34631 Spectrum3000 scans: 11212
2	tr|A0A0G2K099|A0A0G2K099_RAT	ATP synthase F1 subunit alpha OS=Rattus norvegicus OX=10116 PE=1 SV=1	9128	54490	294	244	16	14	44.5	9.2	2896	1	0	0	556.609	1666.81	3	1666.79	0.0189	0	17.84	0.42	R	NVQAEEMVEFSSGLK	G			File34631 Spectrum5133 scans: 14779
2	tr|A0A0G2K099|A0A0G2K099_RAT	ATP synthase F1 subunit alpha OS=Rattus norvegicus OX=10116 PE=1 SV=1	9128	54490	294	244	16	14	44.5	9.2	2897	1	0	0	834.41	1666.81	2	1666.79	0.0189	0	80.06	2.5e-07	R	NVQAEEMVEFSSGLK	G			File34631 Spectrum4980 scans: 14203
2	tr|A0A0G2K099|A0A0G2K099_RAT	ATP synthase F1 subunit alpha OS=Rattus norvegicus OX=10116 PE=1 SV=1	9128	54490	294	244	16	14	44.5	9.2	2898	1	0	0	834.41	1666.81	2	1666.79	0.019	0	74.77	8.4e-07	R	NVQAEEMVEFSSGLK	G			File34631 Spectrum5059 scans: 14511
2	tr|A0A0G2K099|A0A0G2K099_RAT	ATP synthase F1 subunit alpha OS=Rattus norvegicus OX=10116 PE=1 SV=1	9128	54490	294	244	16	14	44.5	9.2	2899	1	0	0	556.609	1666.81	3	1666.79	0.0191	0	21.85	0.16	R	NVQAEEMVEFSSGLK	G			File34631 Spectrum4962 scans: 14111
2	tr|A0A0G2K099|A0A0G2K099_RAT	ATP synthase F1 subunit alpha OS=Rattus norvegicus OX=10116 PE=1 SV=1	9128	54490	294	244	16	14	44.5	9.2	2900	1	0	0	556.609	1666.81	3	1666.79	0.0193	0	48.8	0.00033	R	NVQAEEMVEFSSGLK	G			File34631 Spectrum3226 scans: 11539
2	tr|A0A0G2K099|A0A0G2K099_RAT	ATP synthase F1 subunit alpha OS=Rattus norvegicus OX=10116 PE=1 SV=1	9128	54490	294	244	16	14	44.5	9.2	2901	1	0	0	556.609	1666.81	3	1666.79	0.0193	0	21.36	0.18	R	NVQAEEMVEFSSGLK	G			File34631 Spectrum5237 scans: 15201
2	tr|A0A0G2K099|A0A0G2K099_RAT	ATP synthase F1 subunit alpha OS=Rattus norvegicus OX=10116 PE=1 SV=1	9128	54490	294	244	16	14	44.5	9.2	2902	1	0	0	834.411	1666.81	2	1666.79	0.0194	0	80.09	2.5e-07	R	NVQAEEMVEFSSGLK	G			File34631 Spectrum5254 scans: 15240
2	tr|A0A0G2K099|A0A0G2K099_RAT	ATP synthase F1 subunit alpha OS=Rattus norvegicus OX=10116 PE=1 SV=1	9128	54490	294	244	16	14	44.5	9.2	2903	1	0	0	556.61	1666.81	3	1666.79	0.0195	0	26.73	0.053	R	NVQAEEMVEFSSGLK	G			File34631 Spectrum4027 scans: 12651
2	tr|A0A0G2K099|A0A0G2K099_RAT	ATP synthase F1 subunit alpha OS=Rattus norvegicus OX=10116 PE=1 SV=1	9128	54490	294	244	16	14	44.5	9.2	2904	1	0	0	556.61	1666.81	3	1666.79	0.0195	0	14.9	0.81	R	NVQAEEMVEFSSGLK	G			File34631 Spectrum4122 scans: 12783
2	tr|A0A0G2K099|A0A0G2K099_RAT	ATP synthase F1 subunit alpha OS=Rattus norvegicus OX=10116 PE=1 SV=1	9128	54490	294	244	16	14	44.5	9.2	2905	1	0	0	556.61	1666.81	3	1666.79	0.0195	0	41.68	0.0017	R	NVQAEEMVEFSSGLK	G			File34631 Spectrum4722 scans: 13695
2	tr|A0A0G2K099|A0A0G2K099_RAT	ATP synthase F1 subunit alpha OS=Rattus norvegicus OX=10116 PE=1 SV=1	9128	54490	294	244	16	14	44.5	9.2	2906	1	0	0	556.61	1666.81	3	1666.79	0.0196	0	18.35	0.37	R	NVQAEEMVEFSSGLK	G			File34631 Spectrum3954 scans: 12542
2	tr|A0A0G2K099|A0A0G2K099_RAT	ATP synthase F1 subunit alpha OS=Rattus norvegicus OX=10116 PE=1 SV=1	9128	54490	294	244	16	14	44.5	9.2	2907	1	0	0	556.61	1666.81	3	1666.79	0.0196	0	61.06	2e-05	R	NVQAEEMVEFSSGLK	G			File34631 Spectrum2783 scans: 10822
2	tr|A0A0G2K099|A0A0G2K099_RAT	ATP synthase F1 subunit alpha OS=Rattus norvegicus OX=10116 PE=1 SV=1	9128	54490	294	244	16	14	44.5	9.2	2909	1	0	0	556.61	1666.81	3	1666.79	0.0204	0	32.65	0.014	R	NVQAEEMVEFSSGLK	G			File34631 Spectrum4291 scans: 13032
2	tr|A0A0G2K099|A0A0G2K099_RAT	ATP synthase F1 subunit alpha OS=Rattus norvegicus OX=10116 PE=1 SV=1	9128	54490	294	244	16	14	44.5	9.2	2910	1	0	0	556.61	1666.81	3	1666.79	0.0204	0	35.97	0.0063	R	NVQAEEMVEFSSGLK	G			File34631 Spectrum3471 scans: 11876
2	tr|A0A0G2K099|A0A0G2K099_RAT	ATP synthase F1 subunit alpha OS=Rattus norvegicus OX=10116 PE=1 SV=1	9128	54490	294	244	16	14	44.5	9.2	2911	1	0	0	556.61	1666.81	3	1666.79	0.0207	0	60.96	2e-05	R	NVQAEEMVEFSSGLK	G			File34631 Spectrum4653 scans: 13591
2	tr|A0A0G2K099|A0A0G2K099_RAT	ATP synthase F1 subunit alpha OS=Rattus norvegicus OX=10116 PE=1 SV=1	9128	54490	294	244	16	14	44.5	9.2	2912	1	0	0	556.61	1666.81	3	1666.79	0.0207	0	19.59	0.27	R	NVQAEEMVEFSSGLK	G			File34631 Spectrum4986 scans: 14224
2	tr|A0A0G2K099|A0A0G2K099_RAT	ATP synthase F1 subunit alpha OS=Rattus norvegicus OX=10116 PE=1 SV=1	9128	54490	294	244	16	14	44.5	9.2	2913	1	0	0	556.61	1666.81	3	1666.79	0.0211	0	14.49	0.9	R	NVQAEEMVEFSSGLK	G			File34631 Spectrum5208 scans: 15118
2	tr|A0A0G2K099|A0A0G2K099_RAT	ATP synthase F1 subunit alpha OS=Rattus norvegicus OX=10116 PE=1 SV=1	9128	54490	294	244	16	14	44.5	9.2	2914	1	0	0	556.61	1666.81	3	1666.79	0.0213	0	42.04	0.0016	R	NVQAEEMVEFSSGLK	G			File34631 Spectrum3314 scans: 11664
2	tr|A0A0G2K099|A0A0G2K099_RAT	ATP synthase F1 subunit alpha OS=Rattus norvegicus OX=10116 PE=1 SV=1	9128	54490	294	244	16	14	44.5	9.2	2915	1	0	0	556.61	1666.81	3	1666.79	0.0218	0	30.54	0.023	R	NVQAEEMVEFSSGLK	G			File34631 Spectrum4579 scans: 13480
2	tr|A0A0G2K099|A0A0G2K099_RAT	ATP synthase F1 subunit alpha OS=Rattus norvegicus OX=10116 PE=1 SV=1	9128	54490	294	244	16	14	44.5	9.2	2916	1	0	0	556.611	1666.81	3	1666.79	0.0229	0	44.2	0.00099	R	NVQAEEMVEFSSGLK	G			File34631 Spectrum4437 scans: 13267
2	tr|A0A0G2K099|A0A0G2K099_RAT	ATP synthase F1 subunit alpha OS=Rattus norvegicus OX=10116 PE=1 SV=1	9128	54490	294	244	16	14	44.5	9.2	2962	1	0	0	842.405	1682.79	2	1682.78	0.0125	0	66.81	3.6e-06	R	NVQAEEMVEFSSGLK	G	Oxidation (M)	0.000000100000000.0	File34631 Spectrum4118 scans: 12777
2	tr|A0A0G2K099|A0A0G2K099_RAT	ATP synthase F1 subunit alpha OS=Rattus norvegicus OX=10116 PE=1 SV=1	9128	54490	294	244	16	14	44.5	9.2	2963	1	0	0	842.405	1682.8	2	1682.78	0.013	0	60.25	1.6e-05	R	NVQAEEMVEFSSGLK	G	Oxidation (M)	0.000000100000000.0	File34631 Spectrum1851 scans: 8516
2	tr|A0A0G2K099|A0A0G2K099_RAT	ATP synthase F1 subunit alpha OS=Rattus norvegicus OX=10116 PE=1 SV=1	9128	54490	294	244	16	14	44.5	9.2	2964	1	0	0	842.405	1682.8	2	1682.78	0.0135	0	82.08	1e-07	R	NVQAEEMVEFSSGLK	G	Oxidation (M)	0.000000100000000.0	File34631 Spectrum4332 scans: 13093
2	tr|A0A0G2K099|A0A0G2K099_RAT	ATP synthase F1 subunit alpha OS=Rattus norvegicus OX=10116 PE=1 SV=1	9128	54490	294	244	16	14	44.5	9.2	2965	1	0	0	842.405	1682.8	2	1682.78	0.0136	0	49.52	0.00019	R	NVQAEEMVEFSSGLK	G	Oxidation (M)	0.000000100000000.0	File34631 Spectrum3804 scans: 12336
2	tr|A0A0G2K099|A0A0G2K099_RAT	ATP synthase F1 subunit alpha OS=Rattus norvegicus OX=10116 PE=1 SV=1	9128	54490	294	244	16	14	44.5	9.2	2966	1	0	0	842.405	1682.8	2	1682.78	0.014	0	91.83	1.1e-08	R	NVQAEEMVEFSSGLK	G	Oxidation (M)	0.000000100000000.0	File34631 Spectrum3888 scans: 12451
2	tr|A0A0G2K099|A0A0G2K099_RAT	ATP synthase F1 subunit alpha OS=Rattus norvegicus OX=10116 PE=1 SV=1	9128	54490	294	244	16	14	44.5	9.2	2967	1	0	0	842.405	1682.8	2	1682.78	0.0141	0	93.34	8.2e-09	R	NVQAEEMVEFSSGLK	G	Oxidation (M)	0.000000100000000.0	File34631 Spectrum2522 scans: 10236
2	tr|A0A0G2K099|A0A0G2K099_RAT	ATP synthase F1 subunit alpha OS=Rattus norvegicus OX=10116 PE=1 SV=1	9128	54490	294	244	16	14	44.5	9.2	2968	1	0	0	842.406	1682.8	2	1682.78	0.0147	0	69.51	2e-06	R	NVQAEEMVEFSSGLK	G	Oxidation (M)	0.000000100000000.0	File34631 Spectrum2596 scans: 10411
2	tr|A0A0G2K099|A0A0G2K099_RAT	ATP synthase F1 subunit alpha OS=Rattus norvegicus OX=10116 PE=1 SV=1	9128	54490	294	244	16	14	44.5	9.2	2969	1	0	0	842.406	1682.8	2	1682.78	0.0148	0	77.95	2.9e-07	R	NVQAEEMVEFSSGLK	G	Oxidation (M)	0.000000100000000.0	File34631 Spectrum1953 scans: 8793
2	tr|A0A0G2K099|A0A0G2K099_RAT	ATP synthase F1 subunit alpha OS=Rattus norvegicus OX=10116 PE=1 SV=1	9128	54490	294	244	16	14	44.5	9.2	2970	1	0	0	842.406	1682.8	2	1682.78	0.015	0	67.06	3.5e-06	R	NVQAEEMVEFSSGLK	G	Oxidation (M)	0.000000100000000.0	File34631 Spectrum3291 scans: 11635
2	tr|A0A0G2K099|A0A0G2K099_RAT	ATP synthase F1 subunit alpha OS=Rattus norvegicus OX=10116 PE=1 SV=1	9128	54490	294	244	16	14	44.5	9.2	2971	1	0	0	842.406	1682.8	2	1682.78	0.0152	0	26.33	0.041	R	NVQAEEMVEFSSGLK	G	Oxidation (M)	0.000000100000000.0	File34631 Spectrum4992 scans: 14267
2	tr|A0A0G2K099|A0A0G2K099_RAT	ATP synthase F1 subunit alpha OS=Rattus norvegicus OX=10116 PE=1 SV=1	9128	54490	294	244	16	14	44.5	9.2	2972	1	0	0	842.406	1682.8	2	1682.78	0.0153	0	58.26	2.7e-05	R	NVQAEEMVEFSSGLK	G	Oxidation (M)	0.000000100000000.0	File34631 Spectrum4264 scans: 12991
2	tr|A0A0G2K099|A0A0G2K099_RAT	ATP synthase F1 subunit alpha OS=Rattus norvegicus OX=10116 PE=1 SV=1	9128	54490	294	244	16	14	44.5	9.2	2973	1	0	0	842.406	1682.8	2	1682.78	0.0156	0	92.99	9.2e-09	R	NVQAEEMVEFSSGLK	G	Oxidation (M)	0.000000100000000.0	File34631 Spectrum4387 scans: 13188
2	tr|A0A0G2K099|A0A0G2K099_RAT	ATP synthase F1 subunit alpha OS=Rattus norvegicus OX=10116 PE=1 SV=1	9128	54490	294	244	16	14	44.5	9.2	2974	1	0	0	842.406	1682.8	2	1682.78	0.0156	0	49.36	0.00021	R	NVQAEEMVEFSSGLK	G	Oxidation (M)	0.000000100000000.0	File34631 Spectrum5258 scans: 15248
2	tr|A0A0G2K099|A0A0G2K099_RAT	ATP synthase F1 subunit alpha OS=Rattus norvegicus OX=10116 PE=1 SV=1	9128	54490	294	244	16	14	44.5	9.2	2975	1	0	0	561.94	1682.8	3	1682.78	0.0157	0	22.93	0.093	R	NVQAEEMVEFSSGLK	G	Oxidation (M)	0.000000100000000.0	File34631 Spectrum1686 scans: 7995
2	tr|A0A0G2K099|A0A0G2K099_RAT	ATP synthase F1 subunit alpha OS=Rattus norvegicus OX=10116 PE=1 SV=1	9128	54490	294	244	16	14	44.5	9.2	2976	1	0	0	842.406	1682.8	2	1682.78	0.0157	0	43.7	0.00078	R	NVQAEEMVEFSSGLK	G	Oxidation (M)	0.000000100000000.0	File34631 Spectrum5099 scans: 14671
2	tr|A0A0G2K099|A0A0G2K099_RAT	ATP synthase F1 subunit alpha OS=Rattus norvegicus OX=10116 PE=1 SV=1	9128	54490	294	244	16	14	44.5	9.2	2977	1	0	0	842.406	1682.8	2	1682.78	0.0157	0	86.44	4.1e-08	R	NVQAEEMVEFSSGLK	G	Oxidation (M)	0.000000100000000.0	File34631 Spectrum2088 scans: 9132
2	tr|A0A0G2K099|A0A0G2K099_RAT	ATP synthase F1 subunit alpha OS=Rattus norvegicus OX=10116 PE=1 SV=1	9128	54490	294	244	16	14	44.5	9.2	2978	1	0	0	842.406	1682.8	2	1682.78	0.0159	0	83.11	8.9e-08	R	NVQAEEMVEFSSGLK	G	Oxidation (M)	0.000000100000000.0	File34631 Spectrum4956 scans: 14098
2	tr|A0A0G2K099|A0A0G2K099_RAT	ATP synthase F1 subunit alpha OS=Rattus norvegicus OX=10116 PE=1 SV=1	9128	54490	294	244	16	14	44.5	9.2	2979	1	0	0	842.406	1682.8	2	1682.78	0.0161	0	75.38	5.3e-07	R	NVQAEEMVEFSSGLK	G	Oxidation (M)	0.000000100000000.0	File34631 Spectrum4656 scans: 13595
2	tr|A0A0G2K099|A0A0G2K099_RAT	ATP synthase F1 subunit alpha OS=Rattus norvegicus OX=10116 PE=1 SV=1	9128	54490	294	244	16	14	44.5	9.2	2980	1	0	0	842.406	1682.8	2	1682.78	0.0161	0	75.3	5.4e-07	R	NVQAEEMVEFSSGLK	G	Oxidation (M)	0.000000100000000.0	File34631 Spectrum2844 scans: 10950
2	tr|A0A0G2K099|A0A0G2K099_RAT	ATP synthase F1 subunit alpha OS=Rattus norvegicus OX=10116 PE=1 SV=1	9128	54490	294	244	16	14	44.5	9.2	2981	1	0	0	842.406	1682.8	2	1682.78	0.0161	0	84.14	7e-08	R	NVQAEEMVEFSSGLK	G	Oxidation (M)	0.000000100000000.0	File34631 Spectrum2888 scans: 11043
2	tr|A0A0G2K099|A0A0G2K099_RAT	ATP synthase F1 subunit alpha OS=Rattus norvegicus OX=10116 PE=1 SV=1	9128	54490	294	244	16	14	44.5	9.2	2982	1	0	0	842.406	1682.8	2	1682.78	0.0161	0	73.95	7.3e-07	R	NVQAEEMVEFSSGLK	G	Oxidation (M)	0.000000100000000.0	File34631 Spectrum2709 scans: 10674
2	tr|A0A0G2K099|A0A0G2K099_RAT	ATP synthase F1 subunit alpha OS=Rattus norvegicus OX=10116 PE=1 SV=1	9128	54490	294	244	16	14	44.5	9.2	2983	1	0	0	842.406	1682.8	2	1682.78	0.0162	0	69.52	2e-06	R	NVQAEEMVEFSSGLK	G	Oxidation (M)	0.000000100000000.0	File34631 Spectrum4448 scans: 13286
2	tr|A0A0G2K099|A0A0G2K099_RAT	ATP synthase F1 subunit alpha OS=Rattus norvegicus OX=10116 PE=1 SV=1	9128	54490	294	244	16	14	44.5	9.2	2984	1	0	0	561.94	1682.8	3	1682.78	0.0162	0	27.8	0.03	R	NVQAEEMVEFSSGLK	G	Oxidation (M)	0.000000100000000.0	File34631 Spectrum1721 scans: 8081
2	tr|A0A0G2K099|A0A0G2K099_RAT	ATP synthase F1 subunit alpha OS=Rattus norvegicus OX=10116 PE=1 SV=1	9128	54490	294	244	16	14	44.5	9.2	2985	1	0	0	842.407	1682.8	2	1682.78	0.0163	0	58.85	2.4e-05	R	NVQAEEMVEFSSGLK	G	Oxidation (M)	0.000000100000000.0	File34631 Spectrum5035 scans: 14424
2	tr|A0A0G2K099|A0A0G2K099_RAT	ATP synthase F1 subunit alpha OS=Rattus norvegicus OX=10116 PE=1 SV=1	9128	54490	294	244	16	14	44.5	9.2	2986	1	0	0	842.407	1682.8	2	1682.78	0.0163	0	82.04	1.1e-07	R	NVQAEEMVEFSSGLK	G	Oxidation (M)	0.000000100000000.0	File34631 Spectrum2754 scans: 10767
2	tr|A0A0G2K099|A0A0G2K099_RAT	ATP synthase F1 subunit alpha OS=Rattus norvegicus OX=10116 PE=1 SV=1	9128	54490	294	244	16	14	44.5	9.2	2987	1	0	0	842.407	1682.8	2	1682.78	0.0163	0	64.88	5.9e-06	R	NVQAEEMVEFSSGLK	G	Oxidation (M)	0.000000100000000.0	File34631 Spectrum2639 scans: 10501
2	tr|A0A0G2K099|A0A0G2K099_RAT	ATP synthase F1 subunit alpha OS=Rattus norvegicus OX=10116 PE=1 SV=1	9128	54490	294	244	16	14	44.5	9.2	2988	1	0	0	842.407	1682.8	2	1682.78	0.0163	0	71.71	1.2e-06	R	NVQAEEMVEFSSGLK	G	Oxidation (M)	0.000000100000000.0	File34631 Spectrum1702 scans: 8032
2	tr|A0A0G2K099|A0A0G2K099_RAT	ATP synthase F1 subunit alpha OS=Rattus norvegicus OX=10116 PE=1 SV=1	9128	54490	294	244	16	14	44.5	9.2	2989	1	0	0	842.407	1682.8	2	1682.78	0.0164	0	52.77	9.6e-05	R	NVQAEEMVEFSSGLK	G	Oxidation (M)	0.000000100000000.0	File34631 Spectrum5158 scans: 14925
2	tr|A0A0G2K099|A0A0G2K099_RAT	ATP synthase F1 subunit alpha OS=Rattus norvegicus OX=10116 PE=1 SV=1	9128	54490	294	244	16	14	44.5	9.2	2990	1	0	0	842.407	1682.8	2	1682.78	0.0164	0	82.56	1e-07	R	NVQAEEMVEFSSGLK	G	Oxidation (M)	0.000000100000000.0	File34631 Spectrum2679 scans: 10590
2	tr|A0A0G2K099|A0A0G2K099_RAT	ATP synthase F1 subunit alpha OS=Rattus norvegicus OX=10116 PE=1 SV=1	9128	54490	294	244	16	14	44.5	9.2	2991	1	0	0	842.407	1682.8	2	1682.78	0.0164	0	78.67	2.5e-07	R	NVQAEEMVEFSSGLK	G	Oxidation (M)	0.000000100000000.0	File34631 Spectrum2284 scans: 9638
2	tr|A0A0G2K099|A0A0G2K099_RAT	ATP synthase F1 subunit alpha OS=Rattus norvegicus OX=10116 PE=1 SV=1	9128	54490	294	244	16	14	44.5	9.2	2992	1	0	0	842.407	1682.8	2	1682.78	0.0164	0	84.12	7.1e-08	R	NVQAEEMVEFSSGLK	G	Oxidation (M)	0.000000100000000.0	File34631 Spectrum1733 scans: 8117
2	tr|A0A0G2K099|A0A0G2K099_RAT	ATP synthase F1 subunit alpha OS=Rattus norvegicus OX=10116 PE=1 SV=1	9128	54490	294	244	16	14	44.5	9.2	2993	1	0	0	842.407	1682.8	2	1682.78	0.0166	0	88.01	2.9e-08	R	NVQAEEMVEFSSGLK	G	Oxidation (M)	0.000000100000000.0	File34631 Spectrum1870 scans: 8593
2	tr|A0A0G2K099|A0A0G2K099_RAT	ATP synthase F1 subunit alpha OS=Rattus norvegicus OX=10116 PE=1 SV=1	9128	54490	294	244	16	14	44.5	9.2	2994	1	0	0	842.407	1682.8	2	1682.78	0.0166	0	53.97	7.3e-05	R	NVQAEEMVEFSSGLK	G	Oxidation (M)	0.000000100000000.0	File34631 Spectrum4933 scans: 14018
2	tr|A0A0G2K099|A0A0G2K099_RAT	ATP synthase F1 subunit alpha OS=Rattus norvegicus OX=10116 PE=1 SV=1	9128	54490	294	244	16	14	44.5	9.2	2995	1	0	0	842.407	1682.8	2	1682.78	0.0166	0	64.67	6.2e-06	R	NVQAEEMVEFSSGLK	G	Oxidation (M)	0.000000100000000.0	File34631 Spectrum3369 scans: 11744
2	tr|A0A0G2K099|A0A0G2K099_RAT	ATP synthase F1 subunit alpha OS=Rattus norvegicus OX=10116 PE=1 SV=1	9128	54490	294	244	16	14	44.5	9.2	2996	1	0	0	842.407	1682.8	2	1682.78	0.0166	0	69.18	2.2e-06	R	NVQAEEMVEFSSGLK	G	Oxidation (M)	0.000000100000000.0	File34631 Spectrum2798 scans: 10858
2	tr|A0A0G2K099|A0A0G2K099_RAT	ATP synthase F1 subunit alpha OS=Rattus norvegicus OX=10116 PE=1 SV=1	9128	54490	294	244	16	14	44.5	9.2	2997	1	0	0	842.407	1682.8	2	1682.78	0.0166	0	94.62	6.3e-09	R	NVQAEEMVEFSSGLK	G	Oxidation (M)	0.000000100000000.0	File34631 Spectrum2418 scans: 9978
2	tr|A0A0G2K099|A0A0G2K099_RAT	ATP synthase F1 subunit alpha OS=Rattus norvegicus OX=10116 PE=1 SV=1	9128	54490	294	244	16	14	44.5	9.2	2998	1	0	0	842.407	1682.8	2	1682.78	0.0166	0	78.11	2.8e-07	R	NVQAEEMVEFSSGLK	G	Oxidation (M)	0.000000100000000.0	File34631 Spectrum2379 scans: 9890
2	tr|A0A0G2K099|A0A0G2K099_RAT	ATP synthase F1 subunit alpha OS=Rattus norvegicus OX=10116 PE=1 SV=1	9128	54490	294	244	16	14	44.5	9.2	2999	1	0	0	842.407	1682.8	2	1682.78	0.0167	0	88.46	2.6e-08	R	NVQAEEMVEFSSGLK	G	Oxidation (M)	0.000000100000000.0	File34631 Spectrum2122 scans: 9216
2	tr|A0A0G2K099|A0A0G2K099_RAT	ATP synthase F1 subunit alpha OS=Rattus norvegicus OX=10116 PE=1 SV=1	9128	54490	294	244	16	14	44.5	9.2	3000	1	0	0	842.407	1682.8	2	1682.78	0.0167	0	92.69	9.7e-09	R	NVQAEEMVEFSSGLK	G	Oxidation (M)	0.000000100000000.0	File34631 Spectrum1765 scans: 8201
2	tr|A0A0G2K099|A0A0G2K099_RAT	ATP synthase F1 subunit alpha OS=Rattus norvegicus OX=10116 PE=1 SV=1	9128	54490	294	244	16	14	44.5	9.2	3001	1	0	0	842.407	1682.8	2	1682.78	0.0168	0	80.75	1.5e-07	R	NVQAEEMVEFSSGLK	G	Oxidation (M)	0.000000100000000.0	File34631 Spectrum2947 scans: 11141
2	tr|A0A0G2K099|A0A0G2K099_RAT	ATP synthase F1 subunit alpha OS=Rattus norvegicus OX=10116 PE=1 SV=1	9128	54490	294	244	16	14	44.5	9.2	3002	1	0	0	842.407	1682.8	2	1682.78	0.0168	0	78.07	2.8e-07	R	NVQAEEMVEFSSGLK	G	Oxidation (M)	0.000000100000000.0	File34631 Spectrum2257 scans: 9556
2	tr|A0A0G2K099|A0A0G2K099_RAT	ATP synthase F1 subunit alpha OS=Rattus norvegicus OX=10116 PE=1 SV=1	9128	54490	294	244	16	14	44.5	9.2	3003	1	0	0	842.407	1682.8	2	1682.78	0.0168	0	22.97	0.091	R	NVQAEEMVEFSSGLK	G	Oxidation (M)	0.000000100000000.0	File34631 Spectrum3044 scans: 11278
2	tr|A0A0G2K099|A0A0G2K099_RAT	ATP synthase F1 subunit alpha OS=Rattus norvegicus OX=10116 PE=1 SV=1	9128	54490	294	244	16	14	44.5	9.2	3004	1	0	0	842.407	1682.8	2	1682.78	0.0169	0	102.14	1.1e-09	R	NVQAEEMVEFSSGLK	G	Oxidation (M)	0.000000100000000.0	File34631 Spectrum2153 scans: 9301
2	tr|A0A0G2K099|A0A0G2K099_RAT	ATP synthase F1 subunit alpha OS=Rattus norvegicus OX=10116 PE=1 SV=1	9128	54490	294	244	16	14	44.5	9.2	3005	1	0	0	842.407	1682.8	2	1682.78	0.0169	0	75.46	5.1e-07	R	NVQAEEMVEFSSGLK	G	Oxidation (M)	0.000000100000000.0	File34631 Spectrum2314 scans: 9721
2	tr|A0A0G2K099|A0A0G2K099_RAT	ATP synthase F1 subunit alpha OS=Rattus norvegicus OX=10116 PE=1 SV=1	9128	54490	294	244	16	14	44.5	9.2	3006	1	0	0	842.407	1682.8	2	1682.78	0.0169	0	66.08	4.5e-06	R	NVQAEEMVEFSSGLK	G	Oxidation (M)	0.000000100000000.0	File34631 Spectrum1913 scans: 8705
2	tr|A0A0G2K099|A0A0G2K099_RAT	ATP synthase F1 subunit alpha OS=Rattus norvegicus OX=10116 PE=1 SV=1	9128	54490	294	244	16	14	44.5	9.2	3007	1	0	0	842.407	1682.8	2	1682.78	0.017	0	85.98	4.6e-08	R	NVQAEEMVEFSSGLK	G	Oxidation (M)	0.000000100000000.0	File34631 Spectrum2186 scans: 9383
2	tr|A0A0G2K099|A0A0G2K099_RAT	ATP synthase F1 subunit alpha OS=Rattus norvegicus OX=10116 PE=1 SV=1	9128	54490	294	244	16	14	44.5	9.2	3008	1	0	0	842.407	1682.8	2	1682.78	0.017	0	78.58	2.5e-07	R	NVQAEEMVEFSSGLK	G	Oxidation (M)	0.000000100000000.0	File34631 Spectrum2030 scans: 8968
2	tr|A0A0G2K099|A0A0G2K099_RAT	ATP synthase F1 subunit alpha OS=Rattus norvegicus OX=10116 PE=1 SV=1	9128	54490	294	244	16	14	44.5	9.2	3009	1	0	0	842.407	1682.8	2	1682.78	0.017	0	80.74	1.5e-07	R	NVQAEEMVEFSSGLK	G	Oxidation (M)	0.000000100000000.0	File34631 Spectrum5120 scans: 14748
2	tr|A0A0G2K099|A0A0G2K099_RAT	ATP synthase F1 subunit alpha OS=Rattus norvegicus OX=10116 PE=1 SV=1	9128	54490	294	244	16	14	44.5	9.2	3010	1	0	0	842.407	1682.8	2	1682.78	0.017	0	82.97	9.1e-08	R	NVQAEEMVEFSSGLK	G	Oxidation (M)	0.000000100000000.0	File34631 Spectrum2454 scans: 10065
2	tr|A0A0G2K099|A0A0G2K099_RAT	ATP synthase F1 subunit alpha OS=Rattus norvegicus OX=10116 PE=1 SV=1	9128	54490	294	244	16	14	44.5	9.2	3011	1	0	0	561.94	1682.8	3	1682.78	0.0171	0	32.49	0.01	R	NVQAEEMVEFSSGLK	G	Oxidation (M)	0.000000100000000.0	File34631 Spectrum2617 scans: 10463
2	tr|A0A0G2K099|A0A0G2K099_RAT	ATP synthase F1 subunit alpha OS=Rattus norvegicus OX=10116 PE=1 SV=1	9128	54490	294	244	16	14	44.5	9.2	3012	1	0	0	842.407	1682.8	2	1682.78	0.0172	0	30.13	0.018	R	NVQAEEMVEFSSGLK	G	Oxidation (M)	0.000000100000000.0	File34631 Spectrum5143 scans: 14827
2	tr|A0A0G2K099|A0A0G2K099_RAT	ATP synthase F1 subunit alpha OS=Rattus norvegicus OX=10116 PE=1 SV=1	9128	54490	294	244	16	14	44.5	9.2	3013	1	0	0	842.407	1682.8	2	1682.78	0.0172	0	29.69	0.019	R	NVQAEEMVEFSSGLK	G	Oxidation (M)	0.000000100000000.0	File34631 Spectrum4727 scans: 13702
2	tr|A0A0G2K099|A0A0G2K099_RAT	ATP synthase F1 subunit alpha OS=Rattus norvegicus OX=10116 PE=1 SV=1	9128	54490	294	244	16	14	44.5	9.2	3014	1	0	0	842.407	1682.8	2	1682.78	0.0173	0	78.73	2.4e-07	R	NVQAEEMVEFSSGLK	G	Oxidation (M)	0.000000100000000.0	File34631 Spectrum2222 scans: 9470
2	tr|A0A0G2K099|A0A0G2K099_RAT	ATP synthase F1 subunit alpha OS=Rattus norvegicus OX=10116 PE=1 SV=1	9128	54490	294	244	16	14	44.5	9.2	3015	1	0	0	842.407	1682.8	2	1682.78	0.0173	0	80.42	1.6e-07	R	NVQAEEMVEFSSGLK	G	Oxidation (M)	0.000000100000000.0	File34631 Spectrum2486 scans: 10150
2	tr|A0A0G2K099|A0A0G2K099_RAT	ATP synthase F1 subunit alpha OS=Rattus norvegicus OX=10116 PE=1 SV=1	9128	54490	294	244	16	14	44.5	9.2	3016	1	0	0	561.94	1682.8	3	1682.78	0.0173	0	11.91	1.2	R	NVQAEEMVEFSSGLK	G	Oxidation (M)	0.000000100000000.0	File34631 Spectrum2575 scans: 10369
2	tr|A0A0G2K099|A0A0G2K099_RAT	ATP synthase F1 subunit alpha OS=Rattus norvegicus OX=10116 PE=1 SV=1	9128	54490	294	244	16	14	44.5	9.2	3017	1	0	0	842.407	1682.8	2	1682.78	0.0174	0	55.86	4.7e-05	R	NVQAEEMVEFSSGLK	G	Oxidation (M)	0.000000100000000.0	File34631 Spectrum3455 scans: 11855
2	tr|A0A0G2K099|A0A0G2K099_RAT	ATP synthase F1 subunit alpha OS=Rattus norvegicus OX=10116 PE=1 SV=1	9128	54490	294	244	16	14	44.5	9.2	3018	1	0	0	842.407	1682.8	2	1682.78	0.0175	0	67.07	3.5e-06	R	NVQAEEMVEFSSGLK	G	Oxidation (M)	0.000000100000000.0	File34631 Spectrum3658 scans: 12124
2	tr|A0A0G2K099|A0A0G2K099_RAT	ATP synthase F1 subunit alpha OS=Rattus norvegicus OX=10116 PE=1 SV=1	9128	54490	294	244	16	14	44.5	9.2	3019	1	0	0	842.407	1682.8	2	1682.78	0.0175	0	75.98	4.5e-07	R	NVQAEEMVEFSSGLK	G	Oxidation (M)	0.000000100000000.0	File34631 Spectrum1787 scans: 8278
2	tr|A0A0G2K099|A0A0G2K099_RAT	ATP synthase F1 subunit alpha OS=Rattus norvegicus OX=10116 PE=1 SV=1	9128	54490	294	244	16	14	44.5	9.2	3020	1	0	0	842.407	1682.8	2	1682.78	0.0175	0	75.84	4.7e-07	R	NVQAEEMVEFSSGLK	G	Oxidation (M)	0.000000100000000.0	File34631 Spectrum2553 scans: 10320
2	tr|A0A0G2K099|A0A0G2K099_RAT	ATP synthase F1 subunit alpha OS=Rattus norvegicus OX=10116 PE=1 SV=1	9128	54490	294	244	16	14	44.5	9.2	3021	1	0	0	842.407	1682.8	2	1682.78	0.0177	0	31.89	0.012	R	NVQAEEMVEFSSGLK	G	Oxidation (M)	0.000000100000000.0	File34631 Spectrum5011 scans: 14344
2	tr|A0A0G2K099|A0A0G2K099_RAT	ATP synthase F1 subunit alpha OS=Rattus norvegicus OX=10116 PE=1 SV=1	9128	54490	294	244	16	14	44.5	9.2	3022	1	0	0	842.407	1682.8	2	1682.78	0.0177	0	80.59	1.6e-07	R	NVQAEEMVEFSSGLK	G	Oxidation (M)	0.000000100000000.0	File34631 Spectrum2057 scans: 9048
2	tr|A0A0G2K099|A0A0G2K099_RAT	ATP synthase F1 subunit alpha OS=Rattus norvegicus OX=10116 PE=1 SV=1	9128	54490	294	244	16	14	44.5	9.2	3023	1	0	0	842.407	1682.8	2	1682.78	0.0178	0	57.11	3.5e-05	R	NVQAEEMVEFSSGLK	G	Oxidation (M)	0.000000100000000.0	File34631 Spectrum3965 scans: 12560
2	tr|A0A0G2K099|A0A0G2K099_RAT	ATP synthase F1 subunit alpha OS=Rattus norvegicus OX=10116 PE=1 SV=1	9128	54490	294	244	16	14	44.5	9.2	3024	1	0	0	842.407	1682.8	2	1682.78	0.0179	0	82.76	9.7e-08	R	NVQAEEMVEFSSGLK	G	Oxidation (M)	0.000000100000000.0	File34631 Spectrum1830 scans: 8436
2	tr|A0A0G2K099|A0A0G2K099_RAT	ATP synthase F1 subunit alpha OS=Rattus norvegicus OX=10116 PE=1 SV=1	9128	54490	294	244	16	14	44.5	9.2	3025	1	0	0	842.407	1682.8	2	1682.78	0.018	0	33.86	0.0077	R	NVQAEEMVEFSSGLK	G	Oxidation (M)	0.000000100000000.0	File34631 Spectrum5178 scans: 15002
2	tr|A0A0G2K099|A0A0G2K099_RAT	ATP synthase F1 subunit alpha OS=Rattus norvegicus OX=10116 PE=1 SV=1	9128	54490	294	244	16	14	44.5	9.2	3026	1	0	0	842.407	1682.8	2	1682.78	0.018	0	76.07	4.6e-07	R	NVQAEEMVEFSSGLK	G	Oxidation (M)	0.000000100000000.0	File34631 Spectrum2351 scans: 9807
2	tr|A0A0G2K099|A0A0G2K099_RAT	ATP synthase F1 subunit alpha OS=Rattus norvegicus OX=10116 PE=1 SV=1	9128	54490	294	244	16	14	44.5	9.2	3027	1	0	0	842.407	1682.8	2	1682.78	0.0181	0	84.74	6.3e-08	R	NVQAEEMVEFSSGLK	G	Oxidation (M)	0.000000100000000.0	File34631 Spectrum4035 scans: 12663
2	tr|A0A0G2K099|A0A0G2K099_RAT	ATP synthase F1 subunit alpha OS=Rattus norvegicus OX=10116 PE=1 SV=1	9128	54490	294	244	16	14	44.5	9.2	3028	1	0	0	842.407	1682.8	2	1682.78	0.0181	0	84.81	6.2e-08	R	NVQAEEMVEFSSGLK	G	Oxidation (M)	0.000000100000000.0	File34631 Spectrum1995 scans: 8882
2	tr|A0A0G2K099|A0A0G2K099_RAT	ATP synthase F1 subunit alpha OS=Rattus norvegicus OX=10116 PE=1 SV=1	9128	54490	294	244	16	14	44.5	9.2	3029	1	0	0	842.408	1682.8	2	1682.78	0.0185	0	67.66	3.2e-06	R	NVQAEEMVEFSSGLK	G	Oxidation (M)	0.000000100000000.0	File34631 Spectrum1806 scans: 8357
2	tr|A0A0G2K099|A0A0G2K099_RAT	ATP synthase F1 subunit alpha OS=Rattus norvegicus OX=10116 PE=1 SV=1	9128	54490	294	244	16	14	44.5	9.2	3030	1	0	0	842.408	1682.8	2	1682.78	0.0186	0	99	2.4e-09	R	NVQAEEMVEFSSGLK	G	Oxidation (M)	0.000000100000000.0	File34631 Spectrum4915 scans: 13941
2	tr|A0A0G2K099|A0A0G2K099_RAT	ATP synthase F1 subunit alpha OS=Rattus norvegicus OX=10116 PE=1 SV=1	9128	54490	294	244	16	14	44.5	9.2	3031	1	0	0	842.408	1682.8	2	1682.78	0.0187	0	55.24	5.6e-05	R	NVQAEEMVEFSSGLK	G	Oxidation (M)	0.000000100000000.0	File34631 Spectrum3131 scans: 11400
2	tr|A0A0G2K099|A0A0G2K099_RAT	ATP synthase F1 subunit alpha OS=Rattus norvegicus OX=10116 PE=1 SV=1	9128	54490	294	244	16	14	44.5	9.2	3032	1	0	0	842.408	1682.8	2	1682.78	0.0189	0	54.08	7.4e-05	R	NVQAEEMVEFSSGLK	G	Oxidation (M)	0.000000100000000.0	File34631 Spectrum3735 scans: 12232
2	tr|A0A0G2K099|A0A0G2K099_RAT	ATP synthase F1 subunit alpha OS=Rattus norvegicus OX=10116 PE=1 SV=1	9128	54490	294	244	16	14	44.5	9.2	3033	1	0	0	842.408	1682.8	2	1682.78	0.0192	0	75.35	5.5e-07	R	NVQAEEMVEFSSGLK	G	Oxidation (M)	0.000000100000000.0	File34631 Spectrum4976 scans: 14175
2	tr|A0A0G2K099|A0A0G2K099_RAT	ATP synthase F1 subunit alpha OS=Rattus norvegicus OX=10116 PE=1 SV=1	9128	54490	294	244	16	14	44.5	9.2	3034	1	0	0	842.408	1682.8	2	1682.78	0.0194	0	50.57	0.00017	R	NVQAEEMVEFSSGLK	G	Oxidation (M)	0.000000100000000.0	File34631 Spectrum5198 scans: 15080
2	tr|A0A0G2K099|A0A0G2K099_RAT	ATP synthase F1 subunit alpha OS=Rattus norvegicus OX=10116 PE=1 SV=1	9128	54490	294	244	16	14	44.5	9.2	3035	1	0	0	842.408	1682.8	2	1682.78	0.0194	0	78.93	2.4e-07	R	NVQAEEMVEFSSGLK	G	Oxidation (M)	0.000000100000000.0	File34631 Spectrum4586 scans: 13491
2	tr|A0A0G2K099|A0A0G2K099_RAT	ATP synthase F1 subunit alpha OS=Rattus norvegicus OX=10116 PE=1 SV=1	9128	54490	294	244	16	14	44.5	9.2	3036	1	0	0	842.408	1682.8	2	1682.78	0.0195	0	18.17	0.29	R	NVQAEEMVEFSSGLK	G	Oxidation (M)	0.000000100000000.0	File34631 Spectrum5056 scans: 14501
2	tr|A0A0G2K099|A0A0G2K099_RAT	ATP synthase F1 subunit alpha OS=Rattus norvegicus OX=10116 PE=1 SV=1	9128	54490	294	244	16	14	44.5	9.2	3037	1	0	0	842.408	1682.8	2	1682.78	0.0196	0	24.64	0.065	R	NVQAEEMVEFSSGLK	G	Oxidation (M)	0.000000100000000.0	File34631 Spectrum4802 scans: 13811
2	tr|A0A0G2K099|A0A0G2K099_RAT	ATP synthase F1 subunit alpha OS=Rattus norvegicus OX=10116 PE=1 SV=1	9128	54490	294	244	16	14	44.5	9.2	3038	1	0	0	842.408	1682.8	2	1682.78	0.0196	0	65.52	5.3e-06	R	NVQAEEMVEFSSGLK	G	Oxidation (M)	0.000000100000000.0	File34631 Spectrum4183 scans: 12878
2	tr|A0A0G2K099|A0A0G2K099_RAT	ATP synthase F1 subunit alpha OS=Rattus norvegicus OX=10116 PE=1 SV=1	9128	54490	294	244	16	14	44.5	9.2	3039	1	0	0	842.408	1682.8	2	1682.78	0.0197	0	50.94	0.00015	R	NVQAEEMVEFSSGLK	G	Oxidation (M)	0.000000100000000.0	File34631 Spectrum5281 scans: 15328
2	tr|A0A0G2K099|A0A0G2K099_RAT	ATP synthase F1 subunit alpha OS=Rattus norvegicus OX=10116 PE=1 SV=1	9128	54490	294	244	16	14	44.5	9.2	3040	1	0	0	842.408	1682.8	2	1682.78	0.02	0	78.48	2.7e-07	R	NVQAEEMVEFSSGLK	G	Oxidation (M)	0.000000100000000.0	File34631 Spectrum3537 scans: 11966
2	tr|A0A0G2K099|A0A0G2K099_RAT	ATP synthase F1 subunit alpha OS=Rattus norvegicus OX=10116 PE=1 SV=1	9128	54490	294	244	16	14	44.5	9.2	3041	4	0	0	561.942	1682.8	3	1682.78	0.0208	0	1.56	13	R	NVQAEEMVEFSSGLK	G	Oxidation (M)	0.000000100000000.0	File34631 Spectrum2663 scans: 10559
2	tr|A0A0G2K099|A0A0G2K099_RAT	ATP synthase F1 subunit alpha OS=Rattus norvegicus OX=10116 PE=1 SV=1	9128	54490	294	244	16	14	44.5	9.2	3042	1	0	0	842.409	1682.8	2	1682.78	0.0208	0	92.1	1.2e-08	R	NVQAEEMVEFSSGLK	G	Oxidation (M)	0.000000100000000.0	File34631 Spectrum3203 scans: 11504
2	tr|A0A0G2K099|A0A0G2K099_RAT	ATP synthase F1 subunit alpha OS=Rattus norvegicus OX=10116 PE=1 SV=1	9128	54490	294	244	16	14	44.5	9.2	3043	1	0	0	842.409	1682.8	2	1682.78	0.0216	0	51.82	0.00013	R	NVQAEEMVEFSSGLK	G	Oxidation (M)	0.000000100000000.0	File34631 Spectrum5226 scans: 15163
2	tr|A0A0G2K099|A0A0G2K099_RAT	ATP synthase F1 subunit alpha OS=Rattus norvegicus OX=10116 PE=1 SV=1	9128	54490	294	244	16	14	44.5	9.2	3044	1	0	0	842.409	1682.8	2	1682.78	0.0217	0	15.18	0.59	R	NVQAEEMVEFSSGLK	G	Oxidation (M)	0.000000100000000.0	File34631 Spectrum1671 scans: 7946
2	tr|A0A0G2K099|A0A0G2K099_RAT	ATP synthase F1 subunit alpha OS=Rattus norvegicus OX=10116 PE=1 SV=1	9128	54490	294	244	16	14	44.5	9.2	3045	1	0	0	842.409	1682.8	2	1682.78	0.0219	0	90.43	1.8e-08	R	NVQAEEMVEFSSGLK	G	Oxidation (M)	0.000000100000000.0	File34631 Spectrum4518 scans: 13390
2	tr|A0A0G2K099|A0A0G2K099_RAT	ATP synthase F1 subunit alpha OS=Rattus norvegicus OX=10116 PE=1 SV=1	9128	54490	294	244	16	14	44.5	9.2	3046	1	0	0	842.41	1682.8	2	1682.78	0.0228	0	36.35	0.0048	R	NVQAEEMVEFSSGLK	G	Oxidation (M)	0.000000100000000.0	File34631 Spectrum5075 scans: 14578
2	tr|A0A0G2K099|A0A0G2K099_RAT	ATP synthase F1 subunit alpha OS=Rattus norvegicus OX=10116 PE=1 SV=1	9128	54490	294	244	16	14	44.5	9.2	3818	1	0	0	702.025	2103.05	3	2103.03	0.0222	0	33.68	0.0078	K	GMSLNLEPDNVGVVVFGNDK	L			File34631 Spectrum3608 scans: 12059
2	tr|A0A0G2K099|A0A0G2K099_RAT	ATP synthase F1 subunit alpha OS=Rattus norvegicus OX=10116 PE=1 SV=1	9128	54490	294	244	16	14	44.5	9.2	3819	1	0	0	1052.54	2103.06	2	2103.03	0.0253	0	59.07	2.3e-05	K	GMSLNLEPDNVGVVVFGNDK	L			File34631 Spectrum3601 scans: 12051
2	tr|A0A0G2K099|A0A0G2K099_RAT	ATP synthase F1 subunit alpha OS=Rattus norvegicus OX=10116 PE=1 SV=1	9128	54490	294	244	16	14	44.5	9.2	3850	1	0	0	707.356	2119.05	3	2119.03	0.0221	0	41.03	0.0016	K	GMSLNLEPDNVGVVVFGNDK	L	Oxidation (M)	0.01000000000000000000.0	File34631 Spectrum3229 scans: 11543
2	tr|A0A0G2K099|A0A0G2K099_RAT	ATP synthase F1 subunit alpha OS=Rattus norvegicus OX=10116 PE=1 SV=1	9128	54490	294	244	16	14	44.5	9.2	4119	1	0	0	770.389	2308.14	3	2308.15	-0.008	0	42.55	0.00091	K	QGQYSPMAIEEQVAVIYAGVR	G			File34631 Spectrum4639 scans: 13569
2	tr|A0A0G2K099|A0A0G2K099_RAT	ATP synthase F1 subunit alpha OS=Rattus norvegicus OX=10116 PE=1 SV=1	9128	54490	294	244	16	14	44.5	9.2	4120	1	0	0	1155.09	2308.16	2	2308.15	0.0105	0	82.47	8.2e-08	K	QGQYSPMAIEEQVAVIYAGVR	G			File34631 Spectrum4591 scans: 13498
2	tr|A0A0G2K099|A0A0G2K099_RAT	ATP synthase F1 subunit alpha OS=Rattus norvegicus OX=10116 PE=1 SV=1	9128	54490	294	244	16	14	44.5	9.2	4121	1	0	0	1155.09	2308.17	2	2308.15	0.0145	0	25.5	0.04	K	QGQYSPMAIEEQVAVIYAGVR	G			File34631 Spectrum4760 scans: 13750
2	tr|A0A0G2K099|A0A0G2K099_RAT	ATP synthase F1 subunit alpha OS=Rattus norvegicus OX=10116 PE=1 SV=1	9128	54490	294	244	16	14	44.5	9.2	4122	1	0	0	770.396	2308.17	3	2308.15	0.0155	0	27.6	0.026	K	QGQYSPMAIEEQVAVIYAGVR	G			File34631 Spectrum4730 scans: 13705
2	tr|A0A0G2K099|A0A0G2K099_RAT	ATP synthase F1 subunit alpha OS=Rattus norvegicus OX=10116 PE=1 SV=1	9128	54490	294	244	16	14	44.5	9.2	4123	1	0	0	770.399	2308.17	3	2308.15	0.0215	0	21.19	0.11	K	QGQYSPMAIEEQVAVIYAGVR	G			File34631 Spectrum4443 scans: 13278
2	tr|A0A0G2K099|A0A0G2K099_RAT	ATP synthase F1 subunit alpha OS=Rattus norvegicus OX=10116 PE=1 SV=1	9128	54490	294	244	16	14	44.5	9.2	4124	1	0	0	770.399	2308.17	3	2308.15	0.0217	0	47.27	0.00026	K	QGQYSPMAIEEQVAVIYAGVR	G			File34631 Spectrum4344 scans: 13117
2	tr|A0A0G2K099|A0A0G2K099_RAT	ATP synthase F1 subunit alpha OS=Rattus norvegicus OX=10116 PE=1 SV=1	9128	54490	294	244	16	14	44.5	9.2	4125	1	0	0	1155.09	2308.17	2	2308.15	0.0225	0	83.86	5.7e-08	K	QGQYSPMAIEEQVAVIYAGVR	G			File34631 Spectrum4297 scans: 13041
2	tr|A0A0G2K099|A0A0G2K099_RAT	ATP synthase F1 subunit alpha OS=Rattus norvegicus OX=10116 PE=1 SV=1	9128	54490	294	244	16	14	44.5	9.2	4126	1	0	0	770.399	2308.18	3	2308.15	0.0234	0	65.27	4.2e-06	K	QGQYSPMAIEEQVAVIYAGVR	G			File34631 Spectrum4280 scans: 13016
2	tr|A0A0G2K099|A0A0G2K099_RAT	ATP synthase F1 subunit alpha OS=Rattus norvegicus OX=10116 PE=1 SV=1	9128	54490	294	244	16	14	44.5	9.2	4127	1	0	0	1155.1	2308.18	2	2308.15	0.0237	0	89.48	1.6e-08	K	QGQYSPMAIEEQVAVIYAGVR	G			File34631 Spectrum4230 scans: 12938
2	tr|A0A0G2K099|A0A0G2K099_RAT	ATP synthase F1 subunit alpha OS=Rattus norvegicus OX=10116 PE=1 SV=1	9128	54490	294	244	16	14	44.5	9.2	4128	1	0	0	1155.1	2308.18	2	2308.15	0.0276	0	22.97	0.071	K	QGQYSPMAIEEQVAVIYAGVR	G			File34631 Spectrum4659 scans: 13599
2	tr|A0A0G2K099|A0A0G2K099_RAT	ATP synthase F1 subunit alpha OS=Rattus norvegicus OX=10116 PE=1 SV=1	9128	54490	294	244	16	14	44.5	9.2	4142	1	0	0	1163.09	2324.17	2	2324.15	0.021	0	47.41	0.00027	K	QGQYSPMAIEEQVAVIYAGVR	G	Oxidation (M)	0.000000100000000000000.0	File34631 Spectrum4088 scans: 12735
2	tr|A0A0G2K099|A0A0G2K099_RAT	ATP synthase F1 subunit alpha OS=Rattus norvegicus OX=10116 PE=1 SV=1	9128	54490	294	244	16	14	44.5	9.2	4143	1	0	0	775.731	2324.17	3	2324.15	0.0243	0	53.35	6.9e-05	K	QGQYSPMAIEEQVAVIYAGVR	G	Oxidation (M)	0.000000100000000000000.0	File34631 Spectrum3957 scans: 12548
2	tr|A0A0G2K099|A0A0G2K099_RAT	ATP synthase F1 subunit alpha OS=Rattus norvegicus OX=10116 PE=1 SV=1	9128	54490	294	244	16	14	44.5	9.2	4144	1	0	0	775.732	2324.17	3	2324.15	0.026	0	63.23	7e-06	K	QGQYSPMAIEEQVAVIYAGVR	G	Oxidation (M)	0.000000100000000000000.0	File34631 Spectrum4103 scans: 12755
2	tr|A0A0G2K099|A0A0G2K099_RAT	ATP synthase F1 subunit alpha OS=Rattus norvegicus OX=10116 PE=1 SV=1	9128	54490	294	244	16	14	44.5	9.2	4145	1	0	0	1163.09	2324.17	2	2324.15	0.0261	0	101.64	1e-09	K	QGQYSPMAIEEQVAVIYAGVR	G	Oxidation (M)	0.000000100000000000000.0	File34631 Spectrum4009 scans: 12624
2	tr|A0A0G2K099|A0A0G2K099_RAT	ATP synthase F1 subunit alpha OS=Rattus norvegicus OX=10116 PE=1 SV=1	9128	54490	294	244	16	14	44.5	9.2	4146	1	0	0	775.732	2324.17	3	2324.15	0.0265	0	61.18	1.1e-05	K	QGQYSPMAIEEQVAVIYAGVR	G	Oxidation (M)	0.000000100000000000000.0	File34631 Spectrum4024 scans: 12648
2	tr|A0A0G2K099|A0A0G2K099_RAT	ATP synthase F1 subunit alpha OS=Rattus norvegicus OX=10116 PE=1 SV=1	9128	54490	294	244	16	14	44.5	9.2	4147	1	0	0	775.732	2324.18	3	2324.15	0.028	0	37.11	0.0029	K	QGQYSPMAIEEQVAVIYAGVR	G	Oxidation (M)	0.000000100000000000000.0	File34631 Spectrum4176 scans: 12867
2	tr|A0A0G2K099|A0A0G2K099_RAT	ATP synthase F1 subunit alpha OS=Rattus norvegicus OX=10116 PE=1 SV=1	9128	54490	294	244	16	14	44.5	9.2	4148	1	0	0	1163.1	2324.18	2	2324.15	0.0325	0	101.75	9.6e-10	K	QGQYSPMAIEEQVAVIYAGVR	G	Oxidation (M)	0.000000100000000000000.0	File34631 Spectrum4606 scans: 13520
2	tr|A0A0G2K099|A0A0G2K099_RAT	ATP synthase F1 subunit alpha OS=Rattus norvegicus OX=10116 PE=1 SV=1	9128	54490	294	244	16	14	44.5	9.2	4149	1	0	0	1163.1	2324.18	2	2324.15	0.033	0	80.51	1.3e-07	K	QGQYSPMAIEEQVAVIYAGVR	G	Oxidation (M)	0.000000100000000000000.0	File34631 Spectrum3940 scans: 12523
2	tr|A0A0G2K099|A0A0G2K099_RAT	ATP synthase F1 subunit alpha OS=Rattus norvegicus OX=10116 PE=1 SV=1	9128	54490	294	244	16	14	44.5	9.2	4161	1	0	0	780.068	2337.18	3	2337.16	0.0226	0	118.56	2.6e-11	R	EVAAFAQFGSDLDAATQQLLSR	G			File34631 Spectrum4767 scans: 13762
2	tr|A0A0G2K099|A0A0G2K099_RAT	ATP synthase F1 subunit alpha OS=Rattus norvegicus OX=10116 PE=1 SV=1	9128	54490	294	244	16	14	44.5	9.2	4162	1	0	0	1169.6	2337.18	2	2337.16	0.0241	0	112.38	1.1e-10	R	EVAAFAQFGSDLDAATQQLLSR	G			File34631 Spectrum4753 scans: 13739
2	tr|A0A0G2K099|A0A0G2K099_RAT	ATP synthase F1 subunit alpha OS=Rattus norvegicus OX=10116 PE=1 SV=1	9128	54490	294	244	16	14	44.5	9.2	4163	1	0	0	780.07	2337.19	3	2337.16	0.0276	0	35.1	0.0056	R	EVAAFAQFGSDLDAATQQLLSR	G			File34631 Spectrum3724 scans: 12216
2	tr|A0A0G2K099|A0A0G2K099_RAT	ATP synthase F1 subunit alpha OS=Rattus norvegicus OX=10116 PE=1 SV=1	9128	54490	294	244	16	14	44.5	9.2	4384	1	0	0	820.114	2457.32	3	2457.29	0.0268	1	11.77	0.62	K	GMSLNLEPDNVGVVVFGNDKLIK	E			File34631 Spectrum3606 scans: 12057
2	tr|A0A0G2K099|A0A0G2K099_RAT	ATP synthase F1 subunit alpha OS=Rattus norvegicus OX=10116 PE=1 SV=1	9128	54490	294	244	16	14	44.5	9.2	5123	1	0	0	1130.21	3387.62	3	3387.58	0.0366	0	56.52	2.3e-05	K	YTIVVSATASDAAPLQYLAPYSGCSMGEYFR	D			File34631 Spectrum4137 scans: 12803
2	tr|A0A0G2K099|A0A0G2K099_RAT	ATP synthase F1 subunit alpha OS=Rattus norvegicus OX=10116 PE=1 SV=1	9128	54490	294	244	16	14	44.5	9.2	5131	1	0	0	1135.54	3403.6	3	3403.57	0.0286	0	34.44	0.0035	K	YTIVVSATASDAAPLQYLAPYSGCSMGEYFR	D	Oxidation (M)	0.0000000000000000000000000100000.0	File34631 Spectrum3800 scans: 12331	emPAI	3.33
3	sp|P11507|AT2A2_RAT	Sarcoplasmic/endoplasmic reticulum calcium ATPase 2 OS=Rattus norvegicus OX=10116 GN=Atp2a2 PE=1 SV=1	2528	116347	170	74	24	16	33.1	5.23	209	3	1	1	401.747	801.479	2	801.471	0.0079	1	14.48	0.76	K	GLSKIER	A			File34631 Spectrum971 scans: 5733
3	sp|P11507|AT2A2_RAT	Sarcoplasmic/endoplasmic reticulum calcium ATPase 2 OS=Rattus norvegicus OX=10116 GN=Atp2a2 PE=1 SV=1	2528	116347	170	74	24	16	33.1	5.23	989	3	1	0	514.761	1027.51	2	1027.5	0.0101	0	6.86	3.5	K	EFTLEFSR	D			File34631 Spectrum2410 scans: 9963
3	sp|P11507|AT2A2_RAT	Sarcoplasmic/endoplasmic reticulum calcium ATPase 2 OS=Rattus norvegicus OX=10116 GN=Atp2a2 PE=1 SV=1	2528	116347	170	74	24	16	33.1	5.23	1205	1	1	0	554.263	1106.51	2	1106.5	0.0128	0	9.18	2.2	R	EWGSGSDTLR	C			File34631 Spectrum1080 scans: 6010
3	sp|P11507|AT2A2_RAT	Sarcoplasmic/endoplasmic reticulum calcium ATPase 2 OS=Rattus norvegicus OX=10116 GN=Atp2a2 PE=1 SV=1	2528	116347	170	74	24	16	33.1	5.23	1770	1	1	0	639.809	1277.6	2	1277.59	0.0146	0	36.64	0.0046	R	EFDELSPSAQR	D			File34631 Spectrum1255 scans: 6444
3	sp|P11507|AT2A2_RAT	Sarcoplasmic/endoplasmic reticulum calcium ATPase 2 OS=Rattus norvegicus OX=10116 GN=Atp2a2 PE=1 SV=1	2528	116347	170	74	24	16	33.1	5.23	1966	4	1	0	441.892	1322.65	3	1322.67	-0.0107	0	6.54	5.8	K	NMLFSGTNIAAGK	A			File34631 Spectrum111 scans: 3424
3	sp|P11507|AT2A2_RAT	Sarcoplasmic/endoplasmic reticulum calcium ATPase 2 OS=Rattus norvegicus OX=10116 GN=Atp2a2 PE=1 SV=1	2528	116347	170	74	24	16	33.1	5.23	2032	1	1	0	682.879	1363.74	2	1363.73	0.0144	0	27.41	0.033	K	EPLISGWLFFR	Y			File34631 Spectrum4759 scans: 13748
3	sp|P11507|AT2A2_RAT	Sarcoplasmic/endoplasmic reticulum calcium ATPase 2 OS=Rattus norvegicus OX=10116 GN=Atp2a2 PE=1 SV=1	2528	116347	170	74	24	16	33.1	5.23	2100	1	1	0	696.368	1390.72	2	1390.71	0.0094	0	9.15	2.7	K	SEIGIAMGSGTAVAK	T			File34631 Spectrum1561 scans: 7542
3	sp|P11507|AT2A2_RAT	Sarcoplasmic/endoplasmic reticulum calcium ATPase 2 OS=Rattus norvegicus OX=10116 GN=Atp2a2 PE=1 SV=1	2528	116347	170	74	24	16	33.1	5.23	2135	1	1	0	704.367	1406.72	2	1406.71	0.0121	0	7.93	3.8	K	SEIGIAMGSGTAVAK	T	Oxidation (M)	0.000000100000000.0	File34631 Spectrum869 scans: 5496
3	sp|P11507|AT2A2_RAT	Sarcoplasmic/endoplasmic reticulum calcium ATPase 2 OS=Rattus norvegicus OX=10116 GN=Atp2a2 PE=1 SV=1	2528	116347	170	74	24	16	33.1	5.23	2136	1	1	0	704.371	1406.73	2	1406.71	0.0204	0	13.89	0.96	K	SEIGIAMGSGTAVAK	T	Oxidation (M)	0.000000100000000.0	File34631 Spectrum1571 scans: 7560
3	sp|P11507|AT2A2_RAT	Sarcoplasmic/endoplasmic reticulum calcium ATPase 2 OS=Rattus norvegicus OX=10116 GN=Atp2a2 PE=1 SV=1	2528	116347	170	74	24	16	33.1	5.23	2313	1	1	1	492.913	1475.72	3	1475.7	0.0141	1	23.53	0.11	K	IRDEMVATEQER	T			File34631 Spectrum363 scans: 4192
3	sp|P11507|AT2A2_RAT	Sarcoplasmic/endoplasmic reticulum calcium ATPase 2 OS=Rattus norvegicus OX=10116 GN=Atp2a2 PE=1 SV=1	2528	116347	170	74	24	16	33.1	5.23	2344	1	1	1	498.245	1491.71	3	1491.7	0.0147	1	28.5	0.037	K	IRDEMVATEQER	T	Oxidation (M)	0.000010000000.0	File34631 Spectrum367 scans: 4202
3	sp|P11507|AT2A2_RAT	Sarcoplasmic/endoplasmic reticulum calcium ATPase 2 OS=Rattus norvegicus OX=10116 GN=Atp2a2 PE=1 SV=1	2528	116347	170	74	24	16	33.1	5.23	2346	1	1	1	498.246	1491.72	3	1491.7	0.0168	1	39.33	0.0029	K	IRDEMVATEQER	T	Oxidation (M)	0.000010000000.0	File34631 Spectrum61 scans: 3301
3	sp|P11507|AT2A2_RAT	Sarcoplasmic/endoplasmic reticulum calcium ATPase 2 OS=Rattus norvegicus OX=10116 GN=Atp2a2 PE=1 SV=1	2528	116347	170	74	24	16	33.1	5.23	2382	1	1	0	507.281	1518.82	3	1518.81	0.0136	1	25.59	0.048	K	KSEIGIAMGSGTAVAK	T			File34631 Spectrum1273 scans: 6501
3	sp|P11507|AT2A2_RAT	Sarcoplasmic/endoplasmic reticulum calcium ATPase 2 OS=Rattus norvegicus OX=10116 GN=Atp2a2 PE=1 SV=1	2528	116347	170	74	24	16	33.1	5.23	2383	1	1	0	507.282	1518.82	3	1518.81	0.0171	1	7.34	3.1	K	KSEIGIAMGSGTAVAK	T			File34631 Spectrum1206 scans: 6322
3	sp|P11507|AT2A2_RAT	Sarcoplasmic/endoplasmic reticulum calcium ATPase 2 OS=Rattus norvegicus OX=10116 GN=Atp2a2 PE=1 SV=1	2528	116347	170	74	24	16	33.1	5.23	2384	1	1	0	507.283	1518.83	3	1518.81	0.018	1	31.87	0.011	K	KSEIGIAMGSGTAVAK	T			File34631 Spectrum1241 scans: 6407
3	sp|P11507|AT2A2_RAT	Sarcoplasmic/endoplasmic reticulum calcium ATPase 2 OS=Rattus norvegicus OX=10116 GN=Atp2a2 PE=1 SV=1	2528	116347	170	74	24	16	33.1	5.23	2403	1	1	0	512.613	1534.82	3	1534.8	0.0148	1	31.8	0.011	K	KSEIGIAMGSGTAVAK	T	Oxidation (M)	0.0000000100000000.0	File34631 Spectrum1264 scans: 6470
3	sp|P11507|AT2A2_RAT	Sarcoplasmic/endoplasmic reticulum calcium ATPase 2 OS=Rattus norvegicus OX=10116 GN=Atp2a2 PE=1 SV=1	2528	116347	170	74	24	16	33.1	5.23	2404	1	1	0	512.614	1534.82	3	1534.8	0.0166	1	15.56	0.46	K	KSEIGIAMGSGTAVAK	T	Oxidation (M)	0.0000000100000000.0	File34631 Spectrum1222 scans: 6362
3	sp|P11507|AT2A2_RAT	Sarcoplasmic/endoplasmic reticulum calcium ATPase 2 OS=Rattus norvegicus OX=10116 GN=Atp2a2 PE=1 SV=1	2528	116347	170	74	24	16	33.1	5.23	2426	9	1	1	773.425	1544.83	2	1544.82	0.0117	0	3.5	8.8	K	AMGVVVATGVNTEIGK	I			File34631 Spectrum2897 scans: 11055
3	sp|P11507|AT2A2_RAT	Sarcoplasmic/endoplasmic reticulum calcium ATPase 2 OS=Rattus norvegicus OX=10116 GN=Atp2a2 PE=1 SV=1	2528	116347	170	74	24	16	33.1	5.23	2427	1	1	1	773.425	1544.83	2	1544.82	0.0117	0	18.8	0.26	K	AMGVVVATGVNTEIGK	I			File34631 Spectrum4946 scans: 14062
3	sp|P11507|AT2A2_RAT	Sarcoplasmic/endoplasmic reticulum calcium ATPase 2 OS=Rattus norvegicus OX=10116 GN=Atp2a2 PE=1 SV=1	2528	116347	170	74	24	16	33.1	5.23	2428	7	1	1	773.425	1544.84	2	1544.82	0.0119	0	4.69	6.7	K	AMGVVVATGVNTEIGK	I			File34631 Spectrum2543 scans: 10292
3	sp|P11507|AT2A2_RAT	Sarcoplasmic/endoplasmic reticulum calcium ATPase 2 OS=Rattus norvegicus OX=10116 GN=Atp2a2 PE=1 SV=1	2528	116347	170	74	24	16	33.1	5.23	2429	7	1	1	773.425	1544.84	2	1544.82	0.0119	0	5.14	6	K	AMGVVVATGVNTEIGK	I			File34631 Spectrum2323 scans: 9741
3	sp|P11507|AT2A2_RAT	Sarcoplasmic/endoplasmic reticulum calcium ATPase 2 OS=Rattus norvegicus OX=10116 GN=Atp2a2 PE=1 SV=1	2528	116347	170	74	24	16	33.1	5.23	2430	1	1	1	773.425	1544.84	2	1544.82	0.0121	0	12.72	1.1	K	AMGVVVATGVNTEIGK	I			File34631 Spectrum1949 scans: 8783
3	sp|P11507|AT2A2_RAT	Sarcoplasmic/endoplasmic reticulum calcium ATPase 2 OS=Rattus norvegicus OX=10116 GN=Atp2a2 PE=1 SV=1	2528	116347	170	74	24	16	33.1	5.23	2431	5	1	1	773.425	1544.84	2	1544.82	0.0121	0	2.89	10	K	AMGVVVATGVNTEIGK	I			File34631 Spectrum2291 scans: 9651
3	sp|P11507|AT2A2_RAT	Sarcoplasmic/endoplasmic reticulum calcium ATPase 2 OS=Rattus norvegicus OX=10116 GN=Atp2a2 PE=1 SV=1	2528	116347	170	74	24	16	33.1	5.23	2432	1	1	1	773.425	1544.84	2	1544.82	0.0122	0	14.66	0.67	K	AMGVVVATGVNTEIGK	I			File34631 Spectrum3578 scans: 12023
3	sp|P11507|AT2A2_RAT	Sarcoplasmic/endoplasmic reticulum calcium ATPase 2 OS=Rattus norvegicus OX=10116 GN=Atp2a2 PE=1 SV=1	2528	116347	170	74	24	16	33.1	5.23	2433	4	1	1	773.425	1544.84	2	1544.82	0.0123	0	3.49	8.5	K	AMGVVVATGVNTEIGK	I			File34631 Spectrum2225 scans: 9478
3	sp|P11507|AT2A2_RAT	Sarcoplasmic/endoplasmic reticulum calcium ATPase 2 OS=Rattus norvegicus OX=10116 GN=Atp2a2 PE=1 SV=1	2528	116347	170	74	24	16	33.1	5.23	2434	1	1	1	773.425	1544.84	2	1544.82	0.0127	0	19.75	0.2	K	AMGVVVATGVNTEIGK	I			File34631 Spectrum4343 scans: 13115
3	sp|P11507|AT2A2_RAT	Sarcoplasmic/endoplasmic reticulum calcium ATPase 2 OS=Rattus norvegicus OX=10116 GN=Atp2a2 PE=1 SV=1	2528	116347	170	74	24	16	33.1	5.23	2436	7	1	1	773.426	1544.84	2	1544.82	0.0133	0	3.77	7.9	K	AMGVVVATGVNTEIGK	I			File34631 Spectrum3391 scans: 11775
3	sp|P11507|AT2A2_RAT	Sarcoplasmic/endoplasmic reticulum calcium ATPase 2 OS=Rattus norvegicus OX=10116 GN=Atp2a2 PE=1 SV=1	2528	116347	170	74	24	16	33.1	5.23	2438	1	1	1	773.426	1544.84	2	1544.82	0.0141	0	14.92	0.6	K	AMGVVVATGVNTEIGK	I			File34631 Spectrum4065 scans: 12702
3	sp|P11507|AT2A2_RAT	Sarcoplasmic/endoplasmic reticulum calcium ATPase 2 OS=Rattus norvegicus OX=10116 GN=Atp2a2 PE=1 SV=1	2528	116347	170	74	24	16	33.1	5.23	2439	1	1	1	773.426	1544.84	2	1544.82	0.0143	0	11.41	1.4	K	AMGVVVATGVNTEIGK	I			File34631 Spectrum4765 scans: 13758
3	sp|P11507|AT2A2_RAT	Sarcoplasmic/endoplasmic reticulum calcium ATPase 2 OS=Rattus norvegicus OX=10116 GN=Atp2a2 PE=1 SV=1	2528	116347	170	74	24	16	33.1	5.23	2440	1	1	1	773.426	1544.84	2	1544.82	0.0144	0	18.92	0.24	K	AMGVVVATGVNTEIGK	I			File34631 Spectrum2774 scans: 10805
3	sp|P11507|AT2A2_RAT	Sarcoplasmic/endoplasmic reticulum calcium ATPase 2 OS=Rattus norvegicus OX=10116 GN=Atp2a2 PE=1 SV=1	2528	116347	170	74	24	16	33.1	5.23	2441	1	1	1	773.426	1544.84	2	1544.82	0.0145	0	24.68	0.063	K	AMGVVVATGVNTEIGK	I			File34631 Spectrum2147 scans: 9291
3	sp|P11507|AT2A2_RAT	Sarcoplasmic/endoplasmic reticulum calcium ATPase 2 OS=Rattus norvegicus OX=10116 GN=Atp2a2 PE=1 SV=1	2528	116347	170	74	24	16	33.1	5.23	2442	10	1	1	773.426	1544.84	2	1544.82	0.0145	0	1.98	12	K	AMGVVVATGVNTEIGK	I			File34631 Spectrum4164 scans: 12846
3	sp|P11507|AT2A2_RAT	Sarcoplasmic/endoplasmic reticulum calcium ATPase 2 OS=Rattus norvegicus OX=10116 GN=Atp2a2 PE=1 SV=1	2528	116347	170	74	24	16	33.1	5.23	2443	10	1	1	773.426	1544.84	2	1544.82	0.0146	0	2.94	9.5	K	AMGVVVATGVNTEIGK	I			File34631 Spectrum2674 scans: 10580
3	sp|P11507|AT2A2_RAT	Sarcoplasmic/endoplasmic reticulum calcium ATPase 2 OS=Rattus norvegicus OX=10116 GN=Atp2a2 PE=1 SV=1	2528	116347	170	74	24	16	33.1	5.23	2444	1	1	1	773.426	1544.84	2	1544.82	0.0147	0	44.46	0.00067	K	AMGVVVATGVNTEIGK	I			File34631 Spectrum1873 scans: 8608
3	sp|P11507|AT2A2_RAT	Sarcoplasmic/endoplasmic reticulum calcium ATPase 2 OS=Rattus norvegicus OX=10116 GN=Atp2a2 PE=1 SV=1	2528	116347	170	74	24	16	33.1	5.23	2445	1	1	1	773.426	1544.84	2	1544.82	0.0149	0	15.38	0.54	K	AMGVVVATGVNTEIGK	I			File34631 Spectrum2195 scans: 9394
3	sp|P11507|AT2A2_RAT	Sarcoplasmic/endoplasmic reticulum calcium ATPase 2 OS=Rattus norvegicus OX=10116 GN=Atp2a2 PE=1 SV=1	2528	116347	170	74	24	16	33.1	5.23	2446	1	1	1	773.426	1544.84	2	1544.82	0.0149	0	40.64	0.0016	K	AMGVVVATGVNTEIGK	I			File34631 Spectrum1910 scans: 8695
3	sp|P11507|AT2A2_RAT	Sarcoplasmic/endoplasmic reticulum calcium ATPase 2 OS=Rattus norvegicus OX=10116 GN=Atp2a2 PE=1 SV=1	2528	116347	170	74	24	16	33.1	5.23	2447	1	1	1	773.426	1544.84	2	1544.82	0.0149	0	6.56	4.1	K	AMGVVVATGVNTEIGK	I			File34631 Spectrum3313 scans: 11663
3	sp|P11507|AT2A2_RAT	Sarcoplasmic/endoplasmic reticulum calcium ATPase 2 OS=Rattus norvegicus OX=10116 GN=Atp2a2 PE=1 SV=1	2528	116347	170	74	24	16	33.1	5.23	2448	10	1	1	773.427	1544.84	2	1544.82	0.0153	0	2.67	9.9	K	AMGVVVATGVNTEIGK	I			File34631 Spectrum3917 scans: 12488
3	sp|P11507|AT2A2_RAT	Sarcoplasmic/endoplasmic reticulum calcium ATPase 2 OS=Rattus norvegicus OX=10116 GN=Atp2a2 PE=1 SV=1	2528	116347	170	74	24	16	33.1	5.23	2449	1	1	1	773.427	1544.84	2	1544.82	0.0153	0	34.97	0.0058	K	AMGVVVATGVNTEIGK	I			File34631 Spectrum1991 scans: 8873
3	sp|P11507|AT2A2_RAT	Sarcoplasmic/endoplasmic reticulum calcium ATPase 2 OS=Rattus norvegicus OX=10116 GN=Atp2a2 PE=1 SV=1	2528	116347	170	74	24	16	33.1	5.23	2450	1	1	1	773.427	1544.84	2	1544.82	0.0153	0	60.6	1.6e-05	K	AMGVVVATGVNTEIGK	I			File34631 Spectrum1832 scans: 8448
3	sp|P11507|AT2A2_RAT	Sarcoplasmic/endoplasmic reticulum calcium ATPase 2 OS=Rattus norvegicus OX=10116 GN=Atp2a2 PE=1 SV=1	2528	116347	170	74	24	16	33.1	5.23	2451	8	1	1	773.427	1544.84	2	1544.82	0.0156	0	4.69	6.2	K	AMGVVVATGVNTEIGK	I			File34631 Spectrum2360 scans: 9828
3	sp|P11507|AT2A2_RAT	Sarcoplasmic/endoplasmic reticulum calcium ATPase 2 OS=Rattus norvegicus OX=10116 GN=Atp2a2 PE=1 SV=1	2528	116347	170	74	24	16	33.1	5.23	2452	1	1	1	773.427	1544.84	2	1544.82	0.0156	0	28.62	0.025	K	AMGVVVATGVNTEIGK	I			File34631 Spectrum2028 scans: 8961
3	sp|P11507|AT2A2_RAT	Sarcoplasmic/endoplasmic reticulum calcium ATPase 2 OS=Rattus norvegicus OX=10116 GN=Atp2a2 PE=1 SV=1	2528	116347	170	74	24	16	33.1	5.23	2453	1	1	1	773.427	1544.84	2	1544.82	0.0156	0	18.92	0.24	K	AMGVVVATGVNTEIGK	I			File34631 Spectrum4279 scans: 13014
3	sp|P11507|AT2A2_RAT	Sarcoplasmic/endoplasmic reticulum calcium ATPase 2 OS=Rattus norvegicus OX=10116 GN=Atp2a2 PE=1 SV=1	2528	116347	170	74	24	16	33.1	5.23	2455	1	1	1	773.427	1544.84	2	1544.82	0.0158	0	20.1	0.18	K	AMGVVVATGVNTEIGK	I			File34631 Spectrum2054 scans: 9042
3	sp|P11507|AT2A2_RAT	Sarcoplasmic/endoplasmic reticulum calcium ATPase 2 OS=Rattus norvegicus OX=10116 GN=Atp2a2 PE=1 SV=1	2528	116347	170	74	24	16	33.1	5.23	2456	1	1	1	773.427	1544.84	2	1544.82	0.0158	0	13.94	0.74	K	AMGVVVATGVNTEIGK	I			File34631 Spectrum5103 scans: 14683
3	sp|P11507|AT2A2_RAT	Sarcoplasmic/endoplasmic reticulum calcium ATPase 2 OS=Rattus norvegicus OX=10116 GN=Atp2a2 PE=1 SV=1	2528	116347	170	74	24	16	33.1	5.23	2457	1	1	1	773.427	1544.84	2	1544.82	0.0158	0	19.56	0.2	K	AMGVVVATGVNTEIGK	I			File34631 Spectrum3674 scans: 12144
3	sp|P11507|AT2A2_RAT	Sarcoplasmic/endoplasmic reticulum calcium ATPase 2 OS=Rattus norvegicus OX=10116 GN=Atp2a2 PE=1 SV=1	2528	116347	170	74	24	16	33.1	5.23	2458	2	1	1	773.427	1544.84	2	1544.82	0.016	0	13.86	0.75	K	AMGVVVATGVNTEIGK	I			File34631 Spectrum2084 scans: 9125
3	sp|P11507|AT2A2_RAT	Sarcoplasmic/endoplasmic reticulum calcium ATPase 2 OS=Rattus norvegicus OX=10116 GN=Atp2a2 PE=1 SV=1	2528	116347	170	74	24	16	33.1	5.23	2459	1	1	1	773.427	1544.84	2	1544.82	0.0161	0	13.09	0.9	K	AMGVVVATGVNTEIGK	I			File34631 Spectrum2468 scans: 10098
3	sp|P11507|AT2A2_RAT	Sarcoplasmic/endoplasmic reticulum calcium ATPase 2 OS=Rattus norvegicus OX=10116 GN=Atp2a2 PE=1 SV=1	2528	116347	170	74	24	16	33.1	5.23	2460	1	1	1	773.427	1544.84	2	1544.82	0.0161	0	18.12	0.28	K	AMGVVVATGVNTEIGK	I			File34631 Spectrum3139 scans: 11411
3	sp|P11507|AT2A2_RAT	Sarcoplasmic/endoplasmic reticulum calcium ATPase 2 OS=Rattus norvegicus OX=10116 GN=Atp2a2 PE=1 SV=1	2528	116347	170	74	24	16	33.1	5.23	2461	3	1	1	773.427	1544.84	2	1544.82	0.0162	0	4.75	6.1	K	AMGVVVATGVNTEIGK	I			File34631 Spectrum2706 scans: 10667
3	sp|P11507|AT2A2_RAT	Sarcoplasmic/endoplasmic reticulum calcium ATPase 2 OS=Rattus norvegicus OX=10116 GN=Atp2a2 PE=1 SV=1	2528	116347	170	74	24	16	33.1	5.23	2463	1	1	1	773.427	1544.84	2	1544.82	0.0164	0	10.55	1.6	K	AMGVVVATGVNTEIGK	I			File34631 Spectrum2815 scans: 10895
3	sp|P11507|AT2A2_RAT	Sarcoplasmic/endoplasmic reticulum calcium ATPase 2 OS=Rattus norvegicus OX=10116 GN=Atp2a2 PE=1 SV=1	2528	116347	170	74	24	16	33.1	5.23	2465	2	1	1	773.427	1544.84	2	1544.82	0.0169	0	6.41	4.2	K	AMGVVVATGVNTEIGK	I			File34631 Spectrum3989 scans: 12594
3	sp|P11507|AT2A2_RAT	Sarcoplasmic/endoplasmic reticulum calcium ATPase 2 OS=Rattus norvegicus OX=10116 GN=Atp2a2 PE=1 SV=1	2528	116347	170	74	24	16	33.1	5.23	2466	7	1	1	773.427	1544.84	2	1544.82	0.0171	0	5.23	5.4	K	AMGVVVATGVNTEIGK	I			File34631 Spectrum2262 scans: 9565
3	sp|P11507|AT2A2_RAT	Sarcoplasmic/endoplasmic reticulum calcium ATPase 2 OS=Rattus norvegicus OX=10116 GN=Atp2a2 PE=1 SV=1	2528	116347	170	74	24	16	33.1	5.23	2467	2	1	1	773.427	1544.84	2	1544.82	0.0171	0	6.02	4.5	K	AMGVVVATGVNTEIGK	I			File34631 Spectrum1809 scans: 8369
3	sp|P11507|AT2A2_RAT	Sarcoplasmic/endoplasmic reticulum calcium ATPase 2 OS=Rattus norvegicus OX=10116 GN=Atp2a2 PE=1 SV=1	2528	116347	170	74	24	16	33.1	5.23	2468	8	1	1	773.428	1544.84	2	1544.82	0.0172	0	4.73	6.1	K	AMGVVVATGVNTEIGK	I			File34631 Spectrum2502 scans: 10187
3	sp|P11507|AT2A2_RAT	Sarcoplasmic/endoplasmic reticulum calcium ATPase 2 OS=Rattus norvegicus OX=10116 GN=Atp2a2 PE=1 SV=1	2528	116347	170	74	24	16	33.1	5.23	2469	1	1	1	773.428	1544.84	2	1544.82	0.0172	0	26.9	0.037	K	AMGVVVATGVNTEIGK	I			File34631 Spectrum4625 scans: 13546
3	sp|P11507|AT2A2_RAT	Sarcoplasmic/endoplasmic reticulum calcium ATPase 2 OS=Rattus norvegicus OX=10116 GN=Atp2a2 PE=1 SV=1	2528	116347	170	74	24	16	33.1	5.23	2471	2	1	1	773.428	1544.84	2	1544.82	0.0174	0	11.7	1.2	K	AMGVVVATGVNTEIGK	I			File34631 Spectrum4480 scans: 13335
3	sp|P11507|AT2A2_RAT	Sarcoplasmic/endoplasmic reticulum calcium ATPase 2 OS=Rattus norvegicus OX=10116 GN=Atp2a2 PE=1 SV=1	2528	116347	170	74	24	16	33.1	5.23	2473	6	1	1	773.428	1544.84	2	1544.82	0.0177	0	5.08	5.6	K	AMGVVVATGVNTEIGK	I			File34631 Spectrum3744 scans: 12247
3	sp|P11507|AT2A2_RAT	Sarcoplasmic/endoplasmic reticulum calcium ATPase 2 OS=Rattus norvegicus OX=10116 GN=Atp2a2 PE=1 SV=1	2528	116347	170	74	24	16	33.1	5.23	2475	1	1	1	773.428	1544.84	2	1544.82	0.0182	0	12.68	0.98	K	AMGVVVATGVNTEIGK	I			File34631 Spectrum5278 scans: 15318
3	sp|P11507|AT2A2_RAT	Sarcoplasmic/endoplasmic reticulum calcium ATPase 2 OS=Rattus norvegicus OX=10116 GN=Atp2a2 PE=1 SV=1	2528	116347	170	74	24	16	33.1	5.23	2476	1	1	1	773.428	1544.84	2	1544.82	0.0184	0	18.54	0.25	K	AMGVVVATGVNTEIGK	I			File34631 Spectrum3214 scans: 11522
3	sp|P11507|AT2A2_RAT	Sarcoplasmic/endoplasmic reticulum calcium ATPase 2 OS=Rattus norvegicus OX=10116 GN=Atp2a2 PE=1 SV=1	2528	116347	170	74	24	16	33.1	5.23	2477	4	1	1	773.428	1544.84	2	1544.82	0.0188	0	3.99	7.2	K	AMGVVVATGVNTEIGK	I			File34631 Spectrum4997 scans: 14288
3	sp|P11507|AT2A2_RAT	Sarcoplasmic/endoplasmic reticulum calcium ATPase 2 OS=Rattus norvegicus OX=10116 GN=Atp2a2 PE=1 SV=1	2528	116347	170	74	24	16	33.1	5.23	2478	1	1	1	773.428	1544.84	2	1544.82	0.0188	0	16.18	0.43	K	AMGVVVATGVNTEIGK	I			File34631 Spectrum3057 scans: 11300
3	sp|P11507|AT2A2_RAT	Sarcoplasmic/endoplasmic reticulum calcium ATPase 2 OS=Rattus norvegicus OX=10116 GN=Atp2a2 PE=1 SV=1	2528	116347	170	74	24	16	33.1	5.23	2480	1	1	1	773.428	1544.84	2	1544.82	0.0189	0	25	0.057	K	AMGVVVATGVNTEIGK	I			File34631 Spectrum4420 scans: 13236
3	sp|P11507|AT2A2_RAT	Sarcoplasmic/endoplasmic reticulum calcium ATPase 2 OS=Rattus norvegicus OX=10116 GN=Atp2a2 PE=1 SV=1	2528	116347	170	74	24	16	33.1	5.23	2481	1	1	1	773.428	1544.84	2	1544.82	0.019	0	19.78	0.19	K	AMGVVVATGVNTEIGK	I			File34631 Spectrum4551 scans: 13440
3	sp|P11507|AT2A2_RAT	Sarcoplasmic/endoplasmic reticulum calcium ATPase 2 OS=Rattus norvegicus OX=10116 GN=Atp2a2 PE=1 SV=1	2528	116347	170	74	24	16	33.1	5.23	2484	2	1	1	773.429	1544.84	2	1544.82	0.0194	0	11.15	1.4	K	AMGVVVATGVNTEIGK	I			File34631 Spectrum2118 scans: 9209
3	sp|P11507|AT2A2_RAT	Sarcoplasmic/endoplasmic reticulum calcium ATPase 2 OS=Rattus norvegicus OX=10116 GN=Atp2a2 PE=1 SV=1	2528	116347	170	74	24	16	33.1	5.23	2485	1	1	1	773.429	1544.84	2	1544.82	0.0199	0	10.83	1.5	K	AMGVVVATGVNTEIGK	I			File34631 Spectrum2434 scans: 10007
3	sp|P11507|AT2A2_RAT	Sarcoplasmic/endoplasmic reticulum calcium ATPase 2 OS=Rattus norvegicus OX=10116 GN=Atp2a2 PE=1 SV=1	2528	116347	170	74	24	16	33.1	5.23	2486	1	1	1	773.429	1544.84	2	1544.82	0.02	0	12.72	0.95	K	AMGVVVATGVNTEIGK	I			File34631 Spectrum5251 scans: 15236
3	sp|P11507|AT2A2_RAT	Sarcoplasmic/endoplasmic reticulum calcium ATPase 2 OS=Rattus norvegicus OX=10116 GN=Atp2a2 PE=1 SV=1	2528	116347	170	74	24	16	33.1	5.23	2487	1	1	1	773.429	1544.84	2	1544.82	0.0205	0	27.39	0.032	K	AMGVVVATGVNTEIGK	I			File34631 Spectrum4688 scans: 13646
3	sp|P11507|AT2A2_RAT	Sarcoplasmic/endoplasmic reticulum calcium ATPase 2 OS=Rattus norvegicus OX=10116 GN=Atp2a2 PE=1 SV=1	2528	116347	170	74	24	16	33.1	5.23	2488	1	1	1	773.429	1544.84	2	1544.82	0.0206	0	10.96	1.4	K	AMGVVVATGVNTEIGK	I			File34631 Spectrum3498 scans: 11912
3	sp|P11507|AT2A2_RAT	Sarcoplasmic/endoplasmic reticulum calcium ATPase 2 OS=Rattus norvegicus OX=10116 GN=Atp2a2 PE=1 SV=1	2528	116347	170	74	24	16	33.1	5.23	2489	10	1	1	773.429	1544.84	2	1544.82	0.0207	0	1.98	11	K	AMGVVVATGVNTEIGK	I			File34631 Spectrum2583 scans: 10385
3	sp|P11507|AT2A2_RAT	Sarcoplasmic/endoplasmic reticulum calcium ATPase 2 OS=Rattus norvegicus OX=10116 GN=Atp2a2 PE=1 SV=1	2528	116347	170	74	24	16	33.1	5.23	2490	1	1	1	773.43	1544.85	2	1544.82	0.0222	0	46.37	0.0004	K	AMGVVVATGVNTEIGK	I			File34631 Spectrum4924 scans: 13982
3	sp|P11507|AT2A2_RAT	Sarcoplasmic/endoplasmic reticulum calcium ATPase 2 OS=Rattus norvegicus OX=10116 GN=Atp2a2 PE=1 SV=1	2528	116347	170	74	24	16	33.1	5.23	2491	1	1	1	773.433	1544.85	2	1544.82	0.0287	0	54.68	5.4e-05	K	AMGVVVATGVNTEIGK	I			File34631 Spectrum1853 scans: 8529
3	sp|P11507|AT2A2_RAT	Sarcoplasmic/endoplasmic reticulum calcium ATPase 2 OS=Rattus norvegicus OX=10116 GN=Atp2a2 PE=1 SV=1	2528	116347	170	74	24	16	33.1	5.23	2549	3	1	1	781.423	1560.83	2	1560.82	0.0131	0	9.7	2.1	K	AMGVVVATGVNTEIGK	I	Oxidation (M)	0.0100000000000000.0	File34631 Spectrum1858 scans: 8552
3	sp|P11507|AT2A2_RAT	Sarcoplasmic/endoplasmic reticulum calcium ATPase 2 OS=Rattus norvegicus OX=10116 GN=Atp2a2 PE=1 SV=1	2528	116347	170	74	24	16	33.1	5.23	2550	2	1	1	781.423	1560.83	2	1560.82	0.0132	0	8.37	2.9	K	AMGVVVATGVNTEIGK	I	Oxidation (M)	0.0100000000000000.0	File34631 Spectrum1902 scans: 8672
3	sp|P11507|AT2A2_RAT	Sarcoplasmic/endoplasmic reticulum calcium ATPase 2 OS=Rattus norvegicus OX=10116 GN=Atp2a2 PE=1 SV=1	2528	116347	170	74	24	16	33.1	5.23	2551	1	1	1	781.425	1560.84	2	1560.82	0.0173	0	14.35	0.69	K	AMGVVVATGVNTEIGK	I	Oxidation (M)	0.0100000000000000.0	File34631 Spectrum1420 scans: 7054
3	sp|P11507|AT2A2_RAT	Sarcoplasmic/endoplasmic reticulum calcium ATPase 2 OS=Rattus norvegicus OX=10116 GN=Atp2a2 PE=1 SV=1	2528	116347	170	74	24	16	33.1	5.23	2552	2	1	1	781.425	1560.84	2	1560.82	0.0175	0	7	3.7	K	AMGVVVATGVNTEIGK	I	Oxidation (M)	0.0100000000000000.0	File34631 Spectrum1819 scans: 8395
3	sp|P11507|AT2A2_RAT	Sarcoplasmic/endoplasmic reticulum calcium ATPase 2 OS=Rattus norvegicus OX=10116 GN=Atp2a2 PE=1 SV=1	2528	116347	170	74	24	16	33.1	5.23	2553	3	1	1	781.426	1560.84	2	1560.82	0.0186	0	6.91	3.7	K	AMGVVVATGVNTEIGK	I	Oxidation (M)	0.0100000000000000.0	File34631 Spectrum1838 scans: 8472
3	sp|P11507|AT2A2_RAT	Sarcoplasmic/endoplasmic reticulum calcium ATPase 2 OS=Rattus norvegicus OX=10116 GN=Atp2a2 PE=1 SV=1	2528	116347	170	74	24	16	33.1	5.23	2569	1	1	0	787.945	1573.87	2	1573.86	0.0184	0	6.96	1.9	R	VDQSILTGESVSVIK	H			File34631 Spectrum2189 scans: 9386
3	sp|P11507|AT2A2_RAT	Sarcoplasmic/endoplasmic reticulum calcium ATPase 2 OS=Rattus norvegicus OX=10116 GN=Atp2a2 PE=1 SV=1	2528	116347	170	74	24	16	33.1	5.23	2803	1	1	0	552.95	1655.83	3	1655.81	0.0158	0	35.69	0.0056	R	VSFYQLSHFLQCK	E			File34631 Spectrum3445 scans: 11842
3	sp|P11507|AT2A2_RAT	Sarcoplasmic/endoplasmic reticulum calcium ATPase 2 OS=Rattus norvegicus OX=10116 GN=Atp2a2 PE=1 SV=1	2528	116347	170	74	24	16	33.1	5.23	3630	1	1	0	976.98	1951.95	2	1951.92	0.0232	0	3.61	7.9	R	SLPSVETLGCTSVICSDK	T			File34631 Spectrum2327 scans: 9750
3	sp|P11507|AT2A2_RAT	Sarcoplasmic/endoplasmic reticulum calcium ATPase 2 OS=Rattus norvegicus OX=10116 GN=Atp2a2 PE=1 SV=1	2528	116347	170	74	24	16	33.1	5.23	3741	1	1	0	679.333	2034.98	3	2034.96	0.0214	1	10.76	1.7	R	NAENAIEALKEYEPEMGK	V			File34631 Spectrum2818 scans: 10900
3	sp|P11507|AT2A2_RAT	Sarcoplasmic/endoplasmic reticulum calcium ATPase 2 OS=Rattus norvegicus OX=10116 GN=Atp2a2 PE=1 SV=1	2528	116347	170	74	24	16	33.1	5.23	3775	1	1	1	690.34	2068	3	2067.98	0.021	0	34.8	0.0063	K	YETNLTFVGCVGMLDPPR	I			File34631 Spectrum3584 scans: 12031
3	sp|P11507|AT2A2_RAT	Sarcoplasmic/endoplasmic reticulum calcium ATPase 2 OS=Rattus norvegicus OX=10116 GN=Atp2a2 PE=1 SV=1	2528	116347	170	74	24	16	33.1	5.23	3776	1	1	1	1035.01	2068	2	2067.98	0.0218	0	71.22	1.4e-06	K	YETNLTFVGCVGMLDPPR	I			File34631 Spectrum3565 scans: 12006
3	sp|P11507|AT2A2_RAT	Sarcoplasmic/endoplasmic reticulum calcium ATPase 2 OS=Rattus norvegicus OX=10116 GN=Atp2a2 PE=1 SV=1	2528	116347	170	74	24	16	33.1	5.23	3793	1	1	1	695.67	2083.99	3	2083.97	0.0181	0	26.14	0.039	K	YETNLTFVGCVGMLDPPR	I	Oxidation (M)	0.000000000000100000.0	File34631 Spectrum3121 scans: 11386
3	sp|P11507|AT2A2_RAT	Sarcoplasmic/endoplasmic reticulum calcium ATPase 2 OS=Rattus norvegicus OX=10116 GN=Atp2a2 PE=1 SV=1	2528	116347	170	74	24	16	33.1	5.23	3794	1	1	1	1043	2083.99	2	2083.97	0.0189	0	29.91	0.016	K	YETNLTFVGCVGMLDPPR	I	Oxidation (M)	0.000000000000100000.0	File34631 Spectrum3115 scans: 11377
3	sp|P11507|AT2A2_RAT	Sarcoplasmic/endoplasmic reticulum calcium ATPase 2 OS=Rattus norvegicus OX=10116 GN=Atp2a2 PE=1 SV=1	2528	116347	170	74	24	16	33.1	5.23	3795	1	1	1	695.672	2083.99	3	2083.97	0.0236	0	5.85	4.4	K	YETNLTFVGCVGMLDPPR	I	Oxidation (M)	0.000000000000100000.0	File34631 Spectrum3201 scans: 11501
3	sp|P11507|AT2A2_RAT	Sarcoplasmic/endoplasmic reticulum calcium ATPase 2 OS=Rattus norvegicus OX=10116 GN=Atp2a2 PE=1 SV=1	2528	116347	170	74	24	16	33.1	5.23	3862	1	1	0	711.738	2132.19	3	2132.17	0.0229	1	31.59	0.004	K	STTLRVDQSILTGESVSVIK	H			File34631 Spectrum2488 scans: 10155
3	sp|P11507|AT2A2_RAT	Sarcoplasmic/endoplasmic reticulum calcium ATPase 2 OS=Rattus norvegicus OX=10116 GN=Atp2a2 PE=1 SV=1	2528	116347	170	74	24	16	33.1	5.23	3947	1	1	1	1096.11	2190.2	2	2190.19	0.0153	1	65.25	2.1e-06	K	DIVPGDIVEIAVGDKVPADIR	L			File34631 Spectrum3805 scans: 12337
3	sp|P11507|AT2A2_RAT	Sarcoplasmic/endoplasmic reticulum calcium ATPase 2 OS=Rattus norvegicus OX=10116 GN=Atp2a2 PE=1 SV=1	2528	116347	170	74	24	16	33.1	5.23	3948	1	1	1	731.077	2190.21	3	2190.19	0.0195	1	55.39	1.8e-05	K	DIVPGDIVEIAVGDKVPADIR	L			File34631 Spectrum3786 scans: 12311
3	sp|P11507|AT2A2_RAT	Sarcoplasmic/endoplasmic reticulum calcium ATPase 2 OS=Rattus norvegicus OX=10116 GN=Atp2a2 PE=1 SV=1	2528	116347	170	74	24	16	33.1	5.23	4302	1	1	0	1213.09	2424.16	2	2424.15	0.009	0	120.84	1.3e-11	K	TASEMVLADDNFSTIVAAVEEGR	A			File34631 Spectrum4750 scans: 13734
3	sp|P11507|AT2A2_RAT	Sarcoplasmic/endoplasmic reticulum calcium ATPase 2 OS=Rattus norvegicus OX=10116 GN=Atp2a2 PE=1 SV=1	2528	116347	170	74	24	16	33.1	5.23	4303	1	1	0	809.064	2424.17	3	2424.15	0.022	0	79.46	1.9e-07	K	TASEMVLADDNFSTIVAAVEEGR	A			File34631 Spectrum4741 scans: 13721
3	sp|P11507|AT2A2_RAT	Sarcoplasmic/endoplasmic reticulum calcium ATPase 2 OS=Rattus norvegicus OX=10116 GN=Atp2a2 PE=1 SV=1	2528	116347	170	74	24	16	33.1	5.23	4304	1	1	0	1213.09	2424.17	2	2424.15	0.0236	0	102.54	9.6e-10	K	TASEMVLADDNFSTIVAAVEEGR	A			File34631 Spectrum4674 scans: 13625
3	sp|P11507|AT2A2_RAT	Sarcoplasmic/endoplasmic reticulum calcium ATPase 2 OS=Rattus norvegicus OX=10116 GN=Atp2a2 PE=1 SV=1	2528	116347	170	74	24	16	33.1	5.23	4305	1	1	0	809.065	2424.17	3	2424.15	0.0261	0	59.72	1.8e-05	K	TASEMVLADDNFSTIVAAVEEGR	A			File34631 Spectrum4664 scans: 13606
3	sp|P11507|AT2A2_RAT	Sarcoplasmic/endoplasmic reticulum calcium ATPase 2 OS=Rattus norvegicus OX=10116 GN=Atp2a2 PE=1 SV=1	2528	116347	170	74	24	16	33.1	5.23	4306	1	1	0	809.065	2424.17	3	2424.15	0.0266	0	79.37	2e-07	K	TASEMVLADDNFSTIVAAVEEGR	A			File34631 Spectrum4524 scans: 13400
3	sp|P11507|AT2A2_RAT	Sarcoplasmic/endoplasmic reticulum calcium ATPase 2 OS=Rattus norvegicus OX=10116 GN=Atp2a2 PE=1 SV=1	2528	116347	170	74	24	16	33.1	5.23	4307	1	1	0	607.051	2424.18	4	2424.15	0.0272	0	69.69	1.8e-06	K	TASEMVLADDNFSTIVAAVEEGR	A			File34631 Spectrum4537 scans: 13421
3	sp|P11507|AT2A2_RAT	Sarcoplasmic/endoplasmic reticulum calcium ATPase 2 OS=Rattus norvegicus OX=10116 GN=Atp2a2 PE=1 SV=1	2528	116347	170	74	24	16	33.1	5.23	4308	1	1	0	1213.1	2424.18	2	2424.15	0.0302	0	115.12	5.3e-11	K	TASEMVLADDNFSTIVAAVEEGR	A			File34631 Spectrum4525 scans: 13402
3	sp|P11507|AT2A2_RAT	Sarcoplasmic/endoplasmic reticulum calcium ATPase 2 OS=Rattus norvegicus OX=10116 GN=Atp2a2 PE=1 SV=1	2528	116347	170	74	24	16	33.1	5.23	4309	1	1	0	1213.1	2424.18	2	2424.15	0.0305	0	136	4.4e-13	K	TASEMVLADDNFSTIVAAVEEGR	A			File34631 Spectrum4598 scans: 13508
3	sp|P11507|AT2A2_RAT	Sarcoplasmic/endoplasmic reticulum calcium ATPase 2 OS=Rattus norvegicus OX=10116 GN=Atp2a2 PE=1 SV=1	2528	116347	170	74	24	16	33.1	5.23	4310	1	1	0	809.067	2424.18	3	2424.15	0.0325	0	79.72	1.9e-07	K	TASEMVLADDNFSTIVAAVEEGR	A			File34631 Spectrum4594 scans: 13503
3	sp|P11507|AT2A2_RAT	Sarcoplasmic/endoplasmic reticulum calcium ATPase 2 OS=Rattus norvegicus OX=10116 GN=Atp2a2 PE=1 SV=1	2528	116347	170	74	24	16	33.1	5.23	4352	1	1	0	1221.09	2440.16	2	2440.14	0.0221	0	101.55	1.2e-09	K	TASEMVLADDNFSTIVAAVEEGR	A	Oxidation (M)	0.00001000000000000000000.0	File34631 Spectrum4441 scans: 13272
3	sp|P11507|AT2A2_RAT	Sarcoplasmic/endoplasmic reticulum calcium ATPase 2 OS=Rattus norvegicus OX=10116 GN=Atp2a2 PE=1 SV=1	2528	116347	170	74	24	16	33.1	5.23	4353	1	1	0	1221.09	2440.17	2	2440.14	0.0243	0	89.67	1.8e-08	K	TASEMVLADDNFSTIVAAVEEGR	A	Oxidation (M)	0.00001000000000000000000.0	File34631 Spectrum4515 scans: 13385
3	sp|P11507|AT2A2_RAT	Sarcoplasmic/endoplasmic reticulum calcium ATPase 2 OS=Rattus norvegicus OX=10116 GN=Atp2a2 PE=1 SV=1	2528	116347	170	74	24	16	33.1	5.23	4354	1	1	0	814.397	2440.17	3	2440.14	0.0261	0	89.93	1.7e-08	K	TASEMVLADDNFSTIVAAVEEGR	A	Oxidation (M)	0.00001000000000000000000.0	File34631 Spectrum4240 scans: 12950
3	sp|P11507|AT2A2_RAT	Sarcoplasmic/endoplasmic reticulum calcium ATPase 2 OS=Rattus norvegicus OX=10116 GN=Atp2a2 PE=1 SV=1	2528	116347	170	74	24	16	33.1	5.23	4355	1	1	0	1221.09	2440.17	2	2440.14	0.0265	0	125.1	5.1e-12	K	TASEMVLADDNFSTIVAAVEEGR	A	Oxidation (M)	0.00001000000000000000000.0	File34631 Spectrum4358 scans: 13139
3	sp|P11507|AT2A2_RAT	Sarcoplasmic/endoplasmic reticulum calcium ATPase 2 OS=Rattus norvegicus OX=10116 GN=Atp2a2 PE=1 SV=1	2528	116347	170	74	24	16	33.1	5.23	4356	1	1	0	1221.09	2440.17	2	2440.14	0.0268	0	155.12	5e-15	K	TASEMVLADDNFSTIVAAVEEGR	A	Oxidation (M)	0.00001000000000000000000.0	File34631 Spectrum4235 scans: 12944
3	sp|P11507|AT2A2_RAT	Sarcoplasmic/endoplasmic reticulum calcium ATPase 2 OS=Rattus norvegicus OX=10116 GN=Atp2a2 PE=1 SV=1	2528	116347	170	74	24	16	33.1	5.23	4357	1	1	0	814.397	2440.17	3	2440.14	0.0269	0	52.35	9.5e-05	K	TASEMVLADDNFSTIVAAVEEGR	A	Oxidation (M)	0.00001000000000000000000.0	File34631 Spectrum4305 scans: 13052
3	sp|P11507|AT2A2_RAT	Sarcoplasmic/endoplasmic reticulum calcium ATPase 2 OS=Rattus norvegicus OX=10116 GN=Atp2a2 PE=1 SV=1	2528	116347	170	74	24	16	33.1	5.23	4358	1	1	0	814.398	2440.17	3	2440.14	0.028	0	68.11	2.5e-06	K	TASEMVLADDNFSTIVAAVEEGR	A	Oxidation (M)	0.00001000000000000000000.0	File34631 Spectrum4433 scans: 13256
3	sp|P11507|AT2A2_RAT	Sarcoplasmic/endoplasmic reticulum calcium ATPase 2 OS=Rattus norvegicus OX=10116 GN=Atp2a2 PE=1 SV=1	2528	116347	170	74	24	16	33.1	5.23	4359	1	1	0	814.398	2440.17	3	2440.14	0.028	0	61.91	1.1e-05	K	TASEMVLADDNFSTIVAAVEEGR	A	Oxidation (M)	0.00001000000000000000000.0	File34631 Spectrum4491 scans: 13353
3	sp|P11507|AT2A2_RAT	Sarcoplasmic/endoplasmic reticulum calcium ATPase 2 OS=Rattus norvegicus OX=10116 GN=Atp2a2 PE=1 SV=1	2528	116347	170	74	24	16	33.1	5.23	4360	1	1	0	814.398	2440.17	3	2440.14	0.0298	0	72.24	9.8e-07	K	TASEMVLADDNFSTIVAAVEEGR	A	Oxidation (M)	0.00001000000000000000000.0	File34631 Spectrum4366 scans: 13149
3	sp|P11507|AT2A2_RAT	Sarcoplasmic/endoplasmic reticulum calcium ATPase 2 OS=Rattus norvegicus OX=10116 GN=Atp2a2 PE=1 SV=1	2528	116347	170	74	24	16	33.1	5.23	4399	2	1	1	824.766	2471.27	3	2471.25	0.0205	0	9.45	1.5	K	TVEEVLGHFGVNESTGLSLEQVK	K			File34631 Spectrum4089 scans: 12736
3	sp|P11507|AT2A2_RAT	Sarcoplasmic/endoplasmic reticulum calcium ATPase 2 OS=Rattus norvegicus OX=10116 GN=Atp2a2 PE=1 SV=1	2528	116347	170	74	24	16	33.1	5.23	4400	1	1	1	824.766	2471.28	3	2471.25	0.0219	0	32.79	0.0068	K	TVEEVLGHFGVNESTGLSLEQVK	K			File34631 Spectrum3493 scans: 11905
3	sp|P11507|AT2A2_RAT	Sarcoplasmic/endoplasmic reticulum calcium ATPase 2 OS=Rattus norvegicus OX=10116 GN=Atp2a2 PE=1 SV=1	2528	116347	170	74	24	16	33.1	5.23	4401	1	1	1	824.767	2471.28	3	2471.25	0.0238	0	29.49	0.015	K	TVEEVLGHFGVNESTGLSLEQVK	K			File34631 Spectrum3720 scans: 12209
3	sp|P11507|AT2A2_RAT	Sarcoplasmic/endoplasmic reticulum calcium ATPase 2 OS=Rattus norvegicus OX=10116 GN=Atp2a2 PE=1 SV=1	2528	116347	170	74	24	16	33.1	5.23	4402	1	1	1	824.767	2471.28	3	2471.25	0.0243	0	65.4	3.7e-06	K	TVEEVLGHFGVNESTGLSLEQVK	K			File34631 Spectrum3247 scans: 11566
3	sp|P11507|AT2A2_RAT	Sarcoplasmic/endoplasmic reticulum calcium ATPase 2 OS=Rattus norvegicus OX=10116 GN=Atp2a2 PE=1 SV=1	2528	116347	170	74	24	16	33.1	5.23	4403	1	1	1	824.767	2471.28	3	2471.25	0.0245	0	34.58	0.0045	K	TVEEVLGHFGVNESTGLSLEQVK	K			File34631 Spectrum3396 scans: 11782
3	sp|P11507|AT2A2_RAT	Sarcoplasmic/endoplasmic reticulum calcium ATPase 2 OS=Rattus norvegicus OX=10116 GN=Atp2a2 PE=1 SV=1	2528	116347	170	74	24	16	33.1	5.23	4404	1	1	1	618.827	2471.28	4	2471.25	0.0253	0	36.89	0.0026	K	TVEEVLGHFGVNESTGLSLEQVK	K			File34631 Spectrum3261 scans: 11588
3	sp|P11507|AT2A2_RAT	Sarcoplasmic/endoplasmic reticulum calcium ATPase 2 OS=Rattus norvegicus OX=10116 GN=Atp2a2 PE=1 SV=1	2528	116347	170	74	24	16	33.1	5.23	4405	1	1	1	824.767	2471.28	3	2471.25	0.0254	0	21.75	0.086	K	TVEEVLGHFGVNESTGLSLEQVK	K			File34631 Spectrum4685 scans: 13642
3	sp|P11507|AT2A2_RAT	Sarcoplasmic/endoplasmic reticulum calcium ATPase 2 OS=Rattus norvegicus OX=10116 GN=Atp2a2 PE=1 SV=1	2528	116347	170	74	24	16	33.1	5.23	4408	1	1	1	824.768	2471.28	3	2471.25	0.0267	0	2.81	6.7	K	TVEEVLGHFGVNESTGLSLEQVK	K			File34631 Spectrum4216 scans: 12921
3	sp|P11507|AT2A2_RAT	Sarcoplasmic/endoplasmic reticulum calcium ATPase 2 OS=Rattus norvegicus OX=10116 GN=Atp2a2 PE=1 SV=1	2528	116347	170	74	24	16	33.1	5.23	4409	1	1	1	824.768	2471.28	3	2471.25	0.0272	0	19.94	0.13	K	TVEEVLGHFGVNESTGLSLEQVK	K			File34631 Spectrum4487 scans: 13345
3	sp|P11507|AT2A2_RAT	Sarcoplasmic/endoplasmic reticulum calcium ATPase 2 OS=Rattus norvegicus OX=10116 GN=Atp2a2 PE=1 SV=1	2528	116347	170	74	24	16	33.1	5.23	4410	1	1	1	824.768	2471.28	3	2471.25	0.0272	0	67.38	2.3e-06	K	TVEEVLGHFGVNESTGLSLEQVK	K			File34631 Spectrum3319 scans: 11671
3	sp|P11507|AT2A2_RAT	Sarcoplasmic/endoplasmic reticulum calcium ATPase 2 OS=Rattus norvegicus OX=10116 GN=Atp2a2 PE=1 SV=1	2528	116347	170	74	24	16	33.1	5.23	4411	1	1	1	824.768	2471.28	3	2471.25	0.0289	0	17.39	0.23	K	TVEEVLGHFGVNESTGLSLEQVK	K			File34631 Spectrum3632 scans: 12090
3	sp|P11507|AT2A2_RAT	Sarcoplasmic/endoplasmic reticulum calcium ATPase 2 OS=Rattus norvegicus OX=10116 GN=Atp2a2 PE=1 SV=1	2528	116347	170	74	24	16	33.1	5.23	4412	3	1	1	824.768	2471.28	3	2471.25	0.0291	0	2.24	7.6	K	TVEEVLGHFGVNESTGLSLEQVK	K			File34631 Spectrum4316 scans: 13067
3	sp|P11507|AT2A2_RAT	Sarcoplasmic/endoplasmic reticulum calcium ATPase 2 OS=Rattus norvegicus OX=10116 GN=Atp2a2 PE=1 SV=1	2528	116347	170	74	24	16	33.1	5.23	4413	1	1	1	824.769	2471.28	3	2471.25	0.0294	0	12.55	0.7	K	TVEEVLGHFGVNESTGLSLEQVK	K			File34631 Spectrum5246 scans: 15226
3	sp|P11507|AT2A2_RAT	Sarcoplasmic/endoplasmic reticulum calcium ATPase 2 OS=Rattus norvegicus OX=10116 GN=Atp2a2 PE=1 SV=1	2528	116347	170	74	24	16	33.1	5.23	4414	1	1	1	824.769	2471.28	3	2471.25	0.0296	0	14	0.5	K	TVEEVLGHFGVNESTGLSLEQVK	K			File34631 Spectrum4620 scans: 13539
3	sp|P11507|AT2A2_RAT	Sarcoplasmic/endoplasmic reticulum calcium ATPase 2 OS=Rattus norvegicus OX=10116 GN=Atp2a2 PE=1 SV=1	2528	116347	170	74	24	16	33.1	5.23	4415	1	1	1	1236.65	2471.29	2	2471.25	0.0318	0	63.38	5.6e-06	K	TVEEVLGHFGVNESTGLSLEQVK	K			File34631 Spectrum3255 scans: 11576
3	sp|P11507|AT2A2_RAT	Sarcoplasmic/endoplasmic reticulum calcium ATPase 2 OS=Rattus norvegicus OX=10116 GN=Atp2a2 PE=1 SV=1	2528	116347	170	74	24	16	33.1	5.23	4416	1	1	1	824.769	2471.29	3	2471.25	0.032	0	14.51	0.43	K	TVEEVLGHFGVNESTGLSLEQVK	K			File34631 Spectrum4425 scans: 13242
3	sp|P11507|AT2A2_RAT	Sarcoplasmic/endoplasmic reticulum calcium ATPase 2 OS=Rattus norvegicus OX=10116 GN=Atp2a2 PE=1 SV=1	2528	116347	170	74	24	16	33.1	5.23	4569	1	1	1	650.849	2599.37	4	2599.35	0.019	1	7.91	1.5	K	TVEEVLGHFGVNESTGLSLEQVKK	L			File34631 Spectrum4135 scans: 12800
3	sp|P11507|AT2A2_RAT	Sarcoplasmic/endoplasmic reticulum calcium ATPase 2 OS=Rattus norvegicus OX=10116 GN=Atp2a2 PE=1 SV=1	2528	116347	170	74	24	16	33.1	5.23	4570	1	1	1	867.464	2599.37	3	2599.35	0.0199	1	14	0.38	K	TVEEVLGHFGVNESTGLSLEQVKK	L			File34631 Spectrum4179 scans: 12873
3	sp|P11507|AT2A2_RAT	Sarcoplasmic/endoplasmic reticulum calcium ATPase 2 OS=Rattus norvegicus OX=10116 GN=Atp2a2 PE=1 SV=1	2528	116347	170	74	24	16	33.1	5.23	4572	1	1	1	650.85	2599.37	4	2599.35	0.0207	1	30.43	0.0082	K	TVEEVLGHFGVNESTGLSLEQVKK	L			File34631 Spectrum3258 scans: 11582
3	sp|P11507|AT2A2_RAT	Sarcoplasmic/endoplasmic reticulum calcium ATPase 2 OS=Rattus norvegicus OX=10116 GN=Atp2a2 PE=1 SV=1	2528	116347	170	74	24	16	33.1	5.23	4573	1	1	1	650.85	2599.37	4	2599.35	0.0209	1	21.15	0.07	K	TVEEVLGHFGVNESTGLSLEQVKK	L			File34631 Spectrum3177 scans: 11466
3	sp|P11507|AT2A2_RAT	Sarcoplasmic/endoplasmic reticulum calcium ATPase 2 OS=Rattus norvegicus OX=10116 GN=Atp2a2 PE=1 SV=1	2528	116347	170	74	24	16	33.1	5.23	4574	1	1	1	867.464	2599.37	3	2599.35	0.0221	1	21.29	0.068	K	TVEEVLGHFGVNESTGLSLEQVKK	L			File34631 Spectrum3560 scans: 11999
3	sp|P11507|AT2A2_RAT	Sarcoplasmic/endoplasmic reticulum calcium ATPase 2 OS=Rattus norvegicus OX=10116 GN=Atp2a2 PE=1 SV=1	2528	116347	170	74	24	16	33.1	5.23	4576	1	1	1	650.851	2599.37	4	2599.35	0.0239	1	45.48	0.00026	K	TVEEVLGHFGVNESTGLSLEQVKK	L			File34631 Spectrum3101 scans: 11359
3	sp|P11507|AT2A2_RAT	Sarcoplasmic/endoplasmic reticulum calcium ATPase 2 OS=Rattus norvegicus OX=10116 GN=Atp2a2 PE=1 SV=1	2528	116347	170	74	24	16	33.1	5.23	4577	1	1	1	867.465	2599.37	3	2599.35	0.0241	1	88.12	1.4e-08	K	TVEEVLGHFGVNESTGLSLEQVKK	L			File34631 Spectrum2892 scans: 11048
3	sp|P11507|AT2A2_RAT	Sarcoplasmic/endoplasmic reticulum calcium ATPase 2 OS=Rattus norvegicus OX=10116 GN=Atp2a2 PE=1 SV=1	2528	116347	170	74	24	16	33.1	5.23	4578	1	1	1	650.851	2599.37	4	2599.35	0.0241	1	4.9	3	K	TVEEVLGHFGVNESTGLSLEQVKK	L			File34631 Spectrum4691 scans: 13650
3	sp|P11507|AT2A2_RAT	Sarcoplasmic/endoplasmic reticulum calcium ATPase 2 OS=Rattus norvegicus OX=10116 GN=Atp2a2 PE=1 SV=1	2528	116347	170	74	24	16	33.1	5.23	4579	1	1	1	650.851	2599.37	4	2599.35	0.0241	1	16.02	0.23	K	TVEEVLGHFGVNESTGLSLEQVKK	L			File34631 Spectrum4016 scans: 12634
3	sp|P11507|AT2A2_RAT	Sarcoplasmic/endoplasmic reticulum calcium ATPase 2 OS=Rattus norvegicus OX=10116 GN=Atp2a2 PE=1 SV=1	2528	116347	170	74	24	16	33.1	5.23	4580	1	1	1	1300.69	2599.37	2	2599.35	0.0248	1	26.06	0.022	K	TVEEVLGHFGVNESTGLSLEQVKK	L			File34631 Spectrum2906 scans: 11071
3	sp|P11507|AT2A2_RAT	Sarcoplasmic/endoplasmic reticulum calcium ATPase 2 OS=Rattus norvegicus OX=10116 GN=Atp2a2 PE=1 SV=1	2528	116347	170	74	24	16	33.1	5.23	4581	1	1	1	650.851	2599.37	4	2599.35	0.0249	1	22.28	0.052	K	TVEEVLGHFGVNESTGLSLEQVKK	L			File34631 Spectrum3749 scans: 12253
3	sp|P11507|AT2A2_RAT	Sarcoplasmic/endoplasmic reticulum calcium ATPase 2 OS=Rattus norvegicus OX=10116 GN=Atp2a2 PE=1 SV=1	2528	116347	170	74	24	16	33.1	5.23	4582	1	1	1	867.466	2599.37	3	2599.35	0.0252	1	15.43	0.25	K	TVEEVLGHFGVNESTGLSLEQVKK	L			File34631 Spectrum4283 scans: 13021
3	sp|P11507|AT2A2_RAT	Sarcoplasmic/endoplasmic reticulum calcium ATPase 2 OS=Rattus norvegicus OX=10116 GN=Atp2a2 PE=1 SV=1	2528	116347	170	74	24	16	33.1	5.23	4585	2	1	1	867.466	2599.38	3	2599.35	0.0257	1	3.96	3.6	K	TVEEVLGHFGVNESTGLSLEQVKK	L			File34631 Spectrum4464 scans: 13312
3	sp|P11507|AT2A2_RAT	Sarcoplasmic/endoplasmic reticulum calcium ATPase 2 OS=Rattus norvegicus OX=10116 GN=Atp2a2 PE=1 SV=1	2528	116347	170	74	24	16	33.1	5.23	4586	1	1	1	867.466	2599.38	3	2599.35	0.0257	1	21.99	0.056	K	TVEEVLGHFGVNESTGLSLEQVKK	L			File34631 Spectrum4622 scans: 13542
3	sp|P11507|AT2A2_RAT	Sarcoplasmic/endoplasmic reticulum calcium ATPase 2 OS=Rattus norvegicus OX=10116 GN=Atp2a2 PE=1 SV=1	2528	116347	170	74	24	16	33.1	5.23	4587	1	1	1	867.466	2599.38	3	2599.35	0.0257	1	53.97	3.6e-05	K	TVEEVLGHFGVNESTGLSLEQVKK	L			File34631 Spectrum3026 scans: 11253
3	sp|P11507|AT2A2_RAT	Sarcoplasmic/endoplasmic reticulum calcium ATPase 2 OS=Rattus norvegicus OX=10116 GN=Atp2a2 PE=1 SV=1	2528	116347	170	74	24	16	33.1	5.23	4588	1	1	1	650.851	2599.38	4	2599.35	0.0258	1	12.48	0.5	K	TVEEVLGHFGVNESTGLSLEQVKK	L			File34631 Spectrum4509 scans: 13377
3	sp|P11507|AT2A2_RAT	Sarcoplasmic/endoplasmic reticulum calcium ATPase 2 OS=Rattus norvegicus OX=10116 GN=Atp2a2 PE=1 SV=1	2528	116347	170	74	24	16	33.1	5.23	4589	1	1	1	867.466	2599.38	3	2599.35	0.0263	1	75.83	2.3e-07	K	TVEEVLGHFGVNESTGLSLEQVKK	L			File34631 Spectrum2953 scans: 11149
3	sp|P11507|AT2A2_RAT	Sarcoplasmic/endoplasmic reticulum calcium ATPase 2 OS=Rattus norvegicus OX=10116 GN=Atp2a2 PE=1 SV=1	2528	116347	170	74	24	16	33.1	5.23	4590	1	1	1	867.466	2599.38	3	2599.35	0.0266	1	8.39	1.3	K	TVEEVLGHFGVNESTGLSLEQVKK	L			File34631 Spectrum5269 scans: 15283
3	sp|P11507|AT2A2_RAT	Sarcoplasmic/endoplasmic reticulum calcium ATPase 2 OS=Rattus norvegicus OX=10116 GN=Atp2a2 PE=1 SV=1	2528	116347	170	74	24	16	33.1	5.23	4591	1	1	1	867.466	2599.38	3	2599.35	0.0268	1	6.31	2	K	TVEEVLGHFGVNESTGLSLEQVKK	L			File34631 Spectrum3400 scans: 11787
3	sp|P11507|AT2A2_RAT	Sarcoplasmic/endoplasmic reticulum calcium ATPase 2 OS=Rattus norvegicus OX=10116 GN=Atp2a2 PE=1 SV=1	2528	116347	170	74	24	16	33.1	5.23	4592	1	1	1	650.851	2599.38	4	2599.35	0.0271	1	43.08	0.00043	K	TVEEVLGHFGVNESTGLSLEQVKK	L			File34631 Spectrum3025 scans: 11252
3	sp|P11507|AT2A2_RAT	Sarcoplasmic/endoplasmic reticulum calcium ATPase 2 OS=Rattus norvegicus OX=10116 GN=Atp2a2 PE=1 SV=1	2528	116347	170	74	24	16	33.1	5.23	4593	1	1	1	650.851	2599.38	4	2599.35	0.0273	1	10.89	0.7	K	TVEEVLGHFGVNESTGLSLEQVKK	L			File34631 Spectrum4247 scans: 12958
3	sp|P11507|AT2A2_RAT	Sarcoplasmic/endoplasmic reticulum calcium ATPase 2 OS=Rattus norvegicus OX=10116 GN=Atp2a2 PE=1 SV=1	2528	116347	170	74	24	16	33.1	5.23	4594	1	1	1	650.852	2599.38	4	2599.35	0.0278	1	41.79	0.00057	K	TVEEVLGHFGVNESTGLSLEQVKK	L			File34631 Spectrum2952 scans: 11148
3	sp|P11507|AT2A2_RAT	Sarcoplasmic/endoplasmic reticulum calcium ATPase 2 OS=Rattus norvegicus OX=10116 GN=Atp2a2 PE=1 SV=1	2528	116347	170	74	24	16	33.1	5.23	4595	1	1	1	650.852	2599.38	4	2599.35	0.028	1	10.55	0.76	K	TVEEVLGHFGVNESTGLSLEQVKK	L			File34631 Spectrum4436 scans: 13263
3	sp|P11507|AT2A2_RAT	Sarcoplasmic/endoplasmic reticulum calcium ATPase 2 OS=Rattus norvegicus OX=10116 GN=Atp2a2 PE=1 SV=1	2528	116347	170	74	24	16	33.1	5.23	4596	1	1	1	650.852	2599.38	4	2599.35	0.028	1	4.71	2.9	K	TVEEVLGHFGVNESTGLSLEQVKK	L			File34631 Spectrum4626 scans: 13548
3	sp|P11507|AT2A2_RAT	Sarcoplasmic/endoplasmic reticulum calcium ATPase 2 OS=Rattus norvegicus OX=10116 GN=Atp2a2 PE=1 SV=1	2528	116347	170	74	24	16	33.1	5.23	4597	1	1	1	867.466	2599.38	3	2599.35	0.0281	1	23.25	0.041	K	TVEEVLGHFGVNESTGLSLEQVKK	L			File34631 Spectrum4548 scans: 13436
3	sp|P11507|AT2A2_RAT	Sarcoplasmic/endoplasmic reticulum calcium ATPase 2 OS=Rattus norvegicus OX=10116 GN=Atp2a2 PE=1 SV=1	2528	116347	170	74	24	16	33.1	5.23	4598	1	1	1	867.466	2599.38	3	2599.35	0.0285	1	16.46	0.19	K	TVEEVLGHFGVNESTGLSLEQVKK	L			File34631 Spectrum3188 scans: 11481
3	sp|P11507|AT2A2_RAT	Sarcoplasmic/endoplasmic reticulum calcium ATPase 2 OS=Rattus norvegicus OX=10116 GN=Atp2a2 PE=1 SV=1	2528	116347	170	74	24	16	33.1	5.23	4599	1	1	1	650.852	2599.38	4	2599.35	0.0285	1	28.8	0.011	K	TVEEVLGHFGVNESTGLSLEQVKK	L			File34631 Spectrum5263 scans: 15259
3	sp|P11507|AT2A2_RAT	Sarcoplasmic/endoplasmic reticulum calcium ATPase 2 OS=Rattus norvegicus OX=10116 GN=Atp2a2 PE=1 SV=1	2528	116347	170	74	24	16	33.1	5.23	4600	1	1	1	650.852	2599.38	4	2599.35	0.029	1	31.93	0.0055	K	TVEEVLGHFGVNESTGLSLEQVKK	L			File34631 Spectrum5229 scans: 15172
3	sp|P11507|AT2A2_RAT	Sarcoplasmic/endoplasmic reticulum calcium ATPase 2 OS=Rattus norvegicus OX=10116 GN=Atp2a2 PE=1 SV=1	2528	116347	170	74	24	16	33.1	5.23	4601	1	1	1	650.852	2599.38	4	2599.35	0.029	1	57.84	1.4e-05	K	TVEEVLGHFGVNESTGLSLEQVKK	L			File34631 Spectrum2891 scans: 11047
3	sp|P11507|AT2A2_RAT	Sarcoplasmic/endoplasmic reticulum calcium ATPase 2 OS=Rattus norvegicus OX=10116 GN=Atp2a2 PE=1 SV=1	2528	116347	170	74	24	16	33.1	5.23	4603	1	1	1	650.852	2599.38	4	2599.35	0.0297	1	11.51	0.6	K	TVEEVLGHFGVNESTGLSLEQVKK	L			File34631 Spectrum3362 scans: 11732
3	sp|P11507|AT2A2_RAT	Sarcoplasmic/endoplasmic reticulum calcium ATPase 2 OS=Rattus norvegicus OX=10116 GN=Atp2a2 PE=1 SV=1	2528	116347	170	74	24	16	33.1	5.23	4604	1	1	1	867.467	2599.38	3	2599.35	0.0298	1	7.13	1.6	K	TVEEVLGHFGVNESTGLSLEQVKK	L			File34631 Spectrum4731 scans: 13707
3	sp|P11507|AT2A2_RAT	Sarcoplasmic/endoplasmic reticulum calcium ATPase 2 OS=Rattus norvegicus OX=10116 GN=Atp2a2 PE=1 SV=1	2528	116347	170	74	24	16	33.1	5.23	4605	1	1	1	867.467	2599.38	3	2599.35	0.0303	1	38	0.0013	K	TVEEVLGHFGVNESTGLSLEQVKK	L			File34631 Spectrum3106 scans: 11365
3	sp|P11507|AT2A2_RAT	Sarcoplasmic/endoplasmic reticulum calcium ATPase 2 OS=Rattus norvegicus OX=10116 GN=Atp2a2 PE=1 SV=1	2528	116347	170	74	24	16	33.1	5.23	4606	1	1	1	867.467	2599.38	3	2599.35	0.0307	1	11.13	0.65	K	TVEEVLGHFGVNESTGLSLEQVKK	L			File34631 Spectrum3823 scans: 12366
3	sp|P11507|AT2A2_RAT	Sarcoplasmic/endoplasmic reticulum calcium ATPase 2 OS=Rattus norvegicus OX=10116 GN=Atp2a2 PE=1 SV=1	2528	116347	170	74	24	16	33.1	5.23	4608	1	1	1	867.468	2599.38	3	2599.35	0.0329	1	42.17	0.0005	K	TVEEVLGHFGVNESTGLSLEQVKK	L			File34631 Spectrum5236 scans: 15197
3	sp|P11507|AT2A2_RAT	Sarcoplasmic/endoplasmic reticulum calcium ATPase 2 OS=Rattus norvegicus OX=10116 GN=Atp2a2 PE=1 SV=1	2528	116347	170	74	24	16	33.1	5.23	4609	1	1	1	650.853	2599.38	4	2599.35	0.0334	1	8.43	1.2	K	TVEEVLGHFGVNESTGLSLEQVKK	L			File34631 Spectrum3873 scans: 12431
3	sp|P11507|AT2A2_RAT	Sarcoplasmic/endoplasmic reticulum calcium ATPase 2 OS=Rattus norvegicus OX=10116 GN=Atp2a2 PE=1 SV=1	2528	116347	170	74	24	16	33.1	5.23	4611	1	1	1	867.469	2599.38	3	2599.35	0.0345	1	17.14	0.16	K	TVEEVLGHFGVNESTGLSLEQVKK	L			File34631 Spectrum5207 scans: 15114
3	sp|P11507|AT2A2_RAT	Sarcoplasmic/endoplasmic reticulum calcium ATPase 2 OS=Rattus norvegicus OX=10116 GN=Atp2a2 PE=1 SV=1	2528	116347	170	74	24	16	33.1	5.23	4612	1	1	1	867.469	2599.38	3	2599.35	0.0347	1	8.39	1.2	K	TVEEVLGHFGVNESTGLSLEQVKK	L			File34631 Spectrum3655 scans: 12120
3	sp|P11507|AT2A2_RAT	Sarcoplasmic/endoplasmic reticulum calcium ATPase 2 OS=Rattus norvegicus OX=10116 GN=Atp2a2 PE=1 SV=1	2528	116347	170	74	24	16	33.1	5.23	4613	1	1	1	867.469	2599.38	3	2599.35	0.0354	1	25.85	0.021	K	TVEEVLGHFGVNESTGLSLEQVKK	L			File34631 Spectrum3277 scans: 11612
3	sp|P11507|AT2A2_RAT	Sarcoplasmic/endoplasmic reticulum calcium ATPase 2 OS=Rattus norvegicus OX=10116 GN=Atp2a2 PE=1 SV=1	2528	116347	170	74	24	16	33.1	5.23	4753	1	1	0	927.802	2780.38	3	2780.36	0.0254	0	20.57	0.13	K	IVEFLQSFDEITAMTGDGVNDAPALK	K			File34631 Spectrum4523 scans: 13399
3	sp|P11507|AT2A2_RAT	Sarcoplasmic/endoplasmic reticulum calcium ATPase 2 OS=Rattus norvegicus OX=10116 GN=Atp2a2 PE=1 SV=1	2528	116347	170	74	24	16	33.1	5.23	4754	1	1	0	1391.2	2780.39	2	2780.36	0.0292	0	56.98	2.9e-05	K	IVEFLQSFDEITAMTGDGVNDAPALK	K			File34631 Spectrum4568 scans: 13464
3	sp|P11507|AT2A2_RAT	Sarcoplasmic/endoplasmic reticulum calcium ATPase 2 OS=Rattus norvegicus OX=10116 GN=Atp2a2 PE=1 SV=1	2528	116347	170	74	24	16	33.1	5.23	4770	1	1	0	933.134	2796.38	3	2796.35	0.0279	0	44.7	0.00042	K	IVEFLQSFDEITAMTGDGVNDAPALK	K	Oxidation (M)	0.00000000000001000000000000.0	File34631 Spectrum4180 scans: 12874
3	sp|P11507|AT2A2_RAT	Sarcoplasmic/endoplasmic reticulum calcium ATPase 2 OS=Rattus norvegicus OX=10116 GN=Atp2a2 PE=1 SV=1	2528	116347	170	74	24	16	33.1	5.23	4942	1	1	0	728.127	2908.48	4	2908.45	0.0261	1	40.05	0.0015	K	IVEFLQSFDEITAMTGDGVNDAPALKK	S			File34631 Spectrum4198 scans: 12897
3	sp|P11507|AT2A2_RAT	Sarcoplasmic/endoplasmic reticulum calcium ATPase 2 OS=Rattus norvegicus OX=10116 GN=Atp2a2 PE=1 SV=1	2528	116347	170	74	24	16	33.1	5.23	4943	1	1	0	970.502	2908.48	3	2908.45	0.032	1	73.01	7.4e-07	K	IVEFLQSFDEITAMTGDGVNDAPALKK	S			File34631 Spectrum4200 scans: 12900
3	sp|P11507|AT2A2_RAT	Sarcoplasmic/endoplasmic reticulum calcium ATPase 2 OS=Rattus norvegicus OX=10116 GN=Atp2a2 PE=1 SV=1	2528	116347	170	74	24	16	33.1	5.23	5100	1	1	1	1081.83	3242.46	3	3242.43	0.0252	0	98.47	8.9e-10	K	CHQYDGLVELATICALCNDSALDYNEAK	G			File34631 Spectrum3770 scans: 12283
3	sp|P11507|AT2A2_RAT	Sarcoplasmic/endoplasmic reticulum calcium ATPase 2 OS=Rattus norvegicus OX=10116 GN=Atp2a2 PE=1 SV=1	2528	116347	170	74	24	16	33.1	5.23	5101	1	1	1	1081.83	3242.47	3	3242.43	0.0358	0	25.61	0.017	K	CHQYDGLVELATICALCNDSALDYNEAK	G			File34631 Spectrum4367 scans: 13150
3	sp|P11507|AT2A2_RAT	Sarcoplasmic/endoplasmic reticulum calcium ATPase 2 OS=Rattus norvegicus OX=10116 GN=Atp2a2 PE=1 SV=1	2528	116347	170	74	24	16	33.1	5.23	5161	1	1	1	1188.59	3562.76	3	3562.72	0.035	1	50.53	8.8e-05	R	MFILDKVEGDTCSLNEFTITGSTYAPIGEVQK	D			File34631 Spectrum3694 scans: 12171
3	sp|P11507|AT2A2_RAT	Sarcoplasmic/endoplasmic reticulum calcium ATPase 2 OS=Rattus norvegicus OX=10116 GN=Atp2a2 PE=1 SV=1	2528	116347	170	74	24	16	33.1	5.23	5165	1	1	1	1193.92	3578.75	3	3578.72	0.0328	1	65.48	2.8e-06	R	MFILDKVEGDTCSLNEFTITGSTYAPIGEVQK	D	Oxidation (M)	0.10000000000000000000000000000000.0	File34631 Spectrum3410 scans: 11799	emPAI	1.5
4	tr|G3V885|G3V885_RAT	Myosin-6 OS=Rattus norvegicus OX=10116 GN=Myh6 PE=1 SV=2	2230	224041	155	82	74	45	44.1	5.58	20	1	1	0	332.708	663.402	2	663.395	0.0068	1	5.49	5	R	IEFKK	M			File34631 Spectrum117 scans: 3436
4	tr|G3V885|G3V885_RAT	Myosin-6 OS=Rattus norvegicus OX=10116 GN=Myh6 PE=1 SV=2	2230	224041	155	82	74	45	44.1	5.58	208	1	1	0	401.741	801.468	2	801.46	0.0087	1	28.12	0.051	R	KLEGDLK	L			File34631 Spectrum54 scans: 3284
4	tr|G3V885|G3V885_RAT	Myosin-6 OS=Rattus norvegicus OX=10116 GN=Myh6 PE=1 SV=2	2230	224041	155	82	74	45	44.1	5.58	429	8	1	0	439.727	877.439	2	877.433	0.0068	1	0.12	27	R	MDLERAK	R	Oxidation (M)	0.1000000.0	File34631 Spectrum1305 scans: 6617
4	tr|G3V885|G3V885_RAT	Myosin-6 OS=Rattus norvegicus OX=10116 GN=Myh6 PE=1 SV=2	2230	224041	155	82	74	45	44.1	5.58	447	2	1	0	442.243	882.471	2	882.46	0.0113	0	0.68	16	R	ILYGDFR	Q			File34631 Spectrum1669 scans: 7944
4	tr|G3V885|G3V885_RAT	Myosin-6 OS=Rattus norvegicus OX=10116 GN=Myh6 PE=1 SV=2	2230	224041	155	82	74	45	44.1	5.58	588	1	1	0	462.76	923.506	2	923.496	0.0096	0	3.35	9.1	R	SLSTELFK	L			File34631 Spectrum2038 scans: 9004
4	tr|G3V885|G3V885_RAT	Myosin-6 OS=Rattus norvegicus OX=10116 GN=Myh6 PE=1 SV=2	2230	224041	155	82	74	45	44.1	5.58	653	1	1	0	472.269	942.524	2	942.513	0.0111	0	14.53	1	K	ENIAIVER	R			File34631 Spectrum982 scans: 5765
4	tr|G3V885|G3V885_RAT	Myosin-6 OS=Rattus norvegicus OX=10116 GN=Myh6 PE=1 SV=2	2230	224041	155	82	74	45	44.1	5.58	760	1	1	0	486.783	971.551	2	971.54	0.011	1	12.61	1.7	R	VKLEEAQR	S			File34631 Spectrum38 scans: 3239
4	tr|G3V885|G3V885_RAT	Myosin-6 OS=Rattus norvegicus OX=10116 GN=Myh6 PE=1 SV=2	2230	224041	155	82	74	45	44.1	5.58	925	2	1	0	509.267	1016.52	2	1016.51	0.0118	0	8.65	5	R	CNGVLEGIR	I			File34631 Spectrum1354 scans: 6844
4	tr|G3V885|G3V885_RAT	Myosin-6 OS=Rattus norvegicus OX=10116 GN=Myh6 PE=1 SV=2	2230	224041	155	82	74	45	44.1	5.58	1004	1	1	0	515.804	1029.59	2	1029.58	0.0109	0	11.35	1.6	K	EALISQLTR	G			File34631 Spectrum1859 scans: 8553
4	tr|G3V885|G3V885_RAT	Myosin-6 OS=Rattus norvegicus OX=10116 GN=Myh6 PE=1 SV=2	2230	224041	155	82	74	45	44.1	5.58	1096	1	1	0	530.299	1058.58	2	1058.57	0.0113	1	27.97	0.044	R	SNAAAAALDKK	Q			File34631 Spectrum87 scans: 3376
4	tr|G3V885|G3V885_RAT	Myosin-6 OS=Rattus norvegicus OX=10116 GN=Myh6 PE=1 SV=2	2230	224041	155	82	74	45	44.1	5.58	1097	6	1	0	530.768	1059.52	2	1059.51	0.011	0	1.87	22	K	ANSEVAQWR	T			File34631 Spectrum854 scans: 5457
4	tr|G3V885|G3V885_RAT	Myosin-6 OS=Rattus norvegicus OX=10116 GN=Myh6 PE=1 SV=2	2230	224041	155	82	74	45	44.1	5.58	1135	1	1	0	541.274	1080.53	2	1080.52	0.0139	0	22.09	0.15	R	SLNDFTTQR	A			File34631 Spectrum1017 scans: 5849
4	tr|G3V885|G3V885_RAT	Myosin-6 OS=Rattus norvegicus OX=10116 GN=Myh6 PE=1 SV=2	2230	224041	155	82	74	45	44.1	5.58	1143	1	1	0	542.763	1083.51	2	1083.5	0.0113	0	11.67	1.3	K	MFNWMVTR	I			File34631 Spectrum3054 scans: 11292
4	tr|G3V885|G3V885_RAT	Myosin-6 OS=Rattus norvegicus OX=10116 GN=Myh6 PE=1 SV=2	2230	224041	155	82	74	45	44.1	5.58	1160	2	1	0	545.804	1089.59	2	1089.58	0.012	0	8.37	3.6	R	AQLEFNQIK	A			File34631 Spectrum1583 scans: 7589
4	tr|G3V885|G3V885_RAT	Myosin-6 OS=Rattus norvegicus OX=10116 GN=Myh6 PE=1 SV=2	2230	224041	155	82	74	45	44.1	5.58	1282	7	1	0	565.315	1128.61	2	1128.6	0.012	0	8.92	3.4	R	LDEAEQIALK	G			File34631 Spectrum1352 scans: 6840
4	tr|G3V885|G3V885_RAT	Myosin-6 OS=Rattus norvegicus OX=10116 GN=Myh6 PE=1 SV=2	2230	224041	155	82	74	45	44.1	5.58	1286	1	1	0	565.8	1129.58	2	1129.57	0.0122	0	18.26	0.42	K	LQTENGELAR	Q			File34631 Spectrum309 scans: 4003
4	tr|G3V885|G3V885_RAT	Myosin-6 OS=Rattus norvegicus OX=10116 GN=Myh6 PE=1 SV=2	2230	224041	155	82	74	45	44.1	5.58	1432	9	1	0	587.812	1173.61	2	1173.61	-0.001	1	0.42	30	R	AVVEQTERSR	K			File34631 Spectrum3128 scans: 11395
4	tr|G3V885|G3V885_RAT	Myosin-6 OS=Rattus norvegicus OX=10116 GN=Myh6 PE=1 SV=2	2230	224041	155	82	74	45	44.1	5.58	1433	5	1	0	587.819	1173.62	2	1173.61	0.0132	1	0.63	26	R	AVVEQTERSR	K			File34631 Spectrum2166 scans: 9334
4	tr|G3V885|G3V885_RAT	Myosin-6 OS=Rattus norvegicus OX=10116 GN=Myh6 PE=1 SV=2	2230	224041	155	82	74	45	44.1	5.58	1434	3	1	0	587.82	1173.63	2	1173.61	0.0149	1	2.61	17	R	AVVEQTERSR	K			File34631 Spectrum2133 scans: 9248
4	tr|G3V885|G3V885_RAT	Myosin-6 OS=Rattus norvegicus OX=10116 GN=Myh6 PE=1 SV=2	2230	224041	155	82	74	45	44.1	5.58	1508	1	1	0	601.34	1200.66	2	1200.65	0.0114	0	42.23	0.0013	K	AGLLGLLEEMR	D			File34631 Spectrum4499 scans: 13365
4	tr|G3V885|G3V885_RAT	Myosin-6 OS=Rattus norvegicus OX=10116 GN=Myh6 PE=1 SV=2	2230	224041	155	82	74	45	44.1	5.58	1586	1	1	0	612.821	1223.63	2	1223.61	0.0132	1	16.98	0.48	R	TKYETDAIQR	T			File34631 Spectrum194 scans: 3621
4	tr|G3V885|G3V885_RAT	Myosin-6 OS=Rattus norvegicus OX=10116 GN=Myh6 PE=1 SV=2	2230	224041	155	82	74	45	44.1	5.58	1587	1	1	0	408.883	1223.63	3	1223.61	0.0136	1	14.03	0.93	R	TKYETDAIQR	T			File34631 Spectrum197 scans: 3627
4	tr|G3V885|G3V885_RAT	Myosin-6 OS=Rattus norvegicus OX=10116 GN=Myh6 PE=1 SV=2	2230	224041	155	82	74	45	44.1	5.58	1640	1	1	0	619.792	1237.57	2	1237.56	0.0123	0	53.35	7.7e-05	R	TLEDQANEYR	V			File34631 Spectrum733 scans: 5182
4	tr|G3V885|G3V885_RAT	Myosin-6 OS=Rattus norvegicus OX=10116 GN=Myh6 PE=1 SV=2	2230	224041	155	82	74	45	44.1	5.58	1666	1	1	0	623.338	1244.66	2	1244.65	0.0112	0	34.4	0.011	K	DIDDLELTLAK	V			File34631 Spectrum2976 scans: 11179
4	tr|G3V885|G3V885_RAT	Myosin-6 OS=Rattus norvegicus OX=10116 GN=Myh6 PE=1 SV=2	2230	224041	155	82	74	45	44.1	5.58	1782	1	1	0	643.274	1284.53	2	1284.52	0.0147	0	4.31	1.3	R	EQYEEEMEAK	A			File34631 Spectrum578 scans: 4780
4	tr|G3V885|G3V885_RAT	Myosin-6 OS=Rattus norvegicus OX=10116 GN=Myh6 PE=1 SV=2	2230	224041	155	82	74	45	44.1	5.58	1791	2	0	0	644.358	1286.7	2	1286.69	0.0133	1	4.57	7.5	R	IQAQARGQLMR	I	Oxidation (M)	0.00000000010.0	File34631 Spectrum1836 scans: 8466
4	tr|G3V885|G3V885_RAT	Myosin-6 OS=Rattus norvegicus OX=10116 GN=Myh6 PE=1 SV=2	2230	224041	155	82	74	45	44.1	5.58	1793	6	0	0	644.358	1286.7	2	1286.69	0.014	1	2.56	12	R	IQAQARGQLMR	I	Oxidation (M)	0.00000000010.0	File34631 Spectrum1856 scans: 8543
4	tr|G3V885|G3V885_RAT	Myosin-6 OS=Rattus norvegicus OX=10116 GN=Myh6 PE=1 SV=2	2230	224041	155	82	74	45	44.1	5.58	1798	1	1	0	645.34	1288.67	2	1288.65	0.0135	0	21.45	0.22	K	GSSFQTVSALHR	E			File34631 Spectrum980 scans: 5763
4	tr|G3V885|G3V885_RAT	Myosin-6 OS=Rattus norvegicus OX=10116 GN=Myh6 PE=1 SV=2	2230	224041	155	82	74	45	44.1	5.58	1876	1	1	0	656.903	1311.79	2	1311.78	0.0153	1	13.43	0.23	R	LQDLVDKLQLK	V			File34631 Spectrum2075 scans: 9104
4	tr|G3V885|G3V885_RAT	Myosin-6 OS=Rattus norvegicus OX=10116 GN=Myh6 PE=1 SV=2	2230	224041	155	82	74	45	44.1	5.58	1991	3	1	0	449.251	1344.73	3	1344.71	0.0159	0	8.79	3	R	LEAQTRPFDIR	T			File34631 Spectrum1345 scans: 6819
4	tr|G3V885|G3V885_RAT	Myosin-6 OS=Rattus norvegicus OX=10116 GN=Myh6 PE=1 SV=2	2230	224041	155	82	74	45	44.1	5.58	2000	1	1	0	452.217	1353.63	3	1353.62	0.0143	0	19.44	0.21	K	VQHELDEAEER	A			File34631 Spectrum170 scans: 3554
4	tr|G3V885|G3V885_RAT	Myosin-6 OS=Rattus norvegicus OX=10116 GN=Myh6 PE=1 SV=2	2230	224041	155	82	74	45	44.1	5.58	2090	1	1	0	692.342	1382.67	2	1382.66	0.014	1	14.88	0.63	K	ELTYQTEEDKK	N			File34631 Spectrum228 scans: 3697
4	tr|G3V885|G3V885_RAT	Myosin-6 OS=Rattus norvegicus OX=10116 GN=Myh6 PE=1 SV=2	2230	224041	155	82	74	45	44.1	5.58	2150	1	1	0	709.369	1416.72	2	1416.71	0.0132	0	36.91	0.0059	K	LAEQELIETSER	V			File34631 Spectrum1526 scans: 7411
4	tr|G3V885|G3V885_RAT	Myosin-6 OS=Rattus norvegicus OX=10116 GN=Myh6 PE=1 SV=2	2230	224041	155	82	74	45	44.1	5.58	2291	1	1	0	733.4	1464.78	2	1464.77	0.0138	0	29.49	0.022	K	LASADIETYLLEK	S			File34631 Spectrum3194 scans: 11491
4	tr|G3V885|G3V885_RAT	Myosin-6 OS=Rattus norvegicus OX=10116 GN=Myh6 PE=1 SV=2	2230	224041	155	82	74	45	44.1	5.58	2293	1	1	0	733.401	1464.79	2	1464.77	0.0166	0	47.89	0.00029	K	LASADIETYLLEK	S			File34631 Spectrum4711 scans: 13680
4	tr|G3V885|G3V885_RAT	Myosin-6 OS=Rattus norvegicus OX=10116 GN=Myh6 PE=1 SV=2	2230	224041	155	82	74	45	44.1	5.58	2294	1	1	0	733.402	1464.79	2	1464.77	0.0174	0	24.7	0.059	K	LASADIETYLLEK	S			File34631 Spectrum4800 scans: 13808
4	tr|G3V885|G3V885_RAT	Myosin-6 OS=Rattus norvegicus OX=10116 GN=Myh6 PE=1 SV=2	2230	224041	155	82	74	45	44.1	5.58	2329	1	1	0	496.256	1485.75	3	1485.73	0.016	0	13.1	1.1	R	LQDAEEAVEAVNAK	C			File34631 Spectrum1490 scans: 7259
4	tr|G3V885|G3V885_RAT	Myosin-6 OS=Rattus norvegicus OX=10116 GN=Myh6 PE=1 SV=2	2230	224041	155	82	74	45	44.1	5.58	2330	1	1	0	743.882	1485.75	2	1485.73	0.0178	0	47.93	0.00036	R	LQDAEEAVEAVNAK	C			File34631 Spectrum1486 scans: 7249
4	tr|G3V885|G3V885_RAT	Myosin-6 OS=Rattus norvegicus OX=10116 GN=Myh6 PE=1 SV=2	2230	224041	155	82	74	45	44.1	5.58	2333	1	1	0	496.588	1486.74	3	1486.73	0.0161	1	33.44	0.01	R	ELENELEAEQKR	N			File34631 Spectrum800 scans: 5324
4	tr|G3V885|G3V885_RAT	Myosin-6 OS=Rattus norvegicus OX=10116 GN=Myh6 PE=1 SV=2	2230	224041	155	82	74	45	44.1	5.58	2337	1	1	0	744.863	1487.71	2	1487.7	0.012	0	36.63	0.0045	R	IEELEEELEAER	T			File34631 Spectrum2127 scans: 9230
4	tr|G3V885|G3V885_RAT	Myosin-6 OS=Rattus norvegicus OX=10116 GN=Myh6 PE=1 SV=2	2230	224041	155	82	74	45	44.1	5.58	2338	1	1	0	744.863	1487.71	2	1487.7	0.0129	0	59.28	2.5e-05	R	IEELEEELEAER	T			File34631 Spectrum2091 scans: 9144
4	tr|G3V885|G3V885_RAT	Myosin-6 OS=Rattus norvegicus OX=10116 GN=Myh6 PE=1 SV=2	2230	224041	155	82	74	45	44.1	5.58	2351	1	1	0	748.404	1494.79	2	1494.78	0.0186	0	27	0.036	K	SAYLMGLNSADLLK	G			File34631 Spectrum3397 scans: 11783
4	tr|G3V885|G3V885_RAT	Myosin-6 OS=Rattus norvegicus OX=10116 GN=Myh6 PE=1 SV=2	2230	224041	155	82	74	45	44.1	5.58	2354	1	1	0	749.915	1497.82	2	1497.8	0.0121	0	13.81	0.69	K	IEDEQALALQLQK	K			File34631 Spectrum1968 scans: 8827
4	tr|G3V885|G3V885_RAT	Myosin-6 OS=Rattus norvegicus OX=10116 GN=Myh6 PE=1 SV=2	2230	224041	155	82	74	45	44.1	5.58	2355	1	1	0	500.281	1497.82	3	1497.8	0.0163	0	11.34	1.1	K	IEDEQALALQLQK	K			File34631 Spectrum1985 scans: 8860
4	tr|G3V885|G3V885_RAT	Myosin-6 OS=Rattus norvegicus OX=10116 GN=Myh6 PE=1 SV=2	2230	224041	155	82	74	45	44.1	5.58	2365	1	1	0	752.394	1502.77	2	1502.76	0.016	0	40.43	0.0024	R	ENQSILITGESGAGK	T			File34631 Spectrum1291 scans: 6569
4	tr|G3V885|G3V885_RAT	Myosin-6 OS=Rattus norvegicus OX=10116 GN=Myh6 PE=1 SV=2	2230	224041	155	82	74	45	44.1	5.58	2389	1	1	0	762.423	1522.83	2	1522.81	0.0163	0	83.96	5.5e-08	R	VIQYFASIAAIGDR	S			File34631 Spectrum3490 scans: 11901
4	tr|G3V885|G3V885_RAT	Myosin-6 OS=Rattus norvegicus OX=10116 GN=Myh6 PE=1 SV=2	2230	224041	155	82	74	45	44.1	5.58	2390	1	1	0	508.618	1522.83	3	1522.81	0.0175	0	53.27	6.5e-05	R	VIQYFASIAAIGDR	S			File34631 Spectrum3423 scans: 11814
4	tr|G3V885|G3V885_RAT	Myosin-6 OS=Rattus norvegicus OX=10116 GN=Myh6 PE=1 SV=2	2230	224041	155	82	74	45	44.1	5.58	2391	1	1	0	762.423	1522.83	2	1522.81	0.0179	0	22.91	0.07	R	VIQYFASIAAIGDR	S			File34631 Spectrum3569 scans: 12011
4	tr|G3V885|G3V885_RAT	Myosin-6 OS=Rattus norvegicus OX=10116 GN=Myh6 PE=1 SV=2	2230	224041	155	82	74	45	44.1	5.58	2396	1	1	0	509.926	1526.76	3	1526.74	0.0171	1	26.33	0.053	K	LSYTQQMEDLKR	Q	Oxidation (M)	0.000000100000.0	File34631 Spectrum471 scans: 4510
4	tr|G3V885|G3V885_RAT	Myosin-6 OS=Rattus norvegicus OX=10116 GN=Myh6 PE=1 SV=2	2230	224041	155	82	74	45	44.1	5.58	2412	1	1	0	513.942	1538.81	3	1538.79	0.0168	0	26.88	0.046	R	NYHIFYQILSNK	K			File34631 Spectrum2797 scans: 10856
4	tr|G3V885|G3V885_RAT	Myosin-6 OS=Rattus norvegicus OX=10116 GN=Myh6 PE=1 SV=2	2230	224041	155	82	74	45	44.1	5.58	2414	1	1	0	513.942	1538.81	3	1538.79	0.0174	0	16.17	0.54	R	NYHIFYQILSNK	K			File34631 Spectrum2753 scans: 10765
4	tr|G3V885|G3V885_RAT	Myosin-6 OS=Rattus norvegicus OX=10116 GN=Myh6 PE=1 SV=2	2230	224041	155	82	74	45	44.1	5.58	2423	3	1	0	773.417	1544.82	2	1544.8	0.0146	1	7.46	3.6	R	KLAEQELIETSER	V			File34631 Spectrum1283 scans: 6542
4	tr|G3V885|G3V885_RAT	Myosin-6 OS=Rattus norvegicus OX=10116 GN=Myh6 PE=1 SV=2	2230	224041	155	82	74	45	44.1	5.58	2424	1	1	0	515.948	1544.82	3	1544.8	0.0182	1	36.09	0.0051	R	KLAEQELIETSER	V			File34631 Spectrum1280 scans: 6521
4	tr|G3V885|G3V885_RAT	Myosin-6 OS=Rattus norvegicus OX=10116 GN=Myh6 PE=1 SV=2	2230	224041	155	82	74	45	44.1	5.58	2426	8	0	0	773.425	1544.83	2	1544.8	0.0304	1	3.7	8.4	R	KLAEQELIETSER	V			File34631 Spectrum2897 scans: 11055
4	tr|G3V885|G3V885_RAT	Myosin-6 OS=Rattus norvegicus OX=10116 GN=Myh6 PE=1 SV=2	2230	224041	155	82	74	45	44.1	5.58	2708	3	1	0	539.953	1616.84	3	1616.82	0.0191	1	11.5	1.6	K	AGLLGLLEEMRDER	L	Oxidation (M)	0.00000000010000.0	File34631 Spectrum3006 scans: 11221
4	tr|G3V885|G3V885_RAT	Myosin-6 OS=Rattus norvegicus OX=10116 GN=Myh6 PE=1 SV=2	2230	224041	155	82	74	45	44.1	5.58	2714	1	1	0	811.375	1620.74	2	1620.72	0.0164	0	40.93	0.00098	R	LEDEEEMNAELTAK	K			File34631 Spectrum1518 scans: 7395
4	tr|G3V885|G3V885_RAT	Myosin-6 OS=Rattus norvegicus OX=10116 GN=Myh6 PE=1 SV=2	2230	224041	155	82	74	45	44.1	5.58	2715	6	1	0	811.375	1620.74	2	1620.72	0.0166	0	0.95	10	R	LEDEEEMNAELTAK	K			File34631 Spectrum1502 scans: 7321
4	tr|G3V885|G3V885_RAT	Myosin-6 OS=Rattus norvegicus OX=10116 GN=Myh6 PE=1 SV=2	2230	224041	155	82	74	45	44.1	5.58	2753	2	1	0	819.37	1636.73	2	1636.71	0.0123	0	3.68	4.4	R	LEDEEEMNAELTAK	K	Oxidation (M)	0.00000010000000.0	File34631 Spectrum667 scans: 5011
4	tr|G3V885|G3V885_RAT	Myosin-6 OS=Rattus norvegicus OX=10116 GN=Myh6 PE=1 SV=2	2230	224041	155	82	74	45	44.1	5.58	2754	1	1	0	819.373	1636.73	2	1636.71	0.0169	0	21.91	0.075	R	LEDEEEMNAELTAK	K	Oxidation (M)	0.00000010000000.0	File34631 Spectrum1520 scans: 7402
4	tr|G3V885|G3V885_RAT	Myosin-6 OS=Rattus norvegicus OX=10116 GN=Myh6 PE=1 SV=2	2230	224041	155	82	74	45	44.1	5.58	2755	1	1	0	819.376	1636.74	2	1636.71	0.0235	0	30.49	0.01	R	LEDEEEMNAELTAK	K	Oxidation (M)	0.00000010000000.0	File34631 Spectrum1503 scans: 7325
4	tr|G3V885|G3V885_RAT	Myosin-6 OS=Rattus norvegicus OX=10116 GN=Myh6 PE=1 SV=2	2230	224041	155	82	74	45	44.1	5.58	2776	1	1	0	549.621	1645.84	3	1645.82	0.0173	0	57.44	4.3e-05	K	NLTEEMAGLDEIIAK	L			File34631 Spectrum3865 scans: 12421
4	tr|G3V885|G3V885_RAT	Myosin-6 OS=Rattus norvegicus OX=10116 GN=Myh6 PE=1 SV=2	2230	224041	155	82	74	45	44.1	5.58	2777	1	1	0	823.928	1645.84	2	1645.82	0.0173	0	80.35	2.2e-07	K	NLTEEMAGLDEIIAK	L			File34631 Spectrum3857 scans: 12411
4	tr|G3V885|G3V885_RAT	Myosin-6 OS=Rattus norvegicus OX=10116 GN=Myh6 PE=1 SV=2	2230	224041	155	82	74	45	44.1	5.58	2809	2	1	0	554.598	1660.77	3	1660.75	0.0179	0	4.8	4.9	R	QAEEAEEQANTNLSK	F			File34631 Spectrum241 scans: 3773
4	tr|G3V885|G3V885_RAT	Myosin-6 OS=Rattus norvegicus OX=10116 GN=Myh6 PE=1 SV=2	2230	224041	155	82	74	45	44.1	5.58	2813	1	1	0	831.924	1661.83	2	1661.82	0.0152	0	13.96	1	K	NLTEEMAGLDEIIAK	L	Oxidation (M)	0.000001000000000.0	File34631 Spectrum2680 scans: 10591
4	tr|G3V885|G3V885_RAT	Myosin-6 OS=Rattus norvegicus OX=10116 GN=Myh6 PE=1 SV=2	2230	224041	155	82	74	45	44.1	5.58	2933	1	1	0	838.918	1675.82	2	1675.81	0.0133	0	58.74	3.4e-05	R	LEEAGGATSVQIEMNK	K			File34631 Spectrum1413 scans: 7033
4	tr|G3V885|G3V885_RAT	Myosin-6 OS=Rattus norvegicus OX=10116 GN=Myh6 PE=1 SV=2	2230	224041	155	82	74	45	44.1	5.58	2934	1	1	0	838.92	1675.83	2	1675.81	0.0167	0	17.11	0.51	R	LEEAGGATSVQIEMNK	K			File34631 Spectrum1382 scans: 6946
4	tr|G3V885|G3V885_RAT	Myosin-6 OS=Rattus norvegicus OX=10116 GN=Myh6 PE=1 SV=2	2230	224041	155	82	74	45	44.1	5.58	2942	1	1	0	560.651	1678.93	3	1678.92	0.0162	1	38.36	0.0012	K	RVIQYFASIAAIGDR	S			File34631 Spectrum3113 scans: 11374
4	tr|G3V885|G3V885_RAT	Myosin-6 OS=Rattus norvegicus OX=10116 GN=Myh6 PE=1 SV=2	2230	224041	155	82	74	45	44.1	5.58	2943	1	1	0	560.651	1678.93	3	1678.92	0.0168	1	17.67	0.14	K	RVIQYFASIAAIGDR	S			File34631 Spectrum2963 scans: 11161
4	tr|G3V885|G3V885_RAT	Myosin-6 OS=Rattus norvegicus OX=10116 GN=Myh6 PE=1 SV=2	2230	224041	155	82	74	45	44.1	5.58	2944	1	1	0	560.652	1678.93	3	1678.92	0.0179	1	62.36	4.8e-06	K	RVIQYFASIAAIGDR	S			File34631 Spectrum3034 scans: 11265
4	tr|G3V885|G3V885_RAT	Myosin-6 OS=Rattus norvegicus OX=10116 GN=Myh6 PE=1 SV=2	2230	224041	155	82	74	45	44.1	5.58	3068	1	1	0	846.917	1691.82	2	1691.8	0.0162	0	14.98	0.64	R	LEEAGGATSVQIEMNK	K	Oxidation (M)	0.0000000000000100.0	File34631 Spectrum1416 scans: 7037
4	tr|G3V885|G3V885_RAT	Myosin-6 OS=Rattus norvegicus OX=10116 GN=Myh6 PE=1 SV=2	2230	224041	155	82	74	45	44.1	5.58	3069	2	1	0	846.918	1691.82	2	1691.8	0.0184	0	7.9	3.3	R	LEEAGGATSVQIEMNK	K	Oxidation (M)	0.0000000000000100.0	File34631 Spectrum796 scans: 5315
4	tr|G3V885|G3V885_RAT	Myosin-6 OS=Rattus norvegicus OX=10116 GN=Myh6 PE=1 SV=2	2230	224041	155	82	74	45	44.1	5.58	3070	1	1	0	846.919	1691.82	2	1691.8	0.0195	0	18.01	0.33	R	LEEAGGATSVQIEMNK	K	Oxidation (M)	0.0000000000000100.0	File34631 Spectrum1383 scans: 6950
4	tr|G3V885|G3V885_RAT	Myosin-6 OS=Rattus norvegicus OX=10116 GN=Myh6 PE=1 SV=2	2230	224041	155	82	74	45	44.1	5.58	3087	1	1	0	568.288	1701.84	3	1701.82	0.0187	0	37.53	0.0043	R	LQNEIEDLMVDVER	S			File34631 Spectrum3923 scans: 12499
4	tr|G3V885|G3V885_RAT	Myosin-6 OS=Rattus norvegicus OX=10116 GN=Myh6 PE=1 SV=2	2230	224041	155	82	74	45	44.1	5.58	3113	1	1	0	856.463	1710.91	2	1710.89	0.0173	0	32.69	0.0073	K	GQSVQQVYYSIGALAK	S			File34631 Spectrum3079 scans: 11330
4	tr|G3V885|G3V885_RAT	Myosin-6 OS=Rattus norvegicus OX=10116 GN=Myh6 PE=1 SV=2	2230	224041	155	82	74	45	44.1	5.58	3114	1	1	0	571.311	1710.91	3	1710.89	0.0178	0	44.34	0.0005	K	GQSVQQVYYSIGALAK	S			File34631 Spectrum3083 scans: 11336
4	tr|G3V885|G3V885_RAT	Myosin-6 OS=Rattus norvegicus OX=10116 GN=Myh6 PE=1 SV=2	2230	224041	155	82	74	45	44.1	5.58	3132	2	1	0	574.995	1721.96	3	1721.94	0.0202	0	5.14	2.4	R	VQLLHSQNTSLINQK	K			File34631 Spectrum1306 scans: 6619
4	tr|G3V885|G3V885_RAT	Myosin-6 OS=Rattus norvegicus OX=10116 GN=Myh6 PE=1 SV=2	2230	224041	155	82	74	45	44.1	5.58	3219	1	1	0	870.976	1739.94	2	1739.92	0.0175	0	39.09	0.0019	R	ILNPAAIPEGQFIDSR	K			File34631 Spectrum2851 scans: 10966
4	tr|G3V885|G3V885_RAT	Myosin-6 OS=Rattus norvegicus OX=10116 GN=Myh6 PE=1 SV=2	2230	224041	155	82	74	45	44.1	5.58	3220	1	1	0	870.978	1739.94	2	1739.92	0.0203	0	4.15	5.5	R	ILNPAAIPEGQFIDSR	K			File34631 Spectrum2807 scans: 10875
4	tr|G3V885|G3V885_RAT	Myosin-6 OS=Rattus norvegicus OX=10116 GN=Myh6 PE=1 SV=2	2230	224041	155	82	74	45	44.1	5.58	3221	1	1	0	580.988	1739.94	3	1739.92	0.0224	0	20.38	0.13	R	ILNPAAIPEGQFIDSR	K			File34631 Spectrum2829 scans: 10924
4	tr|G3V885|G3V885_RAT	Myosin-6 OS=Rattus norvegicus OX=10116 GN=Myh6 PE=1 SV=2	2230	224041	155	82	74	45	44.1	5.58	3232	1	1	0	874.455	1746.9	2	1746.87	0.0245	0	29.03	0.029	K	LELDDVTSNMEQIIK	A			File34631 Spectrum3602 scans: 12052
4	tr|G3V885|G3V885_RAT	Myosin-6 OS=Rattus norvegicus OX=10116 GN=Myh6 PE=1 SV=2	2230	224041	155	82	74	45	44.1	5.58	3280	5	1	0	586.941	1757.8	3	1757.78	0.02	1	0.81	12	R	TECFVPDDKEEYVK	A			File34631 Spectrum1311 scans: 6637
4	tr|G3V885|G3V885_RAT	Myosin-6 OS=Rattus norvegicus OX=10116 GN=Myh6 PE=1 SV=2	2230	224041	155	82	74	45	44.1	5.58	3345	1	1	0	600.622	1798.84	3	1798.82	0.0214	1	34.09	0.0066	K	QKYEESQSELESSQK	E			File34631 Spectrum180 scans: 3580
4	tr|G3V885|G3V885_RAT	Myosin-6 OS=Rattus norvegicus OX=10116 GN=Myh6 PE=1 SV=2	2230	224041	155	82	74	45	44.1	5.58	3417	1	1	0	919.975	1837.94	2	1837.92	0.0187	0	38.92	0.0028	R	DLEEATLQHEATAAALR	K			File34631 Spectrum2044 scans: 9021
4	tr|G3V885|G3V885_RAT	Myosin-6 OS=Rattus norvegicus OX=10116 GN=Myh6 PE=1 SV=2	2230	224041	155	82	74	45	44.1	5.58	3418	1	1	0	613.653	1837.94	3	1837.92	0.0204	0	32.08	0.013	R	DLEEATLQHEATAAALR	K			File34631 Spectrum2036 scans: 9000
4	tr|G3V885|G3V885_RAT	Myosin-6 OS=Rattus norvegicus OX=10116 GN=Myh6 PE=1 SV=2	2230	224041	155	82	74	45	44.1	5.58	3475	1	1	0	622.643	1864.91	3	1864.9	0.0113	1	51.5	0.00014	K	NAYEESLEHLETFKR	E			File34631 Spectrum2087 scans: 9130
4	tr|G3V885|G3V885_RAT	Myosin-6 OS=Rattus norvegicus OX=10116 GN=Myh6 PE=1 SV=2	2230	224041	155	82	74	45	44.1	5.58	3476	1	1	0	467.236	1864.91	4	1864.9	0.0194	1	21.14	0.15	K	NAYEESLEHLETFKR	E			File34631 Spectrum2089 scans: 9137
4	tr|G3V885|G3V885_RAT	Myosin-6 OS=Rattus norvegicus OX=10116 GN=Myh6 PE=1 SV=2	2230	224041	155	82	74	45	44.1	5.58	3508	1	1	0	632.32	1893.94	3	1893.92	0.0205	0	61.87	1.4e-05	K	HADSVAELGEQIDNLQR	V			File34631 Spectrum2187 scans: 9384
4	tr|G3V885|G3V885_RAT	Myosin-6 OS=Rattus norvegicus OX=10116 GN=Myh6 PE=1 SV=2	2230	224041	155	82	74	45	44.1	5.58	3571	1	1	0	968.461	1934.91	2	1934.89	0.0152	0	57.89	2.4e-05	K	LMATLFSTYASADTGDSGK	G			File34631 Spectrum3220 scans: 11532
4	tr|G3V885|G3V885_RAT	Myosin-6 OS=Rattus norvegicus OX=10116 GN=Myh6 PE=1 SV=2	2230	224041	155	82	74	45	44.1	5.58	3572	1	1	0	645.979	1934.91	3	1934.89	0.0213	0	68.61	2.2e-06	K	LMATLFSTYASADTGDSGK	G			File34631 Spectrum3161 scans: 11443
4	tr|G3V885|G3V885_RAT	Myosin-6 OS=Rattus norvegicus OX=10116 GN=Myh6 PE=1 SV=2	2230	224041	155	82	74	45	44.1	5.58	3573	1	1	0	968.465	1934.91	2	1934.89	0.0215	0	98.71	2.1e-09	K	LMATLFSTYASADTGDSGK	G			File34631 Spectrum3150 scans: 11428
4	tr|G3V885|G3V885_RAT	Myosin-6 OS=Rattus norvegicus OX=10116 GN=Myh6 PE=1 SV=2	2230	224041	155	82	74	45	44.1	5.58	3612	1	1	0	976.458	1950.9	2	1950.89	0.0141	0	27.25	0.031	K	LMATLFSTYASADTGDSGK	G	Oxidation (M)	0.0100000000000000000.0	File34631 Spectrum2589 scans: 10396
4	tr|G3V885|G3V885_RAT	Myosin-6 OS=Rattus norvegicus OX=10116 GN=Myh6 PE=1 SV=2	2230	224041	155	82	74	45	44.1	5.58	3613	1	1	0	976.458	1950.9	2	1950.89	0.0144	0	37.51	0.0029	K	LMATLFSTYASADTGDSGK	G	Oxidation (M)	0.0100000000000000000.0	File34631 Spectrum3162 scans: 11444
4	tr|G3V885|G3V885_RAT	Myosin-6 OS=Rattus norvegicus OX=10116 GN=Myh6 PE=1 SV=2	2230	224041	155	82	74	45	44.1	5.58	3614	2	1	0	976.459	1950.9	2	1950.89	0.0146	0	5.26	4.9	K	LMATLFSTYASADTGDSGK	G	Oxidation (M)	0.0100000000000000000.0	File34631 Spectrum2631 scans: 10487
4	tr|G3V885|G3V885_RAT	Myosin-6 OS=Rattus norvegicus OX=10116 GN=Myh6 PE=1 SV=2	2230	224041	155	82	74	45	44.1	5.58	3615	1	1	0	976.46	1950.91	2	1950.89	0.0175	0	13.83	0.68	K	LMATLFSTYASADTGDSGK	G	Oxidation (M)	0.0100000000000000000.0	File34631 Spectrum2402 scans: 9948
4	tr|G3V885|G3V885_RAT	Myosin-6 OS=Rattus norvegicus OX=10116 GN=Myh6 PE=1 SV=2	2230	224041	155	82	74	45	44.1	5.58	3616	1	1	0	976.461	1950.91	2	1950.89	0.019	0	95.76	4.3e-09	K	LMATLFSTYASADTGDSGK	G	Oxidation (M)	0.0100000000000000000.0	File34631 Spectrum2512 scans: 10207
4	tr|G3V885|G3V885_RAT	Myosin-6 OS=Rattus norvegicus OX=10116 GN=Myh6 PE=1 SV=2	2230	224041	155	82	74	45	44.1	5.58	3617	6	1	0	976.461	1950.91	2	1950.89	0.0191	0	4.55	5.7	K	LMATLFSTYASADTGDSGK	G	Oxidation (M)	0.0100000000000000000.0	File34631 Spectrum2760 scans: 10777
4	tr|G3V885|G3V885_RAT	Myosin-6 OS=Rattus norvegicus OX=10116 GN=Myh6 PE=1 SV=2	2230	224041	155	82	74	45	44.1	5.58	3618	1	1	0	976.461	1950.91	2	1950.89	0.0193	0	41.93	0.001	K	LMATLFSTYASADTGDSGK	G	Oxidation (M)	0.0100000000000000000.0	File34631 Spectrum2918 scans: 11096
4	tr|G3V885|G3V885_RAT	Myosin-6 OS=Rattus norvegicus OX=10116 GN=Myh6 PE=1 SV=2	2230	224041	155	82	74	45	44.1	5.58	3619	1	1	0	976.461	1950.91	2	1950.89	0.0193	0	113.08	8e-11	K	LMATLFSTYASADTGDSGK	G	Oxidation (M)	0.0100000000000000000.0	File34631 Spectrum2442 scans: 10036
4	tr|G3V885|G3V885_RAT	Myosin-6 OS=Rattus norvegicus OX=10116 GN=Myh6 PE=1 SV=2	2230	224041	155	82	74	45	44.1	5.58	3620	3	1	0	976.461	1950.91	2	1950.89	0.0201	0	3.45	7.5	K	LMATLFSTYASADTGDSGK	G	Oxidation (M)	0.0100000000000000000.0	File34631 Spectrum2816 scans: 10896
4	tr|G3V885|G3V885_RAT	Myosin-6 OS=Rattus norvegicus OX=10116 GN=Myh6 PE=1 SV=2	2230	224041	155	82	74	45	44.1	5.58	3621	1	1	0	976.462	1950.91	2	1950.89	0.0204	0	50.35	0.00015	K	LMATLFSTYASADTGDSGK	G	Oxidation (M)	0.0100000000000000000.0	File34631 Spectrum2544 scans: 10296
4	tr|G3V885|G3V885_RAT	Myosin-6 OS=Rattus norvegicus OX=10116 GN=Myh6 PE=1 SV=2	2230	224041	155	82	74	45	44.1	5.58	3622	1	1	0	976.462	1950.91	2	1950.89	0.0206	0	99.31	2e-09	K	LMATLFSTYASADTGDSGK	G	Oxidation (M)	0.0100000000000000000.0	File34631 Spectrum2476 scans: 10121
4	tr|G3V885|G3V885_RAT	Myosin-6 OS=Rattus norvegicus OX=10116 GN=Myh6 PE=1 SV=2	2230	224041	155	82	74	45	44.1	5.58	3623	1	1	0	651.31	1950.91	3	1950.89	0.021	0	32.34	0.01	K	LMATLFSTYASADTGDSGK	G	Oxidation (M)	0.0100000000000000000.0	File34631 Spectrum2426 scans: 9991
4	tr|G3V885|G3V885_RAT	Myosin-6 OS=Rattus norvegicus OX=10116 GN=Myh6 PE=1 SV=2	2230	224041	155	82	74	45	44.1	5.58	3625	2	1	0	976.462	1950.91	2	1950.89	0.0213	0	14.3	0.63	K	LMATLFSTYASADTGDSGK	G	Oxidation (M)	0.0100000000000000000.0	File34631 Spectrum2677 scans: 10586
4	tr|G3V885|G3V885_RAT	Myosin-6 OS=Rattus norvegicus OX=10116 GN=Myh6 PE=1 SV=2	2230	224041	155	82	74	45	44.1	5.58	3626	1	1	0	651.311	1950.91	3	1950.89	0.0216	0	66.74	3.6e-06	K	LMATLFSTYASADTGDSGK	G	Oxidation (M)	0.0100000000000000000.0	File34631 Spectrum2457 scans: 10074
4	tr|G3V885|G3V885_RAT	Myosin-6 OS=Rattus norvegicus OX=10116 GN=Myh6 PE=1 SV=2	2230	224041	155	82	74	45	44.1	5.58	3627	1	1	0	976.462	1950.91	2	1950.89	0.0218	0	46.09	0.00042	K	LMATLFSTYASADTGDSGK	G	Oxidation (M)	0.0100000000000000000.0	File34631 Spectrum2991 scans: 11201
4	tr|G3V885|G3V885_RAT	Myosin-6 OS=Rattus norvegicus OX=10116 GN=Myh6 PE=1 SV=2	2230	224041	155	82	74	45	44.1	5.58	3635	1	1	0	653.995	1958.96	3	1958.94	0.0212	0	39.58	0.0021	K	NLQEEISDLTEQLGEGGK	N			File34631 Spectrum4056 scans: 12689
4	tr|G3V885|G3V885_RAT	Myosin-6 OS=Rattus norvegicus OX=10116 GN=Myh6 PE=1 SV=2	2230	224041	155	82	74	45	44.1	5.58	3636	1	1	0	980.49	1958.97	2	1958.94	0.0223	0	84.67	6.6e-08	K	NLQEEISDLTEQLGEGGK	N			File34631 Spectrum4060 scans: 12694
4	tr|G3V885|G3V885_RAT	Myosin-6 OS=Rattus norvegicus OX=10116 GN=Myh6 PE=1 SV=2	2230	224041	155	82	74	45	44.1	5.58	3655	1	1	0	989.461	1976.91	2	1976.89	0.0142	0	68.86	1.8e-06	K	MEGDLNEMEIQLSQANR	I			File34631 Spectrum2610 scans: 10442
4	tr|G3V885|G3V885_RAT	Myosin-6 OS=Rattus norvegicus OX=10116 GN=Myh6 PE=1 SV=2	2230	224041	155	82	74	45	44.1	5.58	3800	1	1	0	696.364	2086.07	3	2086.04	0.0282	1	35.69	0.0048	K	VKLEQQVDDLEGSLEQEK	K			File34631 Spectrum2375 scans: 9873
4	tr|G3V885|G3V885_RAT	Myosin-6 OS=Rattus norvegicus OX=10116 GN=Myh6 PE=1 SV=2	2230	224041	155	82	74	45	44.1	5.58	3827	1	1	0	702.678	2105.01	3	2104.99	0.0227	1	40.78	0.0016	K	KMEGDLNEMEIQLSQANR	I			File34631 Spectrum2191 scans: 9389
4	tr|G3V885|G3V885_RAT	Myosin-6 OS=Rattus norvegicus OX=10116 GN=Myh6 PE=1 SV=2	2230	224041	155	82	74	45	44.1	5.58	3956	1	1	0	734.054	2199.14	3	2199.12	0.0218	0	50.1	0.00015	K	GTLEDQIIQANPALEAFGNAK	T			File34631 Spectrum3717 scans: 12205
4	tr|G3V885|G3V885_RAT	Myosin-6 OS=Rattus norvegicus OX=10116 GN=Myh6 PE=1 SV=2	2230	224041	155	82	74	45	44.1	5.58	3957	1	1	0	1100.58	2199.14	2	2199.12	0.0219	0	36.45	0.0036	K	GTLEDQIIQANPALEAFGNAK	T			File34631 Spectrum3718 scans: 12206
4	tr|G3V885|G3V885_RAT	Myosin-6 OS=Rattus norvegicus OX=10116 GN=Myh6 PE=1 SV=2	2230	224041	155	82	74	45	44.1	5.58	3968	1	1	0	738.033	2211.08	3	2211.05	0.0241	0	94.36	6.6e-09	K	LELQSALEEAEASLEHEEGK	I			File34631 Spectrum3830 scans: 12374
4	tr|G3V885|G3V885_RAT	Myosin-6 OS=Rattus norvegicus OX=10116 GN=Myh6 PE=1 SV=2	2230	224041	155	82	74	45	44.1	5.58	3988	1	1	0	747.051	2238.13	3	2238.11	0.0219	1	58.8	2.3e-05	K	SEFKLELDDVTSNMEQIIK	A			File34631 Spectrum3875 scans: 12434
4	tr|G3V885|G3V885_RAT	Myosin-6 OS=Rattus norvegicus OX=10116 GN=Myh6 PE=1 SV=2	2230	224041	155	82	74	45	44.1	5.58	3989	1	1	0	1120.07	2238.14	2	2238.11	0.0264	1	53.46	8.2e-05	K	SEFKLELDDVTSNMEQIIK	A			File34631 Spectrum3887 scans: 12450
4	tr|G3V885|G3V885_RAT	Myosin-6 OS=Rattus norvegicus OX=10116 GN=Myh6 PE=1 SV=2	2230	224041	155	82	74	45	44.1	5.58	4005	1	1	0	752.384	2254.13	3	2254.1	0.0249	1	30.72	0.014	K	SEFKLELDDVTSNMEQIIK	A	Oxidation (M)	0.0000000000000100000.0	File34631 Spectrum2702 scans: 10654
4	tr|G3V885|G3V885_RAT	Myosin-6 OS=Rattus norvegicus OX=10116 GN=Myh6 PE=1 SV=2	2230	224041	155	82	74	45	44.1	5.58	4006	1	1	0	752.384	2254.13	3	2254.1	0.0272	1	72.44	9.6e-07	K	SEFKLELDDVTSNMEQIIK	A	Oxidation (M)	0.0000000000000100000.0	File34631 Spectrum2745 scans: 10747
4	tr|G3V885|G3V885_RAT	Myosin-6 OS=Rattus norvegicus OX=10116 GN=Myh6 PE=1 SV=2	2230	224041	155	82	74	45	44.1	5.58	4027	1	1	0	756.678	2267.01	3	2266.99	0.0192	1	42.35	0.00056	K	EMTERLEDEEEMNAELTAK	K			File34631 Spectrum1717 scans: 8073
4	tr|G3V885|G3V885_RAT	Myosin-6 OS=Rattus norvegicus OX=10116 GN=Myh6 PE=1 SV=2	2230	224041	155	82	74	45	44.1	5.58	4028	1	1	0	756.679	2267.01	3	2266.99	0.0212	1	17.85	0.16	K	EMTERLEDEEEMNAELTAK	K			File34631 Spectrum4704 scans: 13671
4	tr|G3V885|G3V885_RAT	Myosin-6 OS=Rattus norvegicus OX=10116 GN=Myh6 PE=1 SV=2	2230	224041	155	82	74	45	44.1	5.58	4029	1	1	0	756.679	2267.02	3	2266.99	0.0218	1	27.62	0.017	K	EMTERLEDEEEMNAELTAK	K			File34631 Spectrum4542 scans: 13427
4	tr|G3V885|G3V885_RAT	Myosin-6 OS=Rattus norvegicus OX=10116 GN=Myh6 PE=1 SV=2	2230	224041	155	82	74	45	44.1	5.58	4030	1	1	0	756.679	2267.02	3	2266.99	0.0225	1	7.81	1.7	K	EMTERLEDEEEMNAELTAK	K			File34631 Spectrum1753 scans: 8173
4	tr|G3V885|G3V885_RAT	Myosin-6 OS=Rattus norvegicus OX=10116 GN=Myh6 PE=1 SV=2	2230	224041	155	82	74	45	44.1	5.58	4031	1	1	0	756.68	2267.02	3	2266.99	0.024	1	22.11	0.062	K	EMTERLEDEEEMNAELTAK	K			File34631 Spectrum4640 scans: 13570
4	tr|G3V885|G3V885_RAT	Myosin-6 OS=Rattus norvegicus OX=10116 GN=Myh6 PE=1 SV=2	2230	224041	155	82	74	45	44.1	5.58	4036	1	1	0	756.682	2267.02	3	2266.99	0.0311	1	26.66	0.023	K	EMTERLEDEEEMNAELTAK	K			File34631 Spectrum5256 scans: 15243
4	tr|G3V885|G3V885_RAT	Myosin-6 OS=Rattus norvegicus OX=10116 GN=Myh6 PE=1 SV=2	2230	224041	155	82	74	45	44.1	5.58	4038	1	1	0	759.389	2275.14	3	2275.13	0.0194	1	64.01	8e-06	K	LTQESIMDLENDKLQLEEK	L			File34631 Spectrum2525 scans: 10242
4	tr|G3V885|G3V885_RAT	Myosin-6 OS=Rattus norvegicus OX=10116 GN=Myh6 PE=1 SV=2	2230	224041	155	82	74	45	44.1	5.58	4045	1	1	0	762.009	2283.01	3	2282.99	0.0175	1	19.18	0.083	K	EMTERLEDEEEMNAELTAK	K	Oxidation (M)	0.0000000000010000000.0	File34631 Spectrum1376 scans: 6930
4	tr|G3V885|G3V885_RAT	Myosin-6 OS=Rattus norvegicus OX=10116 GN=Myh6 PE=1 SV=2	2230	224041	155	82	74	45	44.1	5.58	4046	1	1	0	762.009	2283.01	3	2282.99	0.0178	1	12.91	0.36	K	EMTERLEDEEEMNAELTAK	K	Oxidation (M)	0.0100000000000000000.0	File34631 Spectrum1745 scans: 8147
4	tr|G3V885|G3V885_RAT	Myosin-6 OS=Rattus norvegicus OX=10116 GN=Myh6 PE=1 SV=2	2230	224041	155	82	74	45	44.1	5.58	4047	1	1	0	762.009	2283.01	3	2282.99	0.0182	1	7.9	1.1	K	EMTERLEDEEEMNAELTAK	K	Oxidation (M)	0.0100000000000000000.0	File34631 Spectrum1504 scans: 7330
4	tr|G3V885|G3V885_RAT	Myosin-6 OS=Rattus norvegicus OX=10116 GN=Myh6 PE=1 SV=2	2230	224041	155	82	74	45	44.1	5.58	4050	1	1	0	762.01	2283.01	3	2282.99	0.0207	1	22.06	0.044	K	EMTERLEDEEEMNAELTAK	K	Oxidation (M)	0.0100000000000000000.0	File34631 Spectrum1523 scans: 7406
4	tr|G3V885|G3V885_RAT	Myosin-6 OS=Rattus norvegicus OX=10116 GN=Myh6 PE=1 SV=2	2230	224041	155	82	74	45	44.1	5.58	4072	1	1	0	764.721	2291.14	3	2291.12	0.0199	1	36.42	0.0044	K	LTQESIMDLENDKLQLEEK	L	Oxidation (M)	0.0000001000000000000.0	File34631 Spectrum2156 scans: 9312
4	tr|G3V885|G3V885_RAT	Myosin-6 OS=Rattus norvegicus OX=10116 GN=Myh6 PE=1 SV=2	2230	224041	155	82	74	45	44.1	5.58	4073	1	1	0	764.722	2291.14	3	2291.12	0.0235	1	17.75	0.32	K	LTQESIMDLENDKLQLEEK	L	Oxidation (M)	0.0000001000000000000.0	File34631 Spectrum2126 scans: 9229
4	tr|G3V885|G3V885_RAT	Myosin-6 OS=Rattus norvegicus OX=10116 GN=Myh6 PE=1 SV=2	2230	224041	155	82	74	45	44.1	5.58	4086	1	1	0	767.038	2298.09	3	2298.07	0.0186	0	49.65	0.00016	K	NDLQLQVQAEQDNLADAEER	C			File34631 Spectrum2237 scans: 9511
4	tr|G3V885|G3V885_RAT	Myosin-6 OS=Rattus norvegicus OX=10116 GN=Myh6 PE=1 SV=2	2230	224041	155	82	74	45	44.1	5.58	4087	1	1	0	1150.05	2298.09	2	2298.07	0.0213	0	34.7	0.0052	K	NDLQLQVQAEQDNLADAEER	C			File34631 Spectrum2234 scans: 9502
4	tr|G3V885|G3V885_RAT	Myosin-6 OS=Rattus norvegicus OX=10116 GN=Myh6 PE=1 SV=2	2230	224041	155	82	74	45	44.1	5.58	4089	1	1	0	767.341	2299	3	2298.98	0.0194	1	15.2	0.17	K	EMTERLEDEEEMNAELTAK	K	2 Oxidation (M)	0.0100000000010000000.0	File34631 Spectrum1724 scans: 8088
4	tr|G3V885|G3V885_RAT	Myosin-6 OS=Rattus norvegicus OX=10116 GN=Myh6 PE=1 SV=2	2230	224041	155	82	74	45	44.1	5.58	4179	1	1	0	783.39	2347.15	3	2347.2	-0.0464	0	5.33	4.5	K	IEDMAMLTFLHEPAVLYNLK	E			File34631 Spectrum3777 scans: 12293
4	tr|G3V885|G3V885_RAT	Myosin-6 OS=Rattus norvegicus OX=10116 GN=Myh6 PE=1 SV=2	2230	224041	155	82	74	45	44.1	5.58	4180	1	1	0	783.39	2347.15	3	2347.2	-0.0463	0	11.95	0.99	K	IEDMAMLTFLHEPAVLYNLK	E			File34631 Spectrum3851 scans: 12403
4	tr|G3V885|G3V885_RAT	Myosin-6 OS=Rattus norvegicus OX=10116 GN=Myh6 PE=1 SV=2	2230	224041	155	82	74	45	44.1	5.58	4181	2	1	0	1174.58	2347.15	2	2347.2	-0.0453	0	5.28	4.5	K	IEDMAMLTFLHEPAVLYNLK	E			File34631 Spectrum3789 scans: 12316
4	tr|G3V885|G3V885_RAT	Myosin-6 OS=Rattus norvegicus OX=10116 GN=Myh6 PE=1 SV=2	2230	224041	155	82	74	45	44.1	5.58	4182	5	1	0	783.392	2347.16	3	2347.2	-0.0406	0	7.19	3	K	IEDMAMLTFLHEPAVLYNLK	E			File34631 Spectrum3996 scans: 12603
4	tr|G3V885|G3V885_RAT	Myosin-6 OS=Rattus norvegicus OX=10116 GN=Myh6 PE=1 SV=2	2230	224041	155	82	74	45	44.1	5.58	4184	1	1	0	783.412	2347.21	3	2347.2	0.0184	0	19.9	0.14	K	IEDMAMLTFLHEPAVLYNLK	E			File34631 Spectrum4273 scans: 13004
4	tr|G3V885|G3V885_RAT	Myosin-6 OS=Rattus norvegicus OX=10116 GN=Myh6 PE=1 SV=2	2230	224041	155	82	74	45	44.1	5.58	4186	1	1	0	783.418	2347.23	3	2347.2	0.036	0	0.46	12	K	IEDMAMLTFLHEPAVLYNLK	E			File34631 Spectrum3592 scans: 12041
4	tr|G3V885|G3V885_RAT	Myosin-6 OS=Rattus norvegicus OX=10116 GN=Myh6 PE=1 SV=2	2230	224041	155	82	74	45	44.1	5.58	4527	1	1	0	852.408	2554.2	3	2554.18	0.0224	0	45.49	0.00037	R	SEAPPHIFSISDNAYQYMLTDR	E			File34631 Spectrum3366 scans: 11738
4	tr|G3V885|G3V885_RAT	Myosin-6 OS=Rattus norvegicus OX=10116 GN=Myh6 PE=1 SV=2	2230	224041	155	82	74	45	44.1	5.58	4645	1	1	0	888.109	2661.3	3	2661.28	0.0244	1	61.31	1.2e-05	R	ELEEISERLEEAGGATSVQIEMNK	K			File34631 Spectrum2866 scans: 11001
4	tr|G3V885|G3V885_RAT	Myosin-6 OS=Rattus norvegicus OX=10116 GN=Myh6 PE=1 SV=2	2230	224041	155	82	74	45	44.1	5.58	4646	1	1	0	888.11	2661.31	3	2661.28	0.0268	1	55.99	4.1e-05	R	ELEEISERLEEAGGATSVQIEMNK	K			File34631 Spectrum2923 scans: 11105
4	tr|G3V885|G3V885_RAT	Myosin-6 OS=Rattus norvegicus OX=10116 GN=Myh6 PE=1 SV=2	2230	224041	155	82	74	45	44.1	5.58	4647	1	1	0	888.112	2661.31	3	2661.28	0.0326	1	20.57	0.15	R	ELEEISERLEEAGGATSVQIEMNK	K			File34631 Spectrum2823 scans: 10910
4	tr|G3V885|G3V885_RAT	Myosin-6 OS=Rattus norvegicus OX=10116 GN=Myh6 PE=1 SV=2	2230	224041	155	82	74	45	44.1	5.58	4649	1	1	0	892.464	2674.37	3	2674.34	0.0261	1	29.76	0.014	K	EFDISQQNSKIEDEQALALQLQK	K			File34631 Spectrum2460 scans: 10081
4	tr|G3V885|G3V885_RAT	Myosin-6 OS=Rattus norvegicus OX=10116 GN=Myh6 PE=1 SV=2	2230	224041	155	82	74	45	44.1	5.58	4654	1	1	0	893.439	2677.29	3	2677.28	0.0191	1	51.74	9.1e-05	R	ELEEISERLEEAGGATSVQIEMNK	K	Oxidation (M)	0.000000000000000000000100.0	File34631 Spectrum2552 scans: 10315
4	tr|G3V885|G3V885_RAT	Myosin-6 OS=Rattus norvegicus OX=10116 GN=Myh6 PE=1 SV=2	2230	224041	155	82	74	45	44.1	5.58	4655	7	1	0	893.441	2677.3	3	2677.28	0.0252	1	2.69	7.8	R	ELEEISERLEEAGGATSVQIEMNK	K	Oxidation (M)	0.000000000000000000000100.0	File34631 Spectrum2672 scans: 10577
4	tr|G3V885|G3V885_RAT	Myosin-6 OS=Rattus norvegicus OX=10116 GN=Myh6 PE=1 SV=2	2230	224041	155	82	74	45	44.1	5.58	4657	1	1	0	893.442	2677.3	3	2677.28	0.0275	1	41.1	0.0011	R	ELEEISERLEEAGGATSVQIEMNK	K	Oxidation (M)	0.000000000000000000000100.0	File34631 Spectrum2847 scans: 10955
4	tr|G3V885|G3V885_RAT	Myosin-6 OS=Rattus norvegicus OX=10116 GN=Myh6 PE=1 SV=2	2230	224041	155	82	74	45	44.1	5.58	4690	1	1	0	678.585	2710.31	4	2710.28	0.0313	1	46.26	0.00032	K	RSEAPPHIFSISDNAYQYMLTDR	E			File34631 Spectrum3049 scans: 11285
4	tr|G3V885|G3V885_RAT	Myosin-6 OS=Rattus norvegicus OX=10116 GN=Myh6 PE=1 SV=2	2230	224041	155	82	74	45	44.1	5.58	4691	1	1	0	904.447	2710.32	3	2710.28	0.0372	1	18.02	0.23	K	RSEAPPHIFSISDNAYQYMLTDR	E			File34631 Spectrum3053 scans: 11291
4	tr|G3V885|G3V885_RAT	Myosin-6 OS=Rattus norvegicus OX=10116 GN=Myh6 PE=1 SV=2	2230	224041	155	82	74	45	44.1	5.58	4965	1	1	0	735.375	2937.47	4	2937.45	0.0238	1	48.8	0.00018	K	QLEVEKLELQSALEEAEASLEHEEGK	I			File34631 Spectrum3845 scans: 12394
4	tr|G3V885|G3V885_RAT	Myosin-6 OS=Rattus norvegicus OX=10116 GN=Myh6 PE=1 SV=2	2230	224041	155	82	74	45	44.1	5.58	4966	1	1	0	980.166	2937.48	3	2937.45	0.0308	1	44.31	0.00049	K	QLEVEKLELQSALEEAEASLEHEEGK	I			File34631 Spectrum3852 scans: 12405
4	tr|G3V885|G3V885_RAT	Myosin-6 OS=Rattus norvegicus OX=10116 GN=Myh6 PE=1 SV=2	2230	224041	155	82	74	45	44.1	5.58	5221	1	1	0	1347.33	4038.96	3	4038.93	0.0346	1	35.58	0.0024	R	SEAPPHIFSISDNAYQYMLTDRENQSILITGESGAGK	T			File34631 Spectrum3337 scans: 11696
4	tr|G3V885|G3V885_RAT	Myosin-6 OS=Rattus norvegicus OX=10116 GN=Myh6 PE=1 SV=2	2230	224041	155	82	74	45	44.1	5.58	5222	1	1	0	1010.75	4038.97	4	4038.93	0.0421	1	52.04	5.6e-05	R	SEAPPHIFSISDNAYQYMLTDRENQSILITGESGAGK	T			File34631 Spectrum3327 scans: 11681
4	tr|G3V885|G3V885_RAT	Myosin-6 OS=Rattus norvegicus OX=10116 GN=Myh6 PE=1 SV=2	2230	224041	155	82	74	45	44.1	5.58	5226	1	1	0	1014.75	4054.96	4	4054.92	0.0367	1	51.84	5.6e-05	R	SEAPPHIFSISDNAYQYMLTDRENQSILITGESGAGK	T	Oxidation (M)	0.0000000000000000010000000000000000000.0	File34631 Spectrum2884 scans: 11038
4	tr|G3V885|G3V885_RAT	Myosin-6 OS=Rattus norvegicus OX=10116 GN=Myh6 PE=1 SV=2	2230	224041	155	82	74	45	44.1	5.58	5227	1	1	0	1014.75	4054.96	4	4054.92	0.0418	1	35.48	0.0025	R	SEAPPHIFSISDNAYQYMLTDRENQSILITGESGAGK	T	Oxidation (M)	0.0000000000000000010000000000000000000.0	File34631 Spectrum2944 scans: 11137	emPAI	1.67
5	sp|P02563|MYH6_RAT	Myosin-6 OS=Rattus norvegicus OX=10116 GN=Myh6 PE=1 SV=2	2085	224168	147	77	71	43	43.1	5.59	20	1	0	0	332.708	663.402	2	663.395	0.0068	1	5.49	5	R	IEFKK	M			File34631 Spectrum117 scans: 3436
5	sp|P02563|MYH6_RAT	Myosin-6 OS=Rattus norvegicus OX=10116 GN=Myh6 PE=1 SV=2	2085	224168	147	77	71	43	43.1	5.59	208	1	0	0	401.741	801.468	2	801.46	0.0087	1	28.12	0.051	R	KLEGDLK	L			File34631 Spectrum54 scans: 3284
5	sp|P02563|MYH6_RAT	Myosin-6 OS=Rattus norvegicus OX=10116 GN=Myh6 PE=1 SV=2	2085	224168	147	77	71	43	43.1	5.59	429	8	0	0	439.727	877.439	2	877.433	0.0068	1	0.12	27	R	MDLERAK	R	Oxidation (M)	0.1000000.0	File34631 Spectrum1305 scans: 6617
5	sp|P02563|MYH6_RAT	Myosin-6 OS=Rattus norvegicus OX=10116 GN=Myh6 PE=1 SV=2	2085	224168	147	77	71	43	43.1	5.59	447	2	0	0	442.243	882.471	2	882.46	0.0113	0	0.68	16	R	ILYGDFR	Q			File34631 Spectrum1669 scans: 7944
5	sp|P02563|MYH6_RAT	Myosin-6 OS=Rattus norvegicus OX=10116 GN=Myh6 PE=1 SV=2	2085	224168	147	77	71	43	43.1	5.59	588	1	0	0	462.76	923.506	2	923.496	0.0096	0	3.35	9.1	R	SLSTELFK	L			File34631 Spectrum2038 scans: 9004
5	sp|P02563|MYH6_RAT	Myosin-6 OS=Rattus norvegicus OX=10116 GN=Myh6 PE=1 SV=2	2085	224168	147	77	71	43	43.1	5.59	653	1	0	0	472.269	942.524	2	942.513	0.0111	0	14.53	1	K	ENIAIVER	R			File34631 Spectrum982 scans: 5765
5	sp|P02563|MYH6_RAT	Myosin-6 OS=Rattus norvegicus OX=10116 GN=Myh6 PE=1 SV=2	2085	224168	147	77	71	43	43.1	5.59	760	1	0	0	486.783	971.551	2	971.54	0.011	1	12.61	1.7	R	VKLEEAQR	S			File34631 Spectrum38 scans: 3239
5	sp|P02563|MYH6_RAT	Myosin-6 OS=Rattus norvegicus OX=10116 GN=Myh6 PE=1 SV=2	2085	224168	147	77	71	43	43.1	5.59	925	2	0	0	509.267	1016.52	2	1016.51	0.0118	0	8.65	5	R	CNGVLEGIR	I			File34631 Spectrum1354 scans: 6844
5	sp|P02563|MYH6_RAT	Myosin-6 OS=Rattus norvegicus OX=10116 GN=Myh6 PE=1 SV=2	2085	224168	147	77	71	43	43.1	5.59	1096	1	0	0	530.299	1058.58	2	1058.57	0.0113	1	27.97	0.044	R	SNAAAAALDKK	Q			File34631 Spectrum87 scans: 3376
5	sp|P02563|MYH6_RAT	Myosin-6 OS=Rattus norvegicus OX=10116 GN=Myh6 PE=1 SV=2	2085	224168	147	77	71	43	43.1	5.59	1097	6	0	0	530.768	1059.52	2	1059.51	0.011	0	1.87	22	K	ANSEVAQWR	T			File34631 Spectrum854 scans: 5457
5	sp|P02563|MYH6_RAT	Myosin-6 OS=Rattus norvegicus OX=10116 GN=Myh6 PE=1 SV=2	2085	224168	147	77	71	43	43.1	5.59	1135	1	0	0	541.274	1080.53	2	1080.52	0.0139	0	22.09	0.15	R	SLNDFTTQR	A			File34631 Spectrum1017 scans: 5849
5	sp|P02563|MYH6_RAT	Myosin-6 OS=Rattus norvegicus OX=10116 GN=Myh6 PE=1 SV=2	2085	224168	147	77	71	43	43.1	5.59	1143	1	0	0	542.763	1083.51	2	1083.5	0.0113	0	11.67	1.3	K	MFNWMVTR	I			File34631 Spectrum3054 scans: 11292
5	sp|P02563|MYH6_RAT	Myosin-6 OS=Rattus norvegicus OX=10116 GN=Myh6 PE=1 SV=2	2085	224168	147	77	71	43	43.1	5.59	1160	2	0	0	545.804	1089.59	2	1089.58	0.012	0	8.37	3.6	R	AQLEFNQIK	A			File34631 Spectrum1583 scans: 7589
5	sp|P02563|MYH6_RAT	Myosin-6 OS=Rattus norvegicus OX=10116 GN=Myh6 PE=1 SV=2	2085	224168	147	77	71	43	43.1	5.59	1282	7	0	0	565.315	1128.61	2	1128.6	0.012	0	8.92	3.4	R	LDEAEQIALK	G			File34631 Spectrum1352 scans: 6840
5	sp|P02563|MYH6_RAT	Myosin-6 OS=Rattus norvegicus OX=10116 GN=Myh6 PE=1 SV=2	2085	224168	147	77	71	43	43.1	5.59	1286	1	0	0	565.8	1129.58	2	1129.57	0.0122	0	18.26	0.42	K	LQTENGELAR	Q			File34631 Spectrum309 scans: 4003
5	sp|P02563|MYH6_RAT	Myosin-6 OS=Rattus norvegicus OX=10116 GN=Myh6 PE=1 SV=2	2085	224168	147	77	71	43	43.1	5.59	1432	9	0	0	587.812	1173.61	2	1173.61	-0.001	1	0.42	30	R	AVVEQTERSR	K			File34631 Spectrum3128 scans: 11395
5	sp|P02563|MYH6_RAT	Myosin-6 OS=Rattus norvegicus OX=10116 GN=Myh6 PE=1 SV=2	2085	224168	147	77	71	43	43.1	5.59	1433	5	0	0	587.819	1173.62	2	1173.61	0.0132	1	0.63	26	R	AVVEQTERSR	K			File34631 Spectrum2166 scans: 9334
5	sp|P02563|MYH6_RAT	Myosin-6 OS=Rattus norvegicus OX=10116 GN=Myh6 PE=1 SV=2	2085	224168	147	77	71	43	43.1	5.59	1434	3	0	0	587.82	1173.63	2	1173.61	0.0149	1	2.61	17	R	AVVEQTERSR	K			File34631 Spectrum2133 scans: 9248
5	sp|P02563|MYH6_RAT	Myosin-6 OS=Rattus norvegicus OX=10116 GN=Myh6 PE=1 SV=2	2085	224168	147	77	71	43	43.1	5.59	1508	1	0	0	601.34	1200.66	2	1200.65	0.0114	0	42.23	0.0013	K	AGLLGLLEEMR	D			File34631 Spectrum4499 scans: 13365
5	sp|P02563|MYH6_RAT	Myosin-6 OS=Rattus norvegicus OX=10116 GN=Myh6 PE=1 SV=2	2085	224168	147	77	71	43	43.1	5.59	1586	1	0	0	612.821	1223.63	2	1223.61	0.0132	1	16.98	0.48	R	TKYETDAIQR	T			File34631 Spectrum194 scans: 3621
5	sp|P02563|MYH6_RAT	Myosin-6 OS=Rattus norvegicus OX=10116 GN=Myh6 PE=1 SV=2	2085	224168	147	77	71	43	43.1	5.59	1587	1	0	0	408.883	1223.63	3	1223.61	0.0136	1	14.03	0.93	R	TKYETDAIQR	T			File34631 Spectrum197 scans: 3627
5	sp|P02563|MYH6_RAT	Myosin-6 OS=Rattus norvegicus OX=10116 GN=Myh6 PE=1 SV=2	2085	224168	147	77	71	43	43.1	5.59	1640	1	0	0	619.792	1237.57	2	1237.56	0.0123	0	53.35	7.7e-05	R	TLEDQANEYR	V			File34631 Spectrum733 scans: 5182
5	sp|P02563|MYH6_RAT	Myosin-6 OS=Rattus norvegicus OX=10116 GN=Myh6 PE=1 SV=2	2085	224168	147	77	71	43	43.1	5.59	1666	1	0	0	623.338	1244.66	2	1244.65	0.0112	0	34.4	0.011	K	DIDDLELTLAK	V			File34631 Spectrum2976 scans: 11179
5	sp|P02563|MYH6_RAT	Myosin-6 OS=Rattus norvegicus OX=10116 GN=Myh6 PE=1 SV=2	2085	224168	147	77	71	43	43.1	5.59	1782	1	0	0	643.274	1284.53	2	1284.52	0.0147	0	4.31	1.3	R	EQYEEEMEAK	A			File34631 Spectrum578 scans: 4780
5	sp|P02563|MYH6_RAT	Myosin-6 OS=Rattus norvegicus OX=10116 GN=Myh6 PE=1 SV=2	2085	224168	147	77	71	43	43.1	5.59	1791	2	0	0	644.358	1286.7	2	1286.69	0.0133	1	4.57	7.5	R	IQAQARGQLMR	I	Oxidation (M)	0.00000000010.0	File34631 Spectrum1836 scans: 8466
5	sp|P02563|MYH6_RAT	Myosin-6 OS=Rattus norvegicus OX=10116 GN=Myh6 PE=1 SV=2	2085	224168	147	77	71	43	43.1	5.59	1793	6	0	0	644.358	1286.7	2	1286.69	0.014	1	2.56	12	R	IQAQARGQLMR	I	Oxidation (M)	0.00000000010.0	File34631 Spectrum1856 scans: 8543
5	sp|P02563|MYH6_RAT	Myosin-6 OS=Rattus norvegicus OX=10116 GN=Myh6 PE=1 SV=2	2085	224168	147	77	71	43	43.1	5.59	1798	1	0	0	645.34	1288.67	2	1288.65	0.0135	0	21.45	0.22	K	GSSFQTVSALHR	E			File34631 Spectrum980 scans: 5763
5	sp|P02563|MYH6_RAT	Myosin-6 OS=Rattus norvegicus OX=10116 GN=Myh6 PE=1 SV=2	2085	224168	147	77	71	43	43.1	5.59	1876	1	0	0	656.903	1311.79	2	1311.78	0.0153	1	13.43	0.23	R	LQDLVDKLQLK	V			File34631 Spectrum2075 scans: 9104
5	sp|P02563|MYH6_RAT	Myosin-6 OS=Rattus norvegicus OX=10116 GN=Myh6 PE=1 SV=2	2085	224168	147	77	71	43	43.1	5.59	1991	3	0	0	449.251	1344.73	3	1344.71	0.0159	0	8.79	3	R	LEAQTRPFDIR	T			File34631 Spectrum1345 scans: 6819
5	sp|P02563|MYH6_RAT	Myosin-6 OS=Rattus norvegicus OX=10116 GN=Myh6 PE=1 SV=2	2085	224168	147	77	71	43	43.1	5.59	2000	1	0	0	452.217	1353.63	3	1353.62	0.0143	0	19.44	0.21	K	VQHELDEAEER	A			File34631 Spectrum170 scans: 3554
5	sp|P02563|MYH6_RAT	Myosin-6 OS=Rattus norvegicus OX=10116 GN=Myh6 PE=1 SV=2	2085	224168	147	77	71	43	43.1	5.59	2090	1	0	0	692.342	1382.67	2	1382.66	0.014	1	14.88	0.63	K	ELTYQTEEDKK	N			File34631 Spectrum228 scans: 3697
5	sp|P02563|MYH6_RAT	Myosin-6 OS=Rattus norvegicus OX=10116 GN=Myh6 PE=1 SV=2	2085	224168	147	77	71	43	43.1	5.59	2150	1	0	0	709.369	1416.72	2	1416.71	0.0132	0	36.91	0.0059	K	LAEQELIETSER	V			File34631 Spectrum1526 scans: 7411
5	sp|P02563|MYH6_RAT	Myosin-6 OS=Rattus norvegicus OX=10116 GN=Myh6 PE=1 SV=2	2085	224168	147	77	71	43	43.1	5.59	2291	1	0	0	733.4	1464.78	2	1464.77	0.0138	0	29.49	0.022	K	LASADIETYLLEK	S			File34631 Spectrum3194 scans: 11491
5	sp|P02563|MYH6_RAT	Myosin-6 OS=Rattus norvegicus OX=10116 GN=Myh6 PE=1 SV=2	2085	224168	147	77	71	43	43.1	5.59	2293	1	0	0	733.401	1464.79	2	1464.77	0.0166	0	47.89	0.00029	K	LASADIETYLLEK	S			File34631 Spectrum4711 scans: 13680
5	sp|P02563|MYH6_RAT	Myosin-6 OS=Rattus norvegicus OX=10116 GN=Myh6 PE=1 SV=2	2085	224168	147	77	71	43	43.1	5.59	2294	1	0	0	733.402	1464.79	2	1464.77	0.0174	0	24.7	0.059	K	LASADIETYLLEK	S			File34631 Spectrum4800 scans: 13808
5	sp|P02563|MYH6_RAT	Myosin-6 OS=Rattus norvegicus OX=10116 GN=Myh6 PE=1 SV=2	2085	224168	147	77	71	43	43.1	5.59	2329	1	0	0	496.256	1485.75	3	1485.73	0.016	0	13.1	1.1	R	LQDAEEAVEAVNAK	C			File34631 Spectrum1490 scans: 7259
5	sp|P02563|MYH6_RAT	Myosin-6 OS=Rattus norvegicus OX=10116 GN=Myh6 PE=1 SV=2	2085	224168	147	77	71	43	43.1	5.59	2330	1	0	0	743.882	1485.75	2	1485.73	0.0178	0	47.93	0.00036	R	LQDAEEAVEAVNAK	C			File34631 Spectrum1486 scans: 7249
5	sp|P02563|MYH6_RAT	Myosin-6 OS=Rattus norvegicus OX=10116 GN=Myh6 PE=1 SV=2	2085	224168	147	77	71	43	43.1	5.59	2333	1	0	0	496.588	1486.74	3	1486.73	0.0161	1	33.44	0.01	R	ELENELEAEQKR	N			File34631 Spectrum800 scans: 5324
5	sp|P02563|MYH6_RAT	Myosin-6 OS=Rattus norvegicus OX=10116 GN=Myh6 PE=1 SV=2	2085	224168	147	77	71	43	43.1	5.59	2337	1	0	0	744.863	1487.71	2	1487.7	0.012	0	36.63	0.0045	R	IEELEEELEAER	T			File34631 Spectrum2127 scans: 9230
5	sp|P02563|MYH6_RAT	Myosin-6 OS=Rattus norvegicus OX=10116 GN=Myh6 PE=1 SV=2	2085	224168	147	77	71	43	43.1	5.59	2338	1	0	0	744.863	1487.71	2	1487.7	0.0129	0	59.28	2.5e-05	R	IEELEEELEAER	T			File34631 Spectrum2091 scans: 9144
5	sp|P02563|MYH6_RAT	Myosin-6 OS=Rattus norvegicus OX=10116 GN=Myh6 PE=1 SV=2	2085	224168	147	77	71	43	43.1	5.59	2351	1	0	0	748.404	1494.79	2	1494.78	0.0186	0	27	0.036	K	SAYLMGLNSADLLK	G			File34631 Spectrum3397 scans: 11783
5	sp|P02563|MYH6_RAT	Myosin-6 OS=Rattus norvegicus OX=10116 GN=Myh6 PE=1 SV=2	2085	224168	147	77	71	43	43.1	5.59	2354	1	0	0	749.915	1497.82	2	1497.8	0.0121	0	13.81	0.69	K	IEDEQALALQLQK	K			File34631 Spectrum1968 scans: 8827
5	sp|P02563|MYH6_RAT	Myosin-6 OS=Rattus norvegicus OX=10116 GN=Myh6 PE=1 SV=2	2085	224168	147	77	71	43	43.1	5.59	2355	1	0	0	500.281	1497.82	3	1497.8	0.0163	0	11.34	1.1	K	IEDEQALALQLQK	K			File34631 Spectrum1985 scans: 8860
5	sp|P02563|MYH6_RAT	Myosin-6 OS=Rattus norvegicus OX=10116 GN=Myh6 PE=1 SV=2	2085	224168	147	77	71	43	43.1	5.59	2365	1	0	0	752.394	1502.77	2	1502.76	0.016	0	40.43	0.0024	R	ENQSILITGESGAGK	T			File34631 Spectrum1291 scans: 6569
5	sp|P02563|MYH6_RAT	Myosin-6 OS=Rattus norvegicus OX=10116 GN=Myh6 PE=1 SV=2	2085	224168	147	77	71	43	43.1	5.59	2389	1	0	0	762.423	1522.83	2	1522.81	0.0163	0	83.96	5.5e-08	R	VIQYFASIAAIGDR	S			File34631 Spectrum3490 scans: 11901
5	sp|P02563|MYH6_RAT	Myosin-6 OS=Rattus norvegicus OX=10116 GN=Myh6 PE=1 SV=2	2085	224168	147	77	71	43	43.1	5.59	2390	1	0	0	508.618	1522.83	3	1522.81	0.0175	0	53.27	6.5e-05	R	VIQYFASIAAIGDR	S			File34631 Spectrum3423 scans: 11814
5	sp|P02563|MYH6_RAT	Myosin-6 OS=Rattus norvegicus OX=10116 GN=Myh6 PE=1 SV=2	2085	224168	147	77	71	43	43.1	5.59	2391	1	0	0	762.423	1522.83	2	1522.81	0.0179	0	22.91	0.07	R	VIQYFASIAAIGDR	S			File34631 Spectrum3569 scans: 12011
5	sp|P02563|MYH6_RAT	Myosin-6 OS=Rattus norvegicus OX=10116 GN=Myh6 PE=1 SV=2	2085	224168	147	77	71	43	43.1	5.59	2396	1	0	0	509.926	1526.76	3	1526.74	0.0171	1	26.33	0.053	K	LSYTQQMEDLKR	Q	Oxidation (M)	0.000000100000.0	File34631 Spectrum471 scans: 4510
5	sp|P02563|MYH6_RAT	Myosin-6 OS=Rattus norvegicus OX=10116 GN=Myh6 PE=1 SV=2	2085	224168	147	77	71	43	43.1	5.59	2412	1	0	0	513.942	1538.81	3	1538.79	0.0168	0	26.88	0.046	R	NYHIFYQILSNK	K			File34631 Spectrum2797 scans: 10856
5	sp|P02563|MYH6_RAT	Myosin-6 OS=Rattus norvegicus OX=10116 GN=Myh6 PE=1 SV=2	2085	224168	147	77	71	43	43.1	5.59	2414	1	0	0	513.942	1538.81	3	1538.79	0.0174	0	16.17	0.54	R	NYHIFYQILSNK	K			File34631 Spectrum2753 scans: 10765
5	sp|P02563|MYH6_RAT	Myosin-6 OS=Rattus norvegicus OX=10116 GN=Myh6 PE=1 SV=2	2085	224168	147	77	71	43	43.1	5.59	2423	3	0	0	773.417	1544.82	2	1544.8	0.0146	1	7.46	3.6	R	KLAEQELIETSER	V			File34631 Spectrum1283 scans: 6542
5	sp|P02563|MYH6_RAT	Myosin-6 OS=Rattus norvegicus OX=10116 GN=Myh6 PE=1 SV=2	2085	224168	147	77	71	43	43.1	5.59	2424	1	0	0	515.948	1544.82	3	1544.8	0.0182	1	36.09	0.0051	R	KLAEQELIETSER	V			File34631 Spectrum1280 scans: 6521
5	sp|P02563|MYH6_RAT	Myosin-6 OS=Rattus norvegicus OX=10116 GN=Myh6 PE=1 SV=2	2085	224168	147	77	71	43	43.1	5.59	2426	8	0	0	773.425	1544.83	2	1544.8	0.0304	1	3.7	8.4	R	KLAEQELIETSER	V			File34631 Spectrum2897 scans: 11055
5	sp|P02563|MYH6_RAT	Myosin-6 OS=Rattus norvegicus OX=10116 GN=Myh6 PE=1 SV=2	2085	224168	147	77	71	43	43.1	5.59	2708	3	0	0	539.953	1616.84	3	1616.82	0.0191	1	11.5	1.6	K	AGLLGLLEEMRDER	L	Oxidation (M)	0.00000000010000.0	File34631 Spectrum3006 scans: 11221
5	sp|P02563|MYH6_RAT	Myosin-6 OS=Rattus norvegicus OX=10116 GN=Myh6 PE=1 SV=2	2085	224168	147	77	71	43	43.1	5.59	2714	1	0	0	811.375	1620.74	2	1620.72	0.0164	0	40.93	0.00098	R	LEDEEEMNAELTAK	K			File34631 Spectrum1518 scans: 7395
5	sp|P02563|MYH6_RAT	Myosin-6 OS=Rattus norvegicus OX=10116 GN=Myh6 PE=1 SV=2	2085	224168	147	77	71	43	43.1	5.59	2715	6	0	0	811.375	1620.74	2	1620.72	0.0166	0	0.95	10	R	LEDEEEMNAELTAK	K			File34631 Spectrum1502 scans: 7321
5	sp|P02563|MYH6_RAT	Myosin-6 OS=Rattus norvegicus OX=10116 GN=Myh6 PE=1 SV=2	2085	224168	147	77	71	43	43.1	5.59	2753	2	0	0	819.37	1636.73	2	1636.71	0.0123	0	3.68	4.4	R	LEDEEEMNAELTAK	K	Oxidation (M)	0.00000010000000.0	File34631 Spectrum667 scans: 5011
5	sp|P02563|MYH6_RAT	Myosin-6 OS=Rattus norvegicus OX=10116 GN=Myh6 PE=1 SV=2	2085	224168	147	77	71	43	43.1	5.59	2754	1	0	0	819.373	1636.73	2	1636.71	0.0169	0	21.91	0.075	R	LEDEEEMNAELTAK	K	Oxidation (M)	0.00000010000000.0	File34631 Spectrum1520 scans: 7402
5	sp|P02563|MYH6_RAT	Myosin-6 OS=Rattus norvegicus OX=10116 GN=Myh6 PE=1 SV=2	2085	224168	147	77	71	43	43.1	5.59	2755	1	0	0	819.376	1636.74	2	1636.71	0.0235	0	30.49	0.01	R	LEDEEEMNAELTAK	K	Oxidation (M)	0.00000010000000.0	File34631 Spectrum1503 scans: 7325
5	sp|P02563|MYH6_RAT	Myosin-6 OS=Rattus norvegicus OX=10116 GN=Myh6 PE=1 SV=2	2085	224168	147	77	71	43	43.1	5.59	2776	1	0	0	549.621	1645.84	3	1645.82	0.0173	0	57.44	4.3e-05	K	NLTEEMAGLDEIIAK	L			File34631 Spectrum3865 scans: 12421
5	sp|P02563|MYH6_RAT	Myosin-6 OS=Rattus norvegicus OX=10116 GN=Myh6 PE=1 SV=2	2085	224168	147	77	71	43	43.1	5.59	2777	1	0	0	823.928	1645.84	2	1645.82	0.0173	0	80.35	2.2e-07	K	NLTEEMAGLDEIIAK	L			File34631 Spectrum3857 scans: 12411
5	sp|P02563|MYH6_RAT	Myosin-6 OS=Rattus norvegicus OX=10116 GN=Myh6 PE=1 SV=2	2085	224168	147	77	71	43	43.1	5.59	2809	2	0	0	554.598	1660.77	3	1660.75	0.0179	0	4.8	4.9	R	QAEEAEEQANTNLSK	F			File34631 Spectrum241 scans: 3773
5	sp|P02563|MYH6_RAT	Myosin-6 OS=Rattus norvegicus OX=10116 GN=Myh6 PE=1 SV=2	2085	224168	147	77	71	43	43.1	5.59	2813	1	0	0	831.924	1661.83	2	1661.82	0.0152	0	13.96	1	K	NLTEEMAGLDEIIAK	L	Oxidation (M)	0.000001000000000.0	File34631 Spectrum2680 scans: 10591
5	sp|P02563|MYH6_RAT	Myosin-6 OS=Rattus norvegicus OX=10116 GN=Myh6 PE=1 SV=2	2085	224168	147	77	71	43	43.1	5.59	2933	1	0	0	838.918	1675.82	2	1675.81	0.0133	0	58.74	3.4e-05	R	LEEAGGATSVQIEMNK	K			File34631 Spectrum1413 scans: 7033
5	sp|P02563|MYH6_RAT	Myosin-6 OS=Rattus norvegicus OX=10116 GN=Myh6 PE=1 SV=2	2085	224168	147	77	71	43	43.1	5.59	2934	1	0	0	838.92	1675.83	2	1675.81	0.0167	0	17.11	0.51	R	LEEAGGATSVQIEMNK	K			File34631 Spectrum1382 scans: 6946
5	sp|P02563|MYH6_RAT	Myosin-6 OS=Rattus norvegicus OX=10116 GN=Myh6 PE=1 SV=2	2085	224168	147	77	71	43	43.1	5.59	2942	1	0	0	560.651	1678.93	3	1678.92	0.0162	1	38.36	0.0012	K	RVIQYFASIAAIGDR	S			File34631 Spectrum3113 scans: 11374
5	sp|P02563|MYH6_RAT	Myosin-6 OS=Rattus norvegicus OX=10116 GN=Myh6 PE=1 SV=2	2085	224168	147	77	71	43	43.1	5.59	2943	1	0	0	560.651	1678.93	3	1678.92	0.0168	1	17.67	0.14	K	RVIQYFASIAAIGDR	S			File34631 Spectrum2963 scans: 11161
5	sp|P02563|MYH6_RAT	Myosin-6 OS=Rattus norvegicus OX=10116 GN=Myh6 PE=1 SV=2	2085	224168	147	77	71	43	43.1	5.59	2944	1	0	0	560.652	1678.93	3	1678.92	0.0179	1	62.36	4.8e-06	K	RVIQYFASIAAIGDR	S			File34631 Spectrum3034 scans: 11265
5	sp|P02563|MYH6_RAT	Myosin-6 OS=Rattus norvegicus OX=10116 GN=Myh6 PE=1 SV=2	2085	224168	147	77	71	43	43.1	5.59	3068	1	0	0	846.917	1691.82	2	1691.8	0.0162	0	14.98	0.64	R	LEEAGGATSVQIEMNK	K	Oxidation (M)	0.0000000000000100.0	File34631 Spectrum1416 scans: 7037
5	sp|P02563|MYH6_RAT	Myosin-6 OS=Rattus norvegicus OX=10116 GN=Myh6 PE=1 SV=2	2085	224168	147	77	71	43	43.1	5.59	3069	2	0	0	846.918	1691.82	2	1691.8	0.0184	0	7.9	3.3	R	LEEAGGATSVQIEMNK	K	Oxidation (M)	0.0000000000000100.0	File34631 Spectrum796 scans: 5315
5	sp|P02563|MYH6_RAT	Myosin-6 OS=Rattus norvegicus OX=10116 GN=Myh6 PE=1 SV=2	2085	224168	147	77	71	43	43.1	5.59	3070	1	0	0	846.919	1691.82	2	1691.8	0.0195	0	18.01	0.33	R	LEEAGGATSVQIEMNK	K	Oxidation (M)	0.0000000000000100.0	File34631 Spectrum1383 scans: 6950
5	sp|P02563|MYH6_RAT	Myosin-6 OS=Rattus norvegicus OX=10116 GN=Myh6 PE=1 SV=2	2085	224168	147	77	71	43	43.1	5.59	3087	1	0	0	568.288	1701.84	3	1701.82	0.0187	0	37.53	0.0043	R	LQNEIEDLMVDVER	S			File34631 Spectrum3923 scans: 12499
5	sp|P02563|MYH6_RAT	Myosin-6 OS=Rattus norvegicus OX=10116 GN=Myh6 PE=1 SV=2	2085	224168	147	77	71	43	43.1	5.59	3113	1	0	0	856.463	1710.91	2	1710.89	0.0173	0	32.69	0.0073	K	GQSVQQVYYSIGALAK	S			File34631 Spectrum3079 scans: 11330
5	sp|P02563|MYH6_RAT	Myosin-6 OS=Rattus norvegicus OX=10116 GN=Myh6 PE=1 SV=2	2085	224168	147	77	71	43	43.1	5.59	3114	1	0	0	571.311	1710.91	3	1710.89	0.0178	0	44.34	0.0005	K	GQSVQQVYYSIGALAK	S			File34631 Spectrum3083 scans: 11336
5	sp|P02563|MYH6_RAT	Myosin-6 OS=Rattus norvegicus OX=10116 GN=Myh6 PE=1 SV=2	2085	224168	147	77	71	43	43.1	5.59	3132	2	0	0	574.995	1721.96	3	1721.94	0.0202	0	5.14	2.4	R	VQLLHSQNTSLINQK	K			File34631 Spectrum1306 scans: 6619
5	sp|P02563|MYH6_RAT	Myosin-6 OS=Rattus norvegicus OX=10116 GN=Myh6 PE=1 SV=2	2085	224168	147	77	71	43	43.1	5.59	3280	5	0	0	586.941	1757.8	3	1757.78	0.02	1	0.81	12	R	TECFVPDDKEEYVK	A			File34631 Spectrum1311 scans: 6637
5	sp|P02563|MYH6_RAT	Myosin-6 OS=Rattus norvegicus OX=10116 GN=Myh6 PE=1 SV=2	2085	224168	147	77	71	43	43.1	5.59	3345	1	0	0	600.622	1798.84	3	1798.82	0.0214	1	34.09	0.0066	K	QKYEESQSELESSQK	E			File34631 Spectrum180 scans: 3580
5	sp|P02563|MYH6_RAT	Myosin-6 OS=Rattus norvegicus OX=10116 GN=Myh6 PE=1 SV=2	2085	224168	147	77	71	43	43.1	5.59	3417	1	0	0	919.975	1837.94	2	1837.92	0.0187	0	38.92	0.0028	R	DLEEATLQHEATAAALR	K			File34631 Spectrum2044 scans: 9021
5	sp|P02563|MYH6_RAT	Myosin-6 OS=Rattus norvegicus OX=10116 GN=Myh6 PE=1 SV=2	2085	224168	147	77	71	43	43.1	5.59	3418	1	0	0	613.653	1837.94	3	1837.92	0.0204	0	32.08	0.013	R	DLEEATLQHEATAAALR	K			File34631 Spectrum2036 scans: 9000
5	sp|P02563|MYH6_RAT	Myosin-6 OS=Rattus norvegicus OX=10116 GN=Myh6 PE=1 SV=2	2085	224168	147	77	71	43	43.1	5.59	3475	1	0	0	622.643	1864.91	3	1864.9	0.0113	1	51.5	0.00014	K	NAYEESLEHLETFKR	E			File34631 Spectrum2087 scans: 9130
5	sp|P02563|MYH6_RAT	Myosin-6 OS=Rattus norvegicus OX=10116 GN=Myh6 PE=1 SV=2	2085	224168	147	77	71	43	43.1	5.59	3476	1	0	0	467.236	1864.91	4	1864.9	0.0194	1	21.14	0.15	K	NAYEESLEHLETFKR	E			File34631 Spectrum2089 scans: 9137
5	sp|P02563|MYH6_RAT	Myosin-6 OS=Rattus norvegicus OX=10116 GN=Myh6 PE=1 SV=2	2085	224168	147	77	71	43	43.1	5.59	3508	1	0	0	632.32	1893.94	3	1893.92	0.0205	0	61.87	1.4e-05	K	HADSVAELGEQIDNLQR	V			File34631 Spectrum2187 scans: 9384
5	sp|P02563|MYH6_RAT	Myosin-6 OS=Rattus norvegicus OX=10116 GN=Myh6 PE=1 SV=2	2085	224168	147	77	71	43	43.1	5.59	3571	1	0	0	968.461	1934.91	2	1934.89	0.0152	0	57.89	2.4e-05	K	LMATLFSTYASADTGDSGK	G			File34631 Spectrum3220 scans: 11532
5	sp|P02563|MYH6_RAT	Myosin-6 OS=Rattus norvegicus OX=10116 GN=Myh6 PE=1 SV=2	2085	224168	147	77	71	43	43.1	5.59	3572	1	0	0	645.979	1934.91	3	1934.89	0.0213	0	68.61	2.2e-06	K	LMATLFSTYASADTGDSGK	G			File34631 Spectrum3161 scans: 11443
5	sp|P02563|MYH6_RAT	Myosin-6 OS=Rattus norvegicus OX=10116 GN=Myh6 PE=1 SV=2	2085	224168	147	77	71	43	43.1	5.59	3573	1	0	0	968.465	1934.91	2	1934.89	0.0215	0	98.71	2.1e-09	K	LMATLFSTYASADTGDSGK	G			File34631 Spectrum3150 scans: 11428
5	sp|P02563|MYH6_RAT	Myosin-6 OS=Rattus norvegicus OX=10116 GN=Myh6 PE=1 SV=2	2085	224168	147	77	71	43	43.1	5.59	3612	1	0	0	976.458	1950.9	2	1950.89	0.0141	0	27.25	0.031	K	LMATLFSTYASADTGDSGK	G	Oxidation (M)	0.0100000000000000000.0	File34631 Spectrum2589 scans: 10396
5	sp|P02563|MYH6_RAT	Myosin-6 OS=Rattus norvegicus OX=10116 GN=Myh6 PE=1 SV=2	2085	224168	147	77	71	43	43.1	5.59	3613	1	0	0	976.458	1950.9	2	1950.89	0.0144	0	37.51	0.0029	K	LMATLFSTYASADTGDSGK	G	Oxidation (M)	0.0100000000000000000.0	File34631 Spectrum3162 scans: 11444
5	sp|P02563|MYH6_RAT	Myosin-6 OS=Rattus norvegicus OX=10116 GN=Myh6 PE=1 SV=2	2085	224168	147	77	71	43	43.1	5.59	3614	2	0	0	976.459	1950.9	2	1950.89	0.0146	0	5.26	4.9	K	LMATLFSTYASADTGDSGK	G	Oxidation (M)	0.0100000000000000000.0	File34631 Spectrum2631 scans: 10487
5	sp|P02563|MYH6_RAT	Myosin-6 OS=Rattus norvegicus OX=10116 GN=Myh6 PE=1 SV=2	2085	224168	147	77	71	43	43.1	5.59	3615	1	0	0	976.46	1950.91	2	1950.89	0.0175	0	13.83	0.68	K	LMATLFSTYASADTGDSGK	G	Oxidation (M)	0.0100000000000000000.0	File34631 Spectrum2402 scans: 9948
5	sp|P02563|MYH6_RAT	Myosin-6 OS=Rattus norvegicus OX=10116 GN=Myh6 PE=1 SV=2	2085	224168	147	77	71	43	43.1	5.59	3616	1	0	0	976.461	1950.91	2	1950.89	0.019	0	95.76	4.3e-09	K	LMATLFSTYASADTGDSGK	G	Oxidation (M)	0.0100000000000000000.0	File34631 Spectrum2512 scans: 10207
5	sp|P02563|MYH6_RAT	Myosin-6 OS=Rattus norvegicus OX=10116 GN=Myh6 PE=1 SV=2	2085	224168	147	77	71	43	43.1	5.59	3617	6	0	0	976.461	1950.91	2	1950.89	0.0191	0	4.55	5.7	K	LMATLFSTYASADTGDSGK	G	Oxidation (M)	0.0100000000000000000.0	File34631 Spectrum2760 scans: 10777
5	sp|P02563|MYH6_RAT	Myosin-6 OS=Rattus norvegicus OX=10116 GN=Myh6 PE=1 SV=2	2085	224168	147	77	71	43	43.1	5.59	3618	1	0	0	976.461	1950.91	2	1950.89	0.0193	0	41.93	0.001	K	LMATLFSTYASADTGDSGK	G	Oxidation (M)	0.0100000000000000000.0	File34631 Spectrum2918 scans: 11096
5	sp|P02563|MYH6_RAT	Myosin-6 OS=Rattus norvegicus OX=10116 GN=Myh6 PE=1 SV=2	2085	224168	147	77	71	43	43.1	5.59	3619	1	0	0	976.461	1950.91	2	1950.89	0.0193	0	113.08	8e-11	K	LMATLFSTYASADTGDSGK	G	Oxidation (M)	0.0100000000000000000.0	File34631 Spectrum2442 scans: 10036
5	sp|P02563|MYH6_RAT	Myosin-6 OS=Rattus norvegicus OX=10116 GN=Myh6 PE=1 SV=2	2085	224168	147	77	71	43	43.1	5.59	3620	3	0	0	976.461	1950.91	2	1950.89	0.0201	0	3.45	7.5	K	LMATLFSTYASADTGDSGK	G	Oxidation (M)	0.0100000000000000000.0	File34631 Spectrum2816 scans: 10896
5	sp|P02563|MYH6_RAT	Myosin-6 OS=Rattus norvegicus OX=10116 GN=Myh6 PE=1 SV=2	2085	224168	147	77	71	43	43.1	5.59	3621	1	0	0	976.462	1950.91	2	1950.89	0.0204	0	50.35	0.00015	K	LMATLFSTYASADTGDSGK	G	Oxidation (M)	0.0100000000000000000.0	File34631 Spectrum2544 scans: 10296
5	sp|P02563|MYH6_RAT	Myosin-6 OS=Rattus norvegicus OX=10116 GN=Myh6 PE=1 SV=2	2085	224168	147	77	71	43	43.1	5.59	3622	1	0	0	976.462	1950.91	2	1950.89	0.0206	0	99.31	2e-09	K	LMATLFSTYASADTGDSGK	G	Oxidation (M)	0.0100000000000000000.0	File34631 Spectrum2476 scans: 10121
5	sp|P02563|MYH6_RAT	Myosin-6 OS=Rattus norvegicus OX=10116 GN=Myh6 PE=1 SV=2	2085	224168	147	77	71	43	43.1	5.59	3623	1	0	0	651.31	1950.91	3	1950.89	0.021	0	32.34	0.01	K	LMATLFSTYASADTGDSGK	G	Oxidation (M)	0.0100000000000000000.0	File34631 Spectrum2426 scans: 9991
5	sp|P02563|MYH6_RAT	Myosin-6 OS=Rattus norvegicus OX=10116 GN=Myh6 PE=1 SV=2	2085	224168	147	77	71	43	43.1	5.59	3625	2	0	0	976.462	1950.91	2	1950.89	0.0213	0	14.3	0.63	K	LMATLFSTYASADTGDSGK	G	Oxidation (M)	0.0100000000000000000.0	File34631 Spectrum2677 scans: 10586
5	sp|P02563|MYH6_RAT	Myosin-6 OS=Rattus norvegicus OX=10116 GN=Myh6 PE=1 SV=2	2085	224168	147	77	71	43	43.1	5.59	3626	1	0	0	651.311	1950.91	3	1950.89	0.0216	0	66.74	3.6e-06	K	LMATLFSTYASADTGDSGK	G	Oxidation (M)	0.0100000000000000000.0	File34631 Spectrum2457 scans: 10074
5	sp|P02563|MYH6_RAT	Myosin-6 OS=Rattus norvegicus OX=10116 GN=Myh6 PE=1 SV=2	2085	224168	147	77	71	43	43.1	5.59	3627	1	0	0	976.462	1950.91	2	1950.89	0.0218	0	46.09	0.00042	K	LMATLFSTYASADTGDSGK	G	Oxidation (M)	0.0100000000000000000.0	File34631 Spectrum2991 scans: 11201
5	sp|P02563|MYH6_RAT	Myosin-6 OS=Rattus norvegicus OX=10116 GN=Myh6 PE=1 SV=2	2085	224168	147	77	71	43	43.1	5.59	3635	1	0	0	653.995	1958.96	3	1958.94	0.0212	0	39.58	0.0021	K	NLQEEISDLTEQLGEGGK	N			File34631 Spectrum4056 scans: 12689
5	sp|P02563|MYH6_RAT	Myosin-6 OS=Rattus norvegicus OX=10116 GN=Myh6 PE=1 SV=2	2085	224168	147	77	71	43	43.1	5.59	3636	1	0	0	980.49	1958.97	2	1958.94	0.0223	0	84.67	6.6e-08	K	NLQEEISDLTEQLGEGGK	N			File34631 Spectrum4060 scans: 12694
5	sp|P02563|MYH6_RAT	Myosin-6 OS=Rattus norvegicus OX=10116 GN=Myh6 PE=1 SV=2	2085	224168	147	77	71	43	43.1	5.59	3655	1	0	0	989.461	1976.91	2	1976.89	0.0142	0	68.86	1.8e-06	K	MEGDLNEMEIQLSQANR	I			File34631 Spectrum2610 scans: 10442
5	sp|P02563|MYH6_RAT	Myosin-6 OS=Rattus norvegicus OX=10116 GN=Myh6 PE=1 SV=2	2085	224168	147	77	71	43	43.1	5.59	3800	1	0	0	696.364	2086.07	3	2086.04	0.0282	1	35.69	0.0048	K	VKLEQQVDDLEGSLEQEK	K			File34631 Spectrum2375 scans: 9873
5	sp|P02563|MYH6_RAT	Myosin-6 OS=Rattus norvegicus OX=10116 GN=Myh6 PE=1 SV=2	2085	224168	147	77	71	43	43.1	5.59	3827	1	0	0	702.678	2105.01	3	2104.99	0.0227	1	40.78	0.0016	K	KMEGDLNEMEIQLSQANR	I			File34631 Spectrum2191 scans: 9389
5	sp|P02563|MYH6_RAT	Myosin-6 OS=Rattus norvegicus OX=10116 GN=Myh6 PE=1 SV=2	2085	224168	147	77	71	43	43.1	5.59	3956	1	0	0	734.054	2199.14	3	2199.12	0.0218	0	50.1	0.00015	K	GTLEDQIIQANPALEAFGNAK	T			File34631 Spectrum3717 scans: 12205
5	sp|P02563|MYH6_RAT	Myosin-6 OS=Rattus norvegicus OX=10116 GN=Myh6 PE=1 SV=2	2085	224168	147	77	71	43	43.1	5.59	3957	1	0	0	1100.58	2199.14	2	2199.12	0.0219	0	36.45	0.0036	K	GTLEDQIIQANPALEAFGNAK	T			File34631 Spectrum3718 scans: 12206
5	sp|P02563|MYH6_RAT	Myosin-6 OS=Rattus norvegicus OX=10116 GN=Myh6 PE=1 SV=2	2085	224168	147	77	71	43	43.1	5.59	3968	1	0	0	738.033	2211.08	3	2211.05	0.0241	0	94.36	6.6e-09	K	LELQSALEEAEASLEHEEGK	I			File34631 Spectrum3830 scans: 12374
5	sp|P02563|MYH6_RAT	Myosin-6 OS=Rattus norvegicus OX=10116 GN=Myh6 PE=1 SV=2	2085	224168	147	77	71	43	43.1	5.59	4027	1	0	0	756.678	2267.01	3	2266.99	0.0192	1	42.35	0.00056	K	EMTERLEDEEEMNAELTAK	K			File34631 Spectrum1717 scans: 8073
5	sp|P02563|MYH6_RAT	Myosin-6 OS=Rattus norvegicus OX=10116 GN=Myh6 PE=1 SV=2	2085	224168	147	77	71	43	43.1	5.59	4028	1	0	0	756.679	2267.01	3	2266.99	0.0212	1	17.85	0.16	K	EMTERLEDEEEMNAELTAK	K			File34631 Spectrum4704 scans: 13671
5	sp|P02563|MYH6_RAT	Myosin-6 OS=Rattus norvegicus OX=10116 GN=Myh6 PE=1 SV=2	2085	224168	147	77	71	43	43.1	5.59	4029	1	0	0	756.679	2267.02	3	2266.99	0.0218	1	27.62	0.017	K	EMTERLEDEEEMNAELTAK	K			File34631 Spectrum4542 scans: 13427
5	sp|P02563|MYH6_RAT	Myosin-6 OS=Rattus norvegicus OX=10116 GN=Myh6 PE=1 SV=2	2085	224168	147	77	71	43	43.1	5.59	4030	1	0	0	756.679	2267.02	3	2266.99	0.0225	1	7.81	1.7	K	EMTERLEDEEEMNAELTAK	K			File34631 Spectrum1753 scans: 8173
5	sp|P02563|MYH6_RAT	Myosin-6 OS=Rattus norvegicus OX=10116 GN=Myh6 PE=1 SV=2	2085	224168	147	77	71	43	43.1	5.59	4031	1	0	0	756.68	2267.02	3	2266.99	0.024	1	22.11	0.062	K	EMTERLEDEEEMNAELTAK	K			File34631 Spectrum4640 scans: 13570
5	sp|P02563|MYH6_RAT	Myosin-6 OS=Rattus norvegicus OX=10116 GN=Myh6 PE=1 SV=2	2085	224168	147	77	71	43	43.1	5.59	4036	1	0	0	756.682	2267.02	3	2266.99	0.0311	1	26.66	0.023	K	EMTERLEDEEEMNAELTAK	K			File34631 Spectrum5256 scans: 15243
5	sp|P02563|MYH6_RAT	Myosin-6 OS=Rattus norvegicus OX=10116 GN=Myh6 PE=1 SV=2	2085	224168	147	77	71	43	43.1	5.59	4038	1	0	0	759.389	2275.14	3	2275.13	0.0194	1	64.01	8e-06	K	LTQESIMDLENDKLQLEEK	L			File34631 Spectrum2525 scans: 10242
5	sp|P02563|MYH6_RAT	Myosin-6 OS=Rattus norvegicus OX=10116 GN=Myh6 PE=1 SV=2	2085	224168	147	77	71	43	43.1	5.59	4045	1	0	0	762.009	2283.01	3	2282.99	0.0175	1	19.18	0.083	K	EMTERLEDEEEMNAELTAK	K	Oxidation (M)	0.0000000000010000000.0	File34631 Spectrum1376 scans: 6930
5	sp|P02563|MYH6_RAT	Myosin-6 OS=Rattus norvegicus OX=10116 GN=Myh6 PE=1 SV=2	2085	224168	147	77	71	43	43.1	5.59	4046	1	0	0	762.009	2283.01	3	2282.99	0.0178	1	12.91	0.36	K	EMTERLEDEEEMNAELTAK	K	Oxidation (M)	0.0100000000000000000.0	File34631 Spectrum1745 scans: 8147
5	sp|P02563|MYH6_RAT	Myosin-6 OS=Rattus norvegicus OX=10116 GN=Myh6 PE=1 SV=2	2085	224168	147	77	71	43	43.1	5.59	4047	1	0	0	762.009	2283.01	3	2282.99	0.0182	1	7.9	1.1	K	EMTERLEDEEEMNAELTAK	K	Oxidation (M)	0.0100000000000000000.0	File34631 Spectrum1504 scans: 7330
5	sp|P02563|MYH6_RAT	Myosin-6 OS=Rattus norvegicus OX=10116 GN=Myh6 PE=1 SV=2	2085	224168	147	77	71	43	43.1	5.59	4050	1	0	0	762.01	2283.01	3	2282.99	0.0207	1	22.06	0.044	K	EMTERLEDEEEMNAELTAK	K	Oxidation (M)	0.0100000000000000000.0	File34631 Spectrum1523 scans: 7406
5	sp|P02563|MYH6_RAT	Myosin-6 OS=Rattus norvegicus OX=10116 GN=Myh6 PE=1 SV=2	2085	224168	147	77	71	43	43.1	5.59	4072	1	0	0	764.721	2291.14	3	2291.12	0.0199	1	36.42	0.0044	K	LTQESIMDLENDKLQLEEK	L	Oxidation (M)	0.0000001000000000000.0	File34631 Spectrum2156 scans: 9312
5	sp|P02563|MYH6_RAT	Myosin-6 OS=Rattus norvegicus OX=10116 GN=Myh6 PE=1 SV=2	2085	224168	147	77	71	43	43.1	5.59	4073	1	0	0	764.722	2291.14	3	2291.12	0.0235	1	17.75	0.32	K	LTQESIMDLENDKLQLEEK	L	Oxidation (M)	0.0000001000000000000.0	File34631 Spectrum2126 scans: 9229
5	sp|P02563|MYH6_RAT	Myosin-6 OS=Rattus norvegicus OX=10116 GN=Myh6 PE=1 SV=2	2085	224168	147	77	71	43	43.1	5.59	4086	1	0	0	767.038	2298.09	3	2298.07	0.0186	0	49.65	0.00016	K	NDLQLQVQAEQDNLADAEER	C			File34631 Spectrum2237 scans: 9511
5	sp|P02563|MYH6_RAT	Myosin-6 OS=Rattus norvegicus OX=10116 GN=Myh6 PE=1 SV=2	2085	224168	147	77	71	43	43.1	5.59	4087	1	0	0	1150.05	2298.09	2	2298.07	0.0213	0	34.7	0.0052	K	NDLQLQVQAEQDNLADAEER	C			File34631 Spectrum2234 scans: 9502
5	sp|P02563|MYH6_RAT	Myosin-6 OS=Rattus norvegicus OX=10116 GN=Myh6 PE=1 SV=2	2085	224168	147	77	71	43	43.1	5.59	4089	1	0	0	767.341	2299	3	2298.98	0.0194	1	15.2	0.17	K	EMTERLEDEEEMNAELTAK	K	2 Oxidation (M)	0.0100000000010000000.0	File34631 Spectrum1724 scans: 8088
5	sp|P02563|MYH6_RAT	Myosin-6 OS=Rattus norvegicus OX=10116 GN=Myh6 PE=1 SV=2	2085	224168	147	77	71	43	43.1	5.59	4179	1	0	0	783.39	2347.15	3	2347.2	-0.0464	0	5.33	4.5	K	IEDMAMLTFLHEPAVLYNLK	E			File34631 Spectrum3777 scans: 12293
5	sp|P02563|MYH6_RAT	Myosin-6 OS=Rattus norvegicus OX=10116 GN=Myh6 PE=1 SV=2	2085	224168	147	77	71	43	43.1	5.59	4180	1	0	0	783.39	2347.15	3	2347.2	-0.0463	0	11.95	0.99	K	IEDMAMLTFLHEPAVLYNLK	E			File34631 Spectrum3851 scans: 12403
5	sp|P02563|MYH6_RAT	Myosin-6 OS=Rattus norvegicus OX=10116 GN=Myh6 PE=1 SV=2	2085	224168	147	77	71	43	43.1	5.59	4181	2	0	0	1174.58	2347.15	2	2347.2	-0.0453	0	5.28	4.5	K	IEDMAMLTFLHEPAVLYNLK	E			File34631 Spectrum3789 scans: 12316
5	sp|P02563|MYH6_RAT	Myosin-6 OS=Rattus norvegicus OX=10116 GN=Myh6 PE=1 SV=2	2085	224168	147	77	71	43	43.1	5.59	4182	5	0	0	783.392	2347.16	3	2347.2	-0.0406	0	7.19	3	K	IEDMAMLTFLHEPAVLYNLK	E			File34631 Spectrum3996 scans: 12603
5	sp|P02563|MYH6_RAT	Myosin-6 OS=Rattus norvegicus OX=10116 GN=Myh6 PE=1 SV=2	2085	224168	147	77	71	43	43.1	5.59	4184	1	0	0	783.412	2347.21	3	2347.2	0.0184	0	19.9	0.14	K	IEDMAMLTFLHEPAVLYNLK	E			File34631 Spectrum4273 scans: 13004
5	sp|P02563|MYH6_RAT	Myosin-6 OS=Rattus norvegicus OX=10116 GN=Myh6 PE=1 SV=2	2085	224168	147	77	71	43	43.1	5.59	4186	1	0	0	783.418	2347.23	3	2347.2	0.036	0	0.46	12	K	IEDMAMLTFLHEPAVLYNLK	E			File34631 Spectrum3592 scans: 12041
5	sp|P02563|MYH6_RAT	Myosin-6 OS=Rattus norvegicus OX=10116 GN=Myh6 PE=1 SV=2	2085	224168	147	77	71	43	43.1	5.59	4527	1	0	0	852.408	2554.2	3	2554.18	0.0224	0	45.49	0.00037	R	SEAPPHIFSISDNAYQYMLTDR	E			File34631 Spectrum3366 scans: 11738
5	sp|P02563|MYH6_RAT	Myosin-6 OS=Rattus norvegicus OX=10116 GN=Myh6 PE=1 SV=2	2085	224168	147	77	71	43	43.1	5.59	4645	1	0	0	888.109	2661.3	3	2661.28	0.0244	1	61.31	1.2e-05	R	ELEEISERLEEAGGATSVQIEMNK	K			File34631 Spectrum2866 scans: 11001
5	sp|P02563|MYH6_RAT	Myosin-6 OS=Rattus norvegicus OX=10116 GN=Myh6 PE=1 SV=2	2085	224168	147	77	71	43	43.1	5.59	4646	1	0	0	888.11	2661.31	3	2661.28	0.0268	1	55.99	4.1e-05	R	ELEEISERLEEAGGATSVQIEMNK	K			File34631 Spectrum2923 scans: 11105
5	sp|P02563|MYH6_RAT	Myosin-6 OS=Rattus norvegicus OX=10116 GN=Myh6 PE=1 SV=2	2085	224168	147	77	71	43	43.1	5.59	4647	1	0	0	888.112	2661.31	3	2661.28	0.0326	1	20.57	0.15	R	ELEEISERLEEAGGATSVQIEMNK	K			File34631 Spectrum2823 scans: 10910
5	sp|P02563|MYH6_RAT	Myosin-6 OS=Rattus norvegicus OX=10116 GN=Myh6 PE=1 SV=2	2085	224168	147	77	71	43	43.1	5.59	4649	1	0	0	892.464	2674.37	3	2674.34	0.0261	1	29.76	0.014	K	EFDISQQNSKIEDEQALALQLQK	K			File34631 Spectrum2460 scans: 10081
5	sp|P02563|MYH6_RAT	Myosin-6 OS=Rattus norvegicus OX=10116 GN=Myh6 PE=1 SV=2	2085	224168	147	77	71	43	43.1	5.59	4654	1	0	0	893.439	2677.29	3	2677.28	0.0191	1	51.74	9.1e-05	R	ELEEISERLEEAGGATSVQIEMNK	K	Oxidation (M)	0.000000000000000000000100.0	File34631 Spectrum2552 scans: 10315
5	sp|P02563|MYH6_RAT	Myosin-6 OS=Rattus norvegicus OX=10116 GN=Myh6 PE=1 SV=2	2085	224168	147	77	71	43	43.1	5.59	4655	7	0	0	893.441	2677.3	3	2677.28	0.0252	1	2.69	7.8	R	ELEEISERLEEAGGATSVQIEMNK	K	Oxidation (M)	0.000000000000000000000100.0	File34631 Spectrum2672 scans: 10577
5	sp|P02563|MYH6_RAT	Myosin-6 OS=Rattus norvegicus OX=10116 GN=Myh6 PE=1 SV=2	2085	224168	147	77	71	43	43.1	5.59	4657	1	0	0	893.442	2677.3	3	2677.28	0.0275	1	41.1	0.0011	R	ELEEISERLEEAGGATSVQIEMNK	K	Oxidation (M)	0.000000000000000000000100.0	File34631 Spectrum2847 scans: 10955
5	sp|P02563|MYH6_RAT	Myosin-6 OS=Rattus norvegicus OX=10116 GN=Myh6 PE=1 SV=2	2085	224168	147	77	71	43	43.1	5.59	4690	1	0	0	678.585	2710.31	4	2710.28	0.0313	1	46.26	0.00032	K	RSEAPPHIFSISDNAYQYMLTDR	E			File34631 Spectrum3049 scans: 11285
5	sp|P02563|MYH6_RAT	Myosin-6 OS=Rattus norvegicus OX=10116 GN=Myh6 PE=1 SV=2	2085	224168	147	77	71	43	43.1	5.59	4691	1	0	0	904.447	2710.32	3	2710.28	0.0372	1	18.02	0.23	K	RSEAPPHIFSISDNAYQYMLTDR	E			File34631 Spectrum3053 scans: 11291
5	sp|P02563|MYH6_RAT	Myosin-6 OS=Rattus norvegicus OX=10116 GN=Myh6 PE=1 SV=2	2085	224168	147	77	71	43	43.1	5.59	4775	1	1	0	702.864	2807.43	4	2807.39	0.0325	1	35.51	0.0033	K	ALQEAHQQALDDLQAEEDKVNTLTK	S			File34631 Spectrum2301 scans: 9693
5	sp|P02563|MYH6_RAT	Myosin-6 OS=Rattus norvegicus OX=10116 GN=Myh6 PE=1 SV=2	2085	224168	147	77	71	43	43.1	5.59	4965	1	0	0	735.375	2937.47	4	2937.45	0.0238	1	48.8	0.00018	K	QLEVEKLELQSALEEAEASLEHEEGK	I			File34631 Spectrum3845 scans: 12394
5	sp|P02563|MYH6_RAT	Myosin-6 OS=Rattus norvegicus OX=10116 GN=Myh6 PE=1 SV=2	2085	224168	147	77	71	43	43.1	5.59	4966	1	0	0	980.166	2937.48	3	2937.45	0.0308	1	44.31	0.00049	K	QLEVEKLELQSALEEAEASLEHEEGK	I			File34631 Spectrum3852 scans: 12405
5	sp|P02563|MYH6_RAT	Myosin-6 OS=Rattus norvegicus OX=10116 GN=Myh6 PE=1 SV=2	2085	224168	147	77	71	43	43.1	5.59	5221	1	0	0	1347.33	4038.96	3	4038.93	0.0346	1	35.58	0.0024	R	SEAPPHIFSISDNAYQYMLTDRENQSILITGESGAGK	T			File34631 Spectrum3337 scans: 11696
5	sp|P02563|MYH6_RAT	Myosin-6 OS=Rattus norvegicus OX=10116 GN=Myh6 PE=1 SV=2	2085	224168	147	77	71	43	43.1	5.59	5222	1	0	0	1010.75	4038.97	4	4038.93	0.0421	1	52.04	5.6e-05	R	SEAPPHIFSISDNAYQYMLTDRENQSILITGESGAGK	T			File34631 Spectrum3327 scans: 11681
5	sp|P02563|MYH6_RAT	Myosin-6 OS=Rattus norvegicus OX=10116 GN=Myh6 PE=1 SV=2	2085	224168	147	77	71	43	43.1	5.59	5226	1	0	0	1014.75	4054.96	4	4054.92	0.0367	1	51.84	5.6e-05	R	SEAPPHIFSISDNAYQYMLTDRENQSILITGESGAGK	T	Oxidation (M)	0.0000000000000000010000000000000000000.0	File34631 Spectrum2884 scans: 11038
5	sp|P02563|MYH6_RAT	Myosin-6 OS=Rattus norvegicus OX=10116 GN=Myh6 PE=1 SV=2	2085	224168	147	77	71	43	43.1	5.59	5227	1	0	0	1014.75	4054.96	4	4054.92	0.0418	1	35.48	0.0025	R	SEAPPHIFSISDNAYQYMLTDRENQSILITGESGAGK	T	Oxidation (M)	0.0000000000000000010000000000000000000.0	File34631 Spectrum2944 scans: 11137	emPAI	1.48
6	tr|A0A482IDN3|A0A482IDN3_RAT	60 kDa chaperonin OS=Rattus norvegicus OX=10116 GN=Hspd1 PE=2 SV=1	1993	61088	68	49	16	14	43.8	5.91	1613	3	1	1	617.309	1232.6	2	1232.59	0.0144	0	5.36	7.6	K	VGGTSDVEVNEK	K			File34631 Spectrum207 scans: 3650
6	tr|A0A482IDN3|A0A482IDN3_RAT	60 kDa chaperonin OS=Rattus norvegicus OX=10116 GN=Hspd1 PE=2 SV=1	1993	61088	68	49	16	14	43.8	5.91	2165	1	1	1	714.918	1427.82	2	1427.81	0.0154	0	29.59	0.0095	R	GVMLAVDAVIAELK	K			File34631 Spectrum4821 scans: 13832
6	tr|A0A482IDN3|A0A482IDN3_RAT	60 kDa chaperonin OS=Rattus norvegicus OX=10116 GN=Hspd1 PE=2 SV=1	1993	61088	68	49	16	14	43.8	5.91	2366	1	1	1	752.89	1503.77	2	1503.75	0.0169	0	64.72	8.3e-06	K	TLNDELEIIEGMK	F			File34631 Spectrum3559 scans: 11998
6	tr|A0A482IDN3|A0A482IDN3_RAT	60 kDa chaperonin OS=Rattus norvegicus OX=10116 GN=Hspd1 PE=2 SV=1	1993	61088	68	49	16	14	43.8	5.91	2543	1	1	1	778.965	1555.92	2	1555.9	0.0154	1	11.84	0.24	R	GVMLAVDAVIAELKK	Q			File34631 Spectrum4404 scans: 13213
6	tr|A0A482IDN3|A0A482IDN3_RAT	60 kDa chaperonin OS=Rattus norvegicus OX=10116 GN=Hspd1 PE=2 SV=1	1993	61088	68	49	16	14	43.8	5.91	2544	1	1	1	778.966	1555.92	2	1555.9	0.017	1	61.2	2.7e-06	R	GVMLAVDAVIAELKK	Q			File34631 Spectrum4338 scans: 13107
6	tr|A0A482IDN3|A0A482IDN3_RAT	60 kDa chaperonin OS=Rattus norvegicus OX=10116 GN=Hspd1 PE=2 SV=1	1993	61088	68	49	16	14	43.8	5.91	2545	1	1	1	519.647	1555.92	3	1555.9	0.0184	1	68.07	5e-07	R	GVMLAVDAVIAELKK	Q			File34631 Spectrum4348 scans: 13123
6	tr|A0A482IDN3|A0A482IDN3_RAT	60 kDa chaperonin OS=Rattus norvegicus OX=10116 GN=Hspd1 PE=2 SV=1	1993	61088	68	49	16	14	43.8	5.91	2566	1	1	1	524.979	1571.91	3	1571.9	0.0184	1	30.16	0.0049	R	GVMLAVDAVIAELKK	Q	Oxidation (M)	0.001000000000000.0	File34631 Spectrum3751 scans: 12256
6	tr|A0A482IDN3|A0A482IDN3_RAT	60 kDa chaperonin OS=Rattus norvegicus OX=10116 GN=Hspd1 PE=2 SV=1	1993	61088	68	49	16	14	43.8	5.91	2567	1	1	1	524.979	1571.91	3	1571.9	0.0186	1	40.4	0.00047	R	GVMLAVDAVIAELKK	Q	Oxidation (M)	0.001000000000000.0	File34631 Spectrum3821 scans: 12363
6	tr|A0A482IDN3|A0A482IDN3_RAT	60 kDa chaperonin OS=Rattus norvegicus OX=10116 GN=Hspd1 PE=2 SV=1	1993	61088	68	49	16	14	43.8	5.91	2693	1	1	1	801.384	1600.75	2	1600.74	0.0096	0	37.75	0.0028	K	CEFQDAYVLLSEK	K			File34631 Spectrum3199 scans: 11498
6	tr|A0A482IDN3|A0A482IDN3_RAT	60 kDa chaperonin OS=Rattus norvegicus OX=10116 GN=Hspd1 PE=2 SV=1	1993	61088	68	49	16	14	43.8	5.91	2733	1	1	1	544.313	1629.92	3	1629.9	0.0149	1	23.97	0.04	K	VGEVIVTKDDAMLLK	G			File34631 Spectrum1990 scans: 8869
6	tr|A0A482IDN3|A0A482IDN3_RAT	60 kDa chaperonin OS=Rattus norvegicus OX=10116 GN=Hspd1 PE=2 SV=1	1993	61088	68	49	16	14	43.8	5.91	3050	1	1	1	842.964	1683.91	2	1683.9	0.0161	0	50.31	0.00013	R	AAVEEGIVLGGGCALLR	C			File34631 Spectrum2989 scans: 11198
6	tr|A0A482IDN3|A0A482IDN3_RAT	60 kDa chaperonin OS=Rattus norvegicus OX=10116 GN=Hspd1 PE=2 SV=1	1993	61088	68	49	16	14	43.8	5.91	3051	1	1	1	562.313	1683.92	3	1683.9	0.0201	0	55.02	3.9e-05	R	AAVEEGIVLGGGCALLR	C			File34631 Spectrum2994 scans: 11205
6	tr|A0A482IDN3|A0A482IDN3_RAT	60 kDa chaperonin OS=Rattus norvegicus OX=10116 GN=Hspd1 PE=2 SV=1	1993	61088	68	49	16	14	43.8	5.91	3550	1	1	1	641.663	1921.97	3	1921.95	0.0221	1	52.08	0.00012	K	TLNDELEIIEGMKFDR	G			File34631 Spectrum3553 scans: 11989
6	tr|A0A482IDN3|A0A482IDN3_RAT	60 kDa chaperonin OS=Rattus norvegicus OX=10116 GN=Hspd1 PE=2 SV=1	1993	61088	68	49	16	14	43.8	5.91	3745	1	1	1	1020.52	2039.02	2	2038.99	0.021	0	14.95	0.59	R	IQEITEQLDITTSEYEK	E			File34631 Spectrum2448 scans: 10049
6	tr|A0A482IDN3|A0A482IDN3_RAT	60 kDa chaperonin OS=Rattus norvegicus OX=10116 GN=Hspd1 PE=2 SV=1	1993	61088	68	49	16	14	43.8	5.91	3746	1	1	1	1020.52	2039.02	2	2038.99	0.0228	0	9.09	2.4	R	IQEITEQLDITTSEYEK	E			File34631 Spectrum2407 scans: 9959
6	tr|A0A482IDN3|A0A482IDN3_RAT	60 kDa chaperonin OS=Rattus norvegicus OX=10116 GN=Hspd1 PE=2 SV=1	1993	61088	68	49	16	14	43.8	5.91	3747	1	1	1	680.68	2039.02	3	2038.99	0.0243	0	31.01	0.015	R	IQEITEQLDITTSEYEK	E			File34631 Spectrum2431 scans: 10003
6	tr|A0A482IDN3|A0A482IDN3_RAT	60 kDa chaperonin OS=Rattus norvegicus OX=10116 GN=Hspd1 PE=2 SV=1	1993	61088	68	49	16	14	43.8	5.91	3859	2	1	1	710.391	2128.15	3	2128.13	0.0232	0	3.07	4.6	R	ALMLQGVDLLADAVAVTMGPK	G	Oxidation (M)	0.001000000000000000000.0	File34631 Spectrum4831 scans: 13842
6	tr|A0A482IDN3|A0A482IDN3_RAT	60 kDa chaperonin OS=Rattus norvegicus OX=10116 GN=Hspd1 PE=2 SV=1	1993	61088	68	49	16	14	43.8	5.91	3878	9	1	1	715.713	2144.12	3	2144.12	-0.004	0	1.16	11	R	ALMLQGVDLLADAVAVTMGPK	G	2 Oxidation (M)	0.001000000000000001000.0	File34631 Spectrum3615 scans: 12068
6	tr|A0A482IDN3|A0A482IDN3_RAT	60 kDa chaperonin OS=Rattus norvegicus OX=10116 GN=Hspd1 PE=2 SV=1	1993	61088	68	49	16	14	43.8	5.91	3879	1	1	1	715.724	2144.15	3	2144.12	0.0293	0	45.52	0.0003	R	ALMLQGVDLLADAVAVTMGPK	G	2 Oxidation (M)	0.001000000000000001000.0	File34631 Spectrum4447 scans: 13284
6	tr|A0A482IDN3|A0A482IDN3_RAT	60 kDa chaperonin OS=Rattus norvegicus OX=10116 GN=Hspd1 PE=2 SV=1	1993	61088	68	49	16	14	43.8	5.91	4078	1	1	1	766.392	2296.15	3	2296.13	0.0225	1	55.07	4.5e-05	R	IQEITEQLDITTSEYEKEK	L			File34631 Spectrum2170 scans: 9343
6	tr|A0A482IDN3|A0A482IDN3_RAT	60 kDa chaperonin OS=Rattus norvegicus OX=10116 GN=Hspd1 PE=2 SV=1	1993	61088	68	49	16	14	43.8	5.91	4079	1	1	1	766.392	2296.15	3	2296.13	0.0225	1	74.55	5.1e-07	R	IQEITEQLDITTSEYEKEK	L			File34631 Spectrum2209 scans: 9430
6	tr|A0A482IDN3|A0A482IDN3_RAT	60 kDa chaperonin OS=Rattus norvegicus OX=10116 GN=Hspd1 PE=2 SV=1	1993	61088	68	49	16	14	43.8	5.91	4080	1	1	1	766.393	2296.16	3	2296.13	0.0254	1	6.69	3.1	R	IQEITEQLDITTSEYEKEK	L			File34631 Spectrum5244 scans: 15220
6	tr|A0A482IDN3|A0A482IDN3_RAT	60 kDa chaperonin OS=Rattus norvegicus OX=10116 GN=Hspd1 PE=2 SV=1	1993	61088	68	49	16	14	43.8	5.91	4081	1	1	1	766.394	2296.16	3	2296.13	0.0269	1	26.54	0.031	R	IQEITEQLDITTSEYEKEK	L			File34631 Spectrum2258 scans: 9557
6	tr|A0A482IDN3|A0A482IDN3_RAT	60 kDa chaperonin OS=Rattus norvegicus OX=10116 GN=Hspd1 PE=2 SV=1	1993	61088	68	49	16	14	43.8	5.91	4082	1	1	1	766.394	2296.16	3	2296.13	0.0271	1	9.02	1.8	R	IQEITEQLDITTSEYEKEK	L			File34631 Spectrum2289 scans: 9648
6	tr|A0A482IDN3|A0A482IDN3_RAT	60 kDa chaperonin OS=Rattus norvegicus OX=10116 GN=Hspd1 PE=2 SV=1	1993	61088	68	49	16	14	43.8	5.91	4083	1	1	1	1149.09	2296.16	2	2296.13	0.0308	1	23.73	0.06	R	IQEITEQLDITTSEYEKEK	L			File34631 Spectrum2178 scans: 9366
6	tr|A0A482IDN3|A0A482IDN3_RAT	60 kDa chaperonin OS=Rattus norvegicus OX=10116 GN=Hspd1 PE=2 SV=1	1993	61088	68	49	16	14	43.8	5.91	4206	1	1	1	1183.18	2364.35	2	2364.33	0.0206	0	37.85	0.0005	R	KPLVIIAEDVDGEALSTLVLNR	L			File34631 Spectrum4010 scans: 12625
6	tr|A0A482IDN3|A0A482IDN3_RAT	60 kDa chaperonin OS=Rattus norvegicus OX=10116 GN=Hspd1 PE=2 SV=1	1993	61088	68	49	16	14	43.8	5.91	4207	1	1	1	789.124	2364.35	3	2364.33	0.0233	0	55.84	7.9e-06	R	KPLVIIAEDVDGEALSTLVLNR	L			File34631 Spectrum4940 scans: 14048
6	tr|A0A482IDN3|A0A482IDN3_RAT	60 kDa chaperonin OS=Rattus norvegicus OX=10116 GN=Hspd1 PE=2 SV=1	1993	61088	68	49	16	14	43.8	5.91	4208	1	1	1	789.124	2364.35	3	2364.33	0.0235	0	77.34	5.6e-08	R	KPLVIIAEDVDGEALSTLVLNR	L			File34631 Spectrum4335 scans: 13103
6	tr|A0A482IDN3|A0A482IDN3_RAT	60 kDa chaperonin OS=Rattus norvegicus OX=10116 GN=Hspd1 PE=2 SV=1	1993	61088	68	49	16	14	43.8	5.91	4209	1	1	1	789.124	2364.35	3	2364.33	0.0237	0	74.4	1.1e-07	R	KPLVIIAEDVDGEALSTLVLNR	L			File34631 Spectrum4254 scans: 12970
6	tr|A0A482IDN3|A0A482IDN3_RAT	60 kDa chaperonin OS=Rattus norvegicus OX=10116 GN=Hspd1 PE=2 SV=1	1993	61088	68	49	16	14	43.8	5.91	4210	1	1	1	789.124	2364.35	3	2364.33	0.0242	0	53.97	1.2e-05	R	KPLVIIAEDVDGEALSTLVLNR	L			File34631 Spectrum4744 scans: 13725
6	tr|A0A482IDN3|A0A482IDN3_RAT	60 kDa chaperonin OS=Rattus norvegicus OX=10116 GN=Hspd1 PE=2 SV=1	1993	61088	68	49	16	14	43.8	5.91	4211	1	1	1	789.124	2364.35	3	2364.33	0.0244	0	11.82	0.2	R	KPLVIIAEDVDGEALSTLVLNR	L			File34631 Spectrum3879 scans: 12440
6	tr|A0A482IDN3|A0A482IDN3_RAT	60 kDa chaperonin OS=Rattus norvegicus OX=10116 GN=Hspd1 PE=2 SV=1	1993	61088	68	49	16	14	43.8	5.91	4212	1	1	1	789.124	2364.35	3	2364.33	0.0244	0	72.39	1.7e-07	R	KPLVIIAEDVDGEALSTLVLNR	L			File34631 Spectrum4668 scans: 13613
6	tr|A0A482IDN3|A0A482IDN3_RAT	60 kDa chaperonin OS=Rattus norvegicus OX=10116 GN=Hspd1 PE=2 SV=1	1993	61088	68	49	16	14	43.8	5.91	4213	1	1	1	789.124	2364.35	3	2364.33	0.0244	0	85.85	7.8e-09	R	KPLVIIAEDVDGEALSTLVLNR	L			File34631 Spectrum3959 scans: 12551
6	tr|A0A482IDN3|A0A482IDN3_RAT	60 kDa chaperonin OS=Rattus norvegicus OX=10116 GN=Hspd1 PE=2 SV=1	1993	61088	68	49	16	14	43.8	5.91	4214	1	1	1	789.125	2364.35	3	2364.33	0.0251	0	15.1	0.093	R	KPLVIIAEDVDGEALSTLVLNR	L			File34631 Spectrum5160 scans: 14937
6	tr|A0A482IDN3|A0A482IDN3_RAT	60 kDa chaperonin OS=Rattus norvegicus OX=10116 GN=Hspd1 PE=2 SV=1	1993	61088	68	49	16	14	43.8	5.91	4215	1	1	1	789.125	2364.35	3	2364.33	0.0253	0	89.67	3.2e-09	R	KPLVIIAEDVDGEALSTLVLNR	L			File34631 Spectrum4171 scans: 12860
6	tr|A0A482IDN3|A0A482IDN3_RAT	60 kDa chaperonin OS=Rattus norvegicus OX=10116 GN=Hspd1 PE=2 SV=1	1993	61088	68	49	16	14	43.8	5.91	4216	1	1	1	789.125	2364.35	3	2364.33	0.0255	0	90.46	2.7e-09	R	KPLVIIAEDVDGEALSTLVLNR	L			File34631 Spectrum4028 scans: 12653
6	tr|A0A482IDN3|A0A482IDN3_RAT	60 kDa chaperonin OS=Rattus norvegicus OX=10116 GN=Hspd1 PE=2 SV=1	1993	61088	68	49	16	14	43.8	5.91	4217	1	1	1	789.125	2364.35	3	2364.33	0.0258	0	92.06	1.9e-09	R	KPLVIIAEDVDGEALSTLVLNR	L			File34631 Spectrum4106 scans: 12759
6	tr|A0A482IDN3|A0A482IDN3_RAT	60 kDa chaperonin OS=Rattus norvegicus OX=10116 GN=Hspd1 PE=2 SV=1	1993	61088	68	49	16	14	43.8	5.91	4218	1	1	1	789.125	2364.35	3	2364.33	0.0261	0	46.68	6.4e-05	R	KPLVIIAEDVDGEALSTLVLNR	L			File34631 Spectrum5130 scans: 14775
6	tr|A0A482IDN3|A0A482IDN3_RAT	60 kDa chaperonin OS=Rattus norvegicus OX=10116 GN=Hspd1 PE=2 SV=1	1993	61088	68	49	16	14	43.8	5.91	4219	1	1	1	789.125	2364.35	3	2364.33	0.0261	0	85.63	8.2e-09	R	KPLVIIAEDVDGEALSTLVLNR	L			File34631 Spectrum4395 scans: 13201
6	tr|A0A482IDN3|A0A482IDN3_RAT	60 kDa chaperonin OS=Rattus norvegicus OX=10116 GN=Hspd1 PE=2 SV=1	1993	61088	68	49	16	14	43.8	5.91	4220	1	1	1	789.125	2364.35	3	2364.33	0.0268	0	87.35	5.5e-09	R	KPLVIIAEDVDGEALSTLVLNR	L			File34631 Spectrum4456 scans: 13300
6	tr|A0A482IDN3|A0A482IDN3_RAT	60 kDa chaperonin OS=Rattus norvegicus OX=10116 GN=Hspd1 PE=2 SV=1	1993	61088	68	49	16	14	43.8	5.91	4222	1	1	1	789.125	2364.35	3	2364.33	0.0275	0	30.88	0.0024	R	KPLVIIAEDVDGEALSTLVLNR	L			File34631 Spectrum5004 scans: 14309
6	tr|A0A482IDN3|A0A482IDN3_RAT	60 kDa chaperonin OS=Rattus norvegicus OX=10116 GN=Hspd1 PE=2 SV=1	1993	61088	68	49	16	14	43.8	5.91	4223	1	1	1	789.126	2364.36	3	2364.33	0.0288	0	89.28	3.5e-09	R	KPLVIIAEDVDGEALSTLVLNR	L			File34631 Spectrum4527 scans: 13406
6	tr|A0A482IDN3|A0A482IDN3_RAT	60 kDa chaperonin OS=Rattus norvegicus OX=10116 GN=Hspd1 PE=2 SV=1	1993	61088	68	49	16	14	43.8	5.91	4224	1	1	1	789.126	2364.36	3	2364.33	0.029	0	42.79	0.00016	R	KPLVIIAEDVDGEALSTLVLNR	L			File34631 Spectrum5189 scans: 15063
6	tr|A0A482IDN3|A0A482IDN3_RAT	60 kDa chaperonin OS=Rattus norvegicus OX=10116 GN=Hspd1 PE=2 SV=1	1993	61088	68	49	16	14	43.8	5.91	4225	1	1	1	789.126	2364.36	3	2364.33	0.0297	0	29.2	0.0034	R	KPLVIIAEDVDGEALSTLVLNR	L			File34631 Spectrum5032 scans: 14419
6	tr|A0A482IDN3|A0A482IDN3_RAT	60 kDa chaperonin OS=Rattus norvegicus OX=10116 GN=Hspd1 PE=2 SV=1	1993	61088	68	49	16	14	43.8	5.91	4226	1	1	1	789.126	2364.36	3	2364.33	0.0301	0	73.11	1.4e-07	R	KPLVIIAEDVDGEALSTLVLNR	L			File34631 Spectrum5220 scans: 15148
6	tr|A0A482IDN3|A0A482IDN3_RAT	60 kDa chaperonin OS=Rattus norvegicus OX=10116 GN=Hspd1 PE=2 SV=1	1993	61088	68	49	16	14	43.8	5.91	4227	1	1	1	789.126	2364.36	3	2364.33	0.0301	0	47.78	4.7e-05	R	KPLVIIAEDVDGEALSTLVLNR	L			File34631 Spectrum5249 scans: 15233
6	tr|A0A482IDN3|A0A482IDN3_RAT	60 kDa chaperonin OS=Rattus norvegicus OX=10116 GN=Hspd1 PE=2 SV=1	1993	61088	68	49	16	14	43.8	5.91	4228	1	1	1	789.126	2364.36	3	2364.33	0.0301	0	29.97	0.0028	R	KPLVIIAEDVDGEALSTLVLNR	L			File34631 Spectrum5070 scans: 14565
6	tr|A0A482IDN3|A0A482IDN3_RAT	60 kDa chaperonin OS=Rattus norvegicus OX=10116 GN=Hspd1 PE=2 SV=1	1993	61088	68	49	16	14	43.8	5.91	4229	1	1	1	789.127	2364.36	3	2364.33	0.0317	0	84.08	1e-08	R	KPLVIIAEDVDGEALSTLVLNR	L			File34631 Spectrum4599 scans: 13510
6	tr|A0A482IDN3|A0A482IDN3_RAT	60 kDa chaperonin OS=Rattus norvegicus OX=10116 GN=Hspd1 PE=2 SV=1	1993	61088	68	49	16	14	43.8	5.91	4377	1	1	1	818.803	2453.39	3	2453.36	0.0246	0	60.42	2.7e-06	R	TALLDAAGVASLLTTAEAVVTEIPK	E			File34631 Spectrum4914 scans: 13937
6	tr|A0A482IDN3|A0A482IDN3_RAT	60 kDa chaperonin OS=Rattus norvegicus OX=10116 GN=Hspd1 PE=2 SV=1	1993	61088	68	49	16	14	43.8	5.91	4491	7	1	1	628.826	2511.27	4	2511.32	-0.0451	1	1.64	9.3	K	KQSKPVTTPEEIAQVATISANGDK	D			File34631 Spectrum3180 scans: 11470
6	tr|A0A482IDN3|A0A482IDN3_RAT	60 kDa chaperonin OS=Rattus norvegicus OX=10116 GN=Hspd1 PE=2 SV=1	1993	61088	68	49	16	14	43.8	5.91	4501	1	1	1	1266.61	2531.21	2	2531.19	0.0226	0	43.54	0.00054	K	ILQSSSEVGYDAMLGDFVNMVEK	G			File34631 Spectrum4637 scans: 13566
6	tr|A0A482IDN3|A0A482IDN3_RAT	60 kDa chaperonin OS=Rattus norvegicus OX=10116 GN=Hspd1 PE=2 SV=1	1993	61088	68	49	16	14	43.8	5.91	4502	1	1	1	844.746	2531.22	3	2531.19	0.0226	0	50.29	0.00012	K	ILQSSSEVGYDAMLGDFVNMVEK	G			File34631 Spectrum4638 scans: 13567
6	tr|A0A482IDN3|A0A482IDN3_RAT	60 kDa chaperonin OS=Rattus norvegicus OX=10116 GN=Hspd1 PE=2 SV=1	1993	61088	68	49	16	14	43.8	5.91	4516	1	1	1	850.081	2547.22	3	2547.19	0.0344	0	21.08	0.11	K	ILQSSSEVGYDAMLGDFVNMVEK	G	Oxidation (M)	0.00000000000010000000000.0	File34631 Spectrum3812 scans: 12351
6	tr|A0A482IDN3|A0A482IDN3_RAT	60 kDa chaperonin OS=Rattus norvegicus OX=10116 GN=Hspd1 PE=2 SV=1	1993	61088	68	49	16	14	43.8	5.91	5039	1	1	1	1028.85	3083.51	3	3083.49	0.0265	0	14.84	0.41	K	DMAIATGGAVFGEEGLNLNLEDVQAHDLGK	V			File34631 Spectrum4566 scans: 13461
6	tr|A0A482IDN3|A0A482IDN3_RAT	60 kDa chaperonin OS=Rattus norvegicus OX=10116 GN=Hspd1 PE=2 SV=1	1993	61088	68	49	16	14	43.8	5.91	5040	1	1	1	1028.85	3083.51	3	3083.49	0.0272	0	9.29	1.4	K	DMAIATGGAVFGEEGLNLNLEDVQAHDLGK	V			File34631 Spectrum4296 scans: 13039
6	tr|A0A482IDN3|A0A482IDN3_RAT	60 kDa chaperonin OS=Rattus norvegicus OX=10116 GN=Hspd1 PE=2 SV=1	1993	61088	68	49	16	14	43.8	5.91	5041	1	1	1	1028.85	3083.51	3	3083.49	0.0279	0	64.8	4.1e-06	K	DMAIATGGAVFGEEGLNLNLEDVQAHDLGK	V			File34631 Spectrum3760 scans: 12268
6	tr|A0A482IDN3|A0A482IDN3_RAT	60 kDa chaperonin OS=Rattus norvegicus OX=10116 GN=Hspd1 PE=2 SV=1	1993	61088	68	49	16	14	43.8	5.91	5042	1	1	1	1028.85	3083.52	3	3083.49	0.0287	0	6.14	3	K	DMAIATGGAVFGEEGLNLNLEDVQAHDLGK	V			File34631 Spectrum4739 scans: 13719
6	tr|A0A482IDN3|A0A482IDN3_RAT	60 kDa chaperonin OS=Rattus norvegicus OX=10116 GN=Hspd1 PE=2 SV=1	1993	61088	68	49	16	14	43.8	5.91	5043	1	1	1	1028.85	3083.52	3	3083.49	0.0291	0	13.78	0.52	K	DMAIATGGAVFGEEGLNLNLEDVQAHDLGK	V			File34631 Spectrum4077 scans: 12721
6	tr|A0A482IDN3|A0A482IDN3_RAT	60 kDa chaperonin OS=Rattus norvegicus OX=10116 GN=Hspd1 PE=2 SV=1	1993	61088	68	49	16	14	43.8	5.91	5044	1	1	1	1028.85	3083.52	3	3083.49	0.0298	0	71	9.7e-07	K	DMAIATGGAVFGEEGLNLNLEDVQAHDLGK	V			File34631 Spectrum3688 scans: 12163
6	tr|A0A482IDN3|A0A482IDN3_RAT	60 kDa chaperonin OS=Rattus norvegicus OX=10116 GN=Hspd1 PE=2 SV=1	1993	61088	68	49	16	14	43.8	5.91	5045	1	1	1	771.886	3083.52	4	3083.49	0.0298	0	64.08	4.8e-06	K	DMAIATGGAVFGEEGLNLNLEDVQAHDLGK	V			File34631 Spectrum3611 scans: 12063
6	tr|A0A482IDN3|A0A482IDN3_RAT	60 kDa chaperonin OS=Rattus norvegicus OX=10116 GN=Hspd1 PE=2 SV=1	1993	61088	68	49	16	14	43.8	5.91	5046	2	1	1	1028.85	3083.52	3	3083.49	0.0342	0	11.94	0.76	K	DMAIATGGAVFGEEGLNLNLEDVQAHDLGK	V			File34631 Spectrum4001 scans: 12610
6	tr|A0A482IDN3|A0A482IDN3_RAT	60 kDa chaperonin OS=Rattus norvegicus OX=10116 GN=Hspd1 PE=2 SV=1	1993	61088	68	49	16	14	43.8	5.91	5047	1	1	1	1028.85	3083.52	3	3083.49	0.0345	0	107.22	2.3e-10	K	DMAIATGGAVFGEEGLNLNLEDVQAHDLGK	V			File34631 Spectrum3599 scans: 12049
6	tr|A0A482IDN3|A0A482IDN3_RAT	60 kDa chaperonin OS=Rattus norvegicus OX=10116 GN=Hspd1 PE=2 SV=1	1993	61088	68	49	16	14	43.8	5.91	5048	1	1	1	1028.85	3083.53	3	3083.49	0.0426	0	8	1.9	K	DMAIATGGAVFGEEGLNLNLEDVQAHDLGK	V			File34631 Spectrum4665 scans: 13607
6	tr|A0A482IDN3|A0A482IDN3_RAT	60 kDa chaperonin OS=Rattus norvegicus OX=10116 GN=Hspd1 PE=2 SV=1	1993	61088	68	49	16	14	43.8	5.91	5049	1	1	1	1028.85	3083.54	3	3083.49	0.0485	0	55.71	3.1e-05	K	DMAIATGGAVFGEEGLNLNLEDVQAHDLGK	V			File34631 Spectrum3829 scans: 12373
6	tr|A0A482IDN3|A0A482IDN3_RAT	60 kDa chaperonin OS=Rattus norvegicus OX=10116 GN=Hspd1 PE=2 SV=1	1993	61088	68	49	16	14	43.8	5.91	5056	1	1	1	775.885	3099.51	4	3099.48	0.0288	0	38.89	0.0015	K	DMAIATGGAVFGEEGLNLNLEDVQAHDLGK	V	Oxidation (M)	0.010000000000000000000000000000.0	File34631 Spectrum3357 scans: 11725
6	tr|A0A482IDN3|A0A482IDN3_RAT	60 kDa chaperonin OS=Rattus norvegicus OX=10116 GN=Hspd1 PE=2 SV=1	1993	61088	68	49	16	14	43.8	5.91	5057	1	1	1	1034.18	3099.51	3	3099.48	0.0299	0	89.45	1.3e-08	K	DMAIATGGAVFGEEGLNLNLEDVQAHDLGK	V	Oxidation (M)	0.010000000000000000000000000000.0	File34631 Spectrum3347 scans: 11710
6	tr|A0A482IDN3|A0A482IDN3_RAT	60 kDa chaperonin OS=Rattus norvegicus OX=10116 GN=Hspd1 PE=2 SV=1	1993	61088	68	49	16	14	43.8	5.91	5058	1	1	1	1034.18	3099.52	3	3099.48	0.0364	0	66.43	2.4e-06	K	DMAIATGGAVFGEEGLNLNLEDVQAHDLGK	V	Oxidation (M)	0.010000000000000000000000000000.0	File34631 Spectrum3621 scans: 12076
6	tr|A0A482IDN3|A0A482IDN3_RAT	60 kDa chaperonin OS=Rattus norvegicus OX=10116 GN=Hspd1 PE=2 SV=1	1993	61088	68	49	16	14	43.8	5.91	5059	1	1	1	1034.18	3099.52	3	3099.48	0.0372	0	55.32	3.1e-05	K	DMAIATGGAVFGEEGLNLNLEDVQAHDLGK	V	Oxidation (M)	0.010000000000000000000000000000.0	File34631 Spectrum3486 scans: 11896	emPAI	2.34
7	tr|Q6P9Y4|Q6P9Y4_RAT	ADP/ATP translocase 1 OS=Rattus norvegicus OX=10116 GN=Slc25a4 PE=1 SV=1	1711	33111	109	75	13	6	45	9.76	386	9	1	0	428.752	855.489	2	855.481	0.008	0	4.25	6.8	K	TAVAPIER	V			File34631 Spectrum1096 scans: 6049
7	tr|Q6P9Y4|Q6P9Y4_RAT	ADP/ATP translocase 1 OS=Rattus norvegicus OX=10116 GN=Slc25a4 PE=1 SV=1	1711	33111	109	75	13	6	45	9.76	388	8	1	0	428.752	855.49	2	855.481	0.0086	0	3.41	8.8	K	TAVAPIER	V			File34631 Spectrum1123 scans: 6130
7	tr|Q6P9Y4|Q6P9Y4_RAT	ADP/ATP translocase 1 OS=Rattus norvegicus OX=10116 GN=Slc25a4 PE=1 SV=1	1711	33111	109	75	13	6	45	9.76	498	6	1	0	451.751	901.488	2	901.477	0.0108	0	7.83	7	K	GAWSNVLR	G			File34631 Spectrum1793 scans: 8298
7	tr|Q6P9Y4|Q6P9Y4_RAT	ADP/ATP translocase 1 OS=Rattus norvegicus OX=10116 GN=Slc25a4 PE=1 SV=1	1711	33111	109	75	13	6	45	9.76	789	4	1	1	489.761	977.507	2	977.518	-0.011	0	1.56	19	M	GDQALSFLK	D			File34631 Spectrum1973 scans: 8835
7	tr|Q6P9Y4|Q6P9Y4_RAT	ADP/ATP translocase 1 OS=Rattus norvegicus OX=10116 GN=Slc25a4 PE=1 SV=1	1711	33111	109	75	13	6	45	9.76	869	1	1	1	502.785	1003.56	2	1003.55	0.0108	0	22.25	0.14	K	QIFLGGVDR	H			File34631 Spectrum1719 scans: 8078
7	tr|Q6P9Y4|Q6P9Y4_RAT	ADP/ATP translocase 1 OS=Rattus norvegicus OX=10116 GN=Slc25a4 PE=1 SV=1	1711	33111	109	75	13	6	45	9.76	1306	1	1	0	568.848	1135.68	2	1135.67	0.0107	0	9.18	0.54	K	LLLQVQHASK	Q			File34631 Spectrum879 scans: 5522
7	tr|Q6P9Y4|Q6P9Y4_RAT	ADP/ATP translocase 1 OS=Rattus norvegicus OX=10116 GN=Slc25a4 PE=1 SV=1	1711	33111	109	75	13	6	45	9.76	1307	1	1	0	379.568	1135.68	3	1135.67	0.0119	0	14.68	0.13	K	LLLQVQHASK	Q			File34631 Spectrum894 scans: 5549
7	tr|Q6P9Y4|Q6P9Y4_RAT	ADP/ATP translocase 1 OS=Rattus norvegicus OX=10116 GN=Slc25a4 PE=1 SV=1	1711	33111	109	75	13	6	45	9.76	1408	3	1	1	585.281	1168.55	2	1168.57	-0.0195	0	8.52	2.6	K	EQGFLSFWR	G			File34631 Spectrum1650 scans: 7849
7	tr|Q6P9Y4|Q6P9Y4_RAT	ADP/ATP translocase 1 OS=Rattus norvegicus OX=10116 GN=Slc25a4 PE=1 SV=1	1711	33111	109	75	13	6	45	9.76	1410	1	1	1	585.297	1168.58	2	1168.57	0.0129	0	28.59	0.036	K	EQGFLSFWR	G			File34631 Spectrum3948 scans: 12535
7	tr|Q6P9Y4|Q6P9Y4_RAT	ADP/ATP translocase 1 OS=Rattus norvegicus OX=10116 GN=Slc25a4 PE=1 SV=1	1711	33111	109	75	13	6	45	9.76	1520	1	1	1	603.301	1204.59	2	1204.58	0.0111	0	15.19	0.7	R	AAYFGVYDTAK	G			File34631 Spectrum1805 scans: 8352
7	tr|Q6P9Y4|Q6P9Y4_RAT	ADP/ATP translocase 1 OS=Rattus norvegicus OX=10116 GN=Slc25a4 PE=1 SV=1	1711	33111	109	75	13	6	45	9.76	1521	1	1	1	603.303	1204.59	2	1204.58	0.0144	0	16.04	0.65	R	AAYFGVYDTAK	G			File34631 Spectrum1786 scans: 8273
7	tr|Q6P9Y4|Q6P9Y4_RAT	ADP/ATP translocase 1 OS=Rattus norvegicus OX=10116 GN=Slc25a4 PE=1 SV=1	1711	33111	109	75	13	6	45	9.76	1563	1	1	1	407.232	1218.67	3	1218.66	0.0122	0	8.8	2.4	K	DFLAGGIAAAVSK	T			File34631 Spectrum2852 scans: 10968
7	tr|Q6P9Y4|Q6P9Y4_RAT	ADP/ATP translocase 1 OS=Rattus norvegicus OX=10116 GN=Slc25a4 PE=1 SV=1	1711	33111	109	75	13	6	45	9.76	1564	1	1	1	610.344	1218.67	2	1218.66	0.0122	0	54.91	5.9e-05	K	DFLAGGIAAAVSK	T			File34631 Spectrum2877 scans: 11024
7	tr|Q6P9Y4|Q6P9Y4_RAT	ADP/ATP translocase 1 OS=Rattus norvegicus OX=10116 GN=Slc25a4 PE=1 SV=1	1711	33111	109	75	13	6	45	9.76	1565	1	1	1	610.344	1218.67	2	1218.66	0.0122	0	50.41	0.00017	K	DFLAGGIAAAVSK	T			File34631 Spectrum2876 scans: 11023
7	tr|Q6P9Y4|Q6P9Y4_RAT	ADP/ATP translocase 1 OS=Rattus norvegicus OX=10116 GN=Slc25a4 PE=1 SV=1	1711	33111	109	75	13	6	45	9.76	1566	1	1	1	407.232	1218.67	3	1218.66	0.0123	0	24.09	0.071	K	DFLAGGIAAAVSK	T			File34631 Spectrum2900 scans: 11061
7	tr|Q6P9Y4|Q6P9Y4_RAT	ADP/ATP translocase 1 OS=Rattus norvegicus OX=10116 GN=Slc25a4 PE=1 SV=1	1711	33111	109	75	13	6	45	9.76	1567	1	1	1	610.344	1218.67	2	1218.66	0.0127	0	46.74	0.00039	K	DFLAGGIAAAVSK	T			File34631 Spectrum3010 scans: 11228
7	tr|Q6P9Y4|Q6P9Y4_RAT	ADP/ATP translocase 1 OS=Rattus norvegicus OX=10116 GN=Slc25a4 PE=1 SV=1	1711	33111	109	75	13	6	45	9.76	1568	1	1	1	610.344	1218.67	2	1218.66	0.0132	0	56.41	4.1e-05	K	DFLAGGIAAAVSK	T			File34631 Spectrum3078 scans: 11329
7	tr|Q6P9Y4|Q6P9Y4_RAT	ADP/ATP translocase 1 OS=Rattus norvegicus OX=10116 GN=Slc25a4 PE=1 SV=1	1711	33111	109	75	13	6	45	9.76	1569	1	1	1	610.344	1218.67	2	1218.66	0.0133	0	57.06	3.5e-05	K	DFLAGGIAAAVSK	T			File34631 Spectrum2935 scans: 11122
7	tr|Q6P9Y4|Q6P9Y4_RAT	ADP/ATP translocase 1 OS=Rattus norvegicus OX=10116 GN=Slc25a4 PE=1 SV=1	1711	33111	109	75	13	6	45	9.76	1571	2	1	1	610.344	1218.67	2	1218.66	0.0135	0	11.57	1.2	K	DFLAGGIAAAVSK	T			File34631 Spectrum2780 scans: 10817
7	tr|Q6P9Y4|Q6P9Y4_RAT	ADP/ATP translocase 1 OS=Rattus norvegicus OX=10116 GN=Slc25a4 PE=1 SV=1	1711	33111	109	75	13	6	45	9.76	1572	1	1	1	610.344	1218.67	2	1218.66	0.0135	0	28.21	0.027	K	DFLAGGIAAAVSK	T			File34631 Spectrum2833 scans: 10934
7	tr|Q6P9Y4|Q6P9Y4_RAT	ADP/ATP translocase 1 OS=Rattus norvegicus OX=10116 GN=Slc25a4 PE=1 SV=1	1711	33111	109	75	13	6	45	9.76	1573	2	1	1	610.344	1218.67	2	1218.66	0.0135	0	15.21	0.54	K	DFLAGGIAAAVSK	T			File34631 Spectrum2733 scans: 10724
7	tr|Q6P9Y4|Q6P9Y4_RAT	ADP/ATP translocase 1 OS=Rattus norvegicus OX=10116 GN=Slc25a4 PE=1 SV=1	1711	33111	109	75	13	6	45	9.76	1574	1	1	1	610.345	1218.67	2	1218.66	0.0136	0	37.17	0.0034	K	DFLAGGIAAAVSK	T			File34631 Spectrum4738 scans: 13718
7	tr|Q6P9Y4|Q6P9Y4_RAT	ADP/ATP translocase 1 OS=Rattus norvegicus OX=10116 GN=Slc25a4 PE=1 SV=1	1711	33111	109	75	13	6	45	9.76	1575	1	1	1	610.345	1218.67	2	1218.66	0.0136	0	44.76	0.0006	K	DFLAGGIAAAVSK	T			File34631 Spectrum3227 scans: 11541
7	tr|Q6P9Y4|Q6P9Y4_RAT	ADP/ATP translocase 1 OS=Rattus norvegicus OX=10116 GN=Slc25a4 PE=1 SV=1	1711	33111	109	75	13	6	45	9.76	1576	1	1	1	610.345	1218.67	2	1218.66	0.014	0	11.54	1.3	K	DFLAGGIAAAVSK	T			File34631 Spectrum5119 scans: 14747
7	tr|Q6P9Y4|Q6P9Y4_RAT	ADP/ATP translocase 1 OS=Rattus norvegicus OX=10116 GN=Slc25a4 PE=1 SV=1	1711	33111	109	75	13	6	45	9.76	1577	1	1	1	610.345	1218.67	2	1218.66	0.014	0	48.24	0.00027	K	DFLAGGIAAAVSK	T			File34631 Spectrum3155 scans: 11435
7	tr|Q6P9Y4|Q6P9Y4_RAT	ADP/ATP translocase 1 OS=Rattus norvegicus OX=10116 GN=Slc25a4 PE=1 SV=1	1711	33111	109	75	13	6	45	9.76	2248	1	1	0	723.882	1445.75	2	1445.73	0.0153	0	41.27	0.0018	R	YFPTQALNFAFK	D			File34631 Spectrum3822 scans: 12365
7	tr|Q6P9Y4|Q6P9Y4_RAT	ADP/ATP translocase 1 OS=Rattus norvegicus OX=10116 GN=Slc25a4 PE=1 SV=1	1711	33111	109	75	13	6	45	9.76	2249	1	1	0	723.883	1445.75	2	1445.73	0.0164	0	45.95	0.00062	R	YFPTQALNFAFK	D			File34631 Spectrum3756 scans: 12262
7	tr|Q6P9Y4|Q6P9Y4_RAT	ADP/ATP translocase 1 OS=Rattus norvegicus OX=10116 GN=Slc25a4 PE=1 SV=1	1711	33111	109	75	13	6	45	9.76	2701	1	1	0	806.435	1610.86	2	1610.84	0.0176	0	28.13	0.027	R	GMGGAFVLVLYDEIK	K			File34631 Spectrum4636 scans: 13564
7	tr|Q6P9Y4|Q6P9Y4_RAT	ADP/ATP translocase 1 OS=Rattus norvegicus OX=10116 GN=Slc25a4 PE=1 SV=1	1711	33111	109	75	13	6	45	9.76	2702	1	1	0	806.435	1610.86	2	1610.84	0.0184	0	64.32	6.7e-06	R	GMGGAFVLVLYDEIK	K			File34631 Spectrum4701 scans: 13665
7	tr|Q6P9Y4|Q6P9Y4_RAT	ADP/ATP translocase 1 OS=Rattus norvegicus OX=10116 GN=Slc25a4 PE=1 SV=1	1711	33111	109	75	13	6	45	9.76	2730	1	1	0	543.289	1626.85	3	1626.83	0.0139	0	13.78	0.79	R	GMGGAFVLVLYDEIK	K	Oxidation (M)	0.010000000000000.0	File34631 Spectrum4274 scans: 13005
7	tr|Q6P9Y4|Q6P9Y4_RAT	ADP/ATP translocase 1 OS=Rattus norvegicus OX=10116 GN=Slc25a4 PE=1 SV=1	1711	33111	109	75	13	6	45	9.76	3065	1	1	0	563.966	1688.87	3	1688.86	0.0185	1	25.72	0.058	R	YFPTQALNFAFKDK	Y			File34631 Spectrum3168 scans: 11453
7	tr|Q6P9Y4|Q6P9Y4_RAT	ADP/ATP translocase 1 OS=Rattus norvegicus OX=10116 GN=Slc25a4 PE=1 SV=1	1711	33111	109	75	13	6	45	9.76	3168	1	1	0	870.481	1738.95	2	1738.93	0.0147	1	41.65	0.00072	R	GMGGAFVLVLYDEIKK	Y			File34631 Spectrum4161 scans: 12840
7	tr|Q6P9Y4|Q6P9Y4_RAT	ADP/ATP translocase 1 OS=Rattus norvegicus OX=10116 GN=Slc25a4 PE=1 SV=1	1711	33111	109	75	13	6	45	9.76	3170	1	1	0	580.657	1738.95	3	1738.93	0.016	1	26.15	0.026	R	GMGGAFVLVLYDEIKK	Y			File34631 Spectrum4925 scans: 13988
7	tr|Q6P9Y4|Q6P9Y4_RAT	ADP/ATP translocase 1 OS=Rattus norvegicus OX=10116 GN=Slc25a4 PE=1 SV=1	1711	33111	109	75	13	6	45	9.76	3171	1	1	0	870.482	1738.95	2	1738.93	0.0172	1	45.17	0.00032	R	GMGGAFVLVLYDEIKK	Y			File34631 Spectrum4301 scans: 13047
7	tr|Q6P9Y4|Q6P9Y4_RAT	ADP/ATP translocase 1 OS=Rattus norvegicus OX=10116 GN=Slc25a4 PE=1 SV=1	1711	33111	109	75	13	6	45	9.76	3172	1	1	0	580.658	1738.95	3	1738.93	0.018	1	23.4	0.048	R	GMGGAFVLVLYDEIKK	Y			File34631 Spectrum4949 scans: 14069
7	tr|Q6P9Y4|Q6P9Y4_RAT	ADP/ATP translocase 1 OS=Rattus norvegicus OX=10116 GN=Slc25a4 PE=1 SV=1	1711	33111	109	75	13	6	45	9.76	3173	1	1	0	870.483	1738.95	2	1738.93	0.0183	1	37.71	0.0018	R	GMGGAFVLVLYDEIKK	Y			File34631 Spectrum4764 scans: 13756
7	tr|Q6P9Y4|Q6P9Y4_RAT	ADP/ATP translocase 1 OS=Rattus norvegicus OX=10116 GN=Slc25a4 PE=1 SV=1	1711	33111	109	75	13	6	45	9.76	3174	1	1	0	870.483	1738.95	2	1738.93	0.0185	1	47.73	0.00018	R	GMGGAFVLVLYDEIKK	Y			File34631 Spectrum4238 scans: 12948
7	tr|Q6P9Y4|Q6P9Y4_RAT	ADP/ATP translocase 1 OS=Rattus norvegicus OX=10116 GN=Slc25a4 PE=1 SV=1	1711	33111	109	75	13	6	45	9.76	3176	1	1	0	870.483	1738.95	2	1738.93	0.0189	1	49.25	0.00013	R	GMGGAFVLVLYDEIKK	Y			File34631 Spectrum4362 scans: 13144
7	tr|Q6P9Y4|Q6P9Y4_RAT	ADP/ATP translocase 1 OS=Rattus norvegicus OX=10116 GN=Slc25a4 PE=1 SV=1	1711	33111	109	75	13	6	45	9.76	3177	1	1	0	580.658	1738.95	3	1738.93	0.0189	1	28.64	0.014	R	GMGGAFVLVLYDEIKK	Y			File34631 Spectrum5021 scans: 14385
7	tr|Q6P9Y4|Q6P9Y4_RAT	ADP/ATP translocase 1 OS=Rattus norvegicus OX=10116 GN=Slc25a4 PE=1 SV=1	1711	33111	109	75	13	6	45	9.76	3178	1	1	0	580.658	1738.95	3	1738.93	0.0189	1	35.3	0.0031	R	GMGGAFVLVLYDEIKK	Y			File34631 Spectrum4550 scans: 13439
7	tr|Q6P9Y4|Q6P9Y4_RAT	ADP/ATP translocase 1 OS=Rattus norvegicus OX=10116 GN=Slc25a4 PE=1 SV=1	1711	33111	109	75	13	6	45	9.76	3180	1	1	0	580.658	1738.95	3	1738.93	0.0191	1	14.06	0.41	R	GMGGAFVLVLYDEIKK	Y			File34631 Spectrum5134 scans: 14783
7	tr|Q6P9Y4|Q6P9Y4_RAT	ADP/ATP translocase 1 OS=Rattus norvegicus OX=10116 GN=Slc25a4 PE=1 SV=1	1711	33111	109	75	13	6	45	9.76	3183	1	1	0	580.658	1738.95	3	1738.93	0.0195	1	34.56	0.0037	R	GMGGAFVLVLYDEIKK	Y			File34631 Spectrum4156 scans: 12829
7	tr|Q6P9Y4|Q6P9Y4_RAT	ADP/ATP translocase 1 OS=Rattus norvegicus OX=10116 GN=Slc25a4 PE=1 SV=1	1711	33111	109	75	13	6	45	9.76	3184	1	1	0	580.658	1738.95	3	1738.93	0.0195	1	36.68	0.0023	R	GMGGAFVLVLYDEIKK	Y			File34631 Spectrum4762 scans: 13753
7	tr|Q6P9Y4|Q6P9Y4_RAT	ADP/ATP translocase 1 OS=Rattus norvegicus OX=10116 GN=Slc25a4 PE=1 SV=1	1711	33111	109	75	13	6	45	9.76	3185	1	1	0	580.658	1738.95	3	1738.93	0.0195	1	34.5	0.0037	R	GMGGAFVLVLYDEIKK	Y			File34631 Spectrum4292 scans: 13034
7	tr|Q6P9Y4|Q6P9Y4_RAT	ADP/ATP translocase 1 OS=Rattus norvegicus OX=10116 GN=Slc25a4 PE=1 SV=1	1711	33111	109	75	13	6	45	9.76	3186	1	1	0	580.658	1738.95	3	1738.93	0.0195	1	34.05	0.0042	R	GMGGAFVLVLYDEIKK	Y			File34631 Spectrum4419 scans: 13235
7	tr|Q6P9Y4|Q6P9Y4_RAT	ADP/ATP translocase 1 OS=Rattus norvegicus OX=10116 GN=Slc25a4 PE=1 SV=1	1711	33111	109	75	13	6	45	9.76	3187	1	1	0	870.484	1738.95	2	1738.93	0.0196	1	66.68	2.2e-06	R	GMGGAFVLVLYDEIKK	Y			File34631 Spectrum4627 scans: 13550
7	tr|Q6P9Y4|Q6P9Y4_RAT	ADP/ATP translocase 1 OS=Rattus norvegicus OX=10116 GN=Slc25a4 PE=1 SV=1	1711	33111	109	75	13	6	45	9.76	3188	1	1	0	580.658	1738.95	3	1738.93	0.0196	1	13.27	0.49	R	GMGGAFVLVLYDEIKK	Y			File34631 Spectrum5046 scans: 14465
7	tr|Q6P9Y4|Q6P9Y4_RAT	ADP/ATP translocase 1 OS=Rattus norvegicus OX=10116 GN=Slc25a4 PE=1 SV=1	1711	33111	109	75	13	6	45	9.76	3189	1	1	0	580.658	1738.95	3	1738.93	0.0196	1	36.04	0.0026	R	GMGGAFVLVLYDEIKK	Y			File34631 Spectrum4225 scans: 12933
7	tr|Q6P9Y4|Q6P9Y4_RAT	ADP/ATP translocase 1 OS=Rattus norvegicus OX=10116 GN=Slc25a4 PE=1 SV=1	1711	33111	109	75	13	6	45	9.76	3190	1	1	0	580.658	1738.95	3	1738.93	0.0198	1	13	0.52	R	GMGGAFVLVLYDEIKK	Y			File34631 Spectrum5086 scans: 14619
7	tr|Q6P9Y4|Q6P9Y4_RAT	ADP/ATP translocase 1 OS=Rattus norvegicus OX=10116 GN=Slc25a4 PE=1 SV=1	1711	33111	109	75	13	6	45	9.76	3191	1	1	0	580.658	1738.95	3	1738.93	0.02	1	22.43	0.059	R	GMGGAFVLVLYDEIKK	Y			File34631 Spectrum4883 scans: 13898
7	tr|Q6P9Y4|Q6P9Y4_RAT	ADP/ATP translocase 1 OS=Rattus norvegicus OX=10116 GN=Slc25a4 PE=1 SV=1	1711	33111	109	75	13	6	45	9.76	3192	1	1	0	580.658	1738.95	3	1738.93	0.0202	1	40.95	0.00084	R	GMGGAFVLVLYDEIKK	Y			File34631 Spectrum4624 scans: 13545
7	tr|Q6P9Y4|Q6P9Y4_RAT	ADP/ATP translocase 1 OS=Rattus norvegicus OX=10116 GN=Slc25a4 PE=1 SV=1	1711	33111	109	75	13	6	45	9.76	3193	1	1	0	580.658	1738.95	3	1738.93	0.0204	1	31.4	0.0076	R	GMGGAFVLVLYDEIKK	Y			File34631 Spectrum4061 scans: 12695
7	tr|Q6P9Y4|Q6P9Y4_RAT	ADP/ATP translocase 1 OS=Rattus norvegicus OX=10116 GN=Slc25a4 PE=1 SV=1	1711	33111	109	75	13	6	45	9.76	3194	1	1	0	580.658	1738.95	3	1738.93	0.0204	1	31.31	0.0077	R	GMGGAFVLVLYDEIKK	Y			File34631 Spectrum5197 scans: 15078
7	tr|Q6P9Y4|Q6P9Y4_RAT	ADP/ATP translocase 1 OS=Rattus norvegicus OX=10116 GN=Slc25a4 PE=1 SV=1	1711	33111	109	75	13	6	45	9.76	3195	1	1	0	580.658	1738.95	3	1738.93	0.0204	1	8.44	1.5	R	GMGGAFVLVLYDEIKK	Y			File34631 Spectrum5106 scans: 14700
7	tr|Q6P9Y4|Q6P9Y4_RAT	ADP/ATP translocase 1 OS=Rattus norvegicus OX=10116 GN=Slc25a4 PE=1 SV=1	1711	33111	109	75	13	6	45	9.76	3196	1	1	0	580.658	1738.95	3	1738.93	0.0204	1	32.84	0.0054	R	GMGGAFVLVLYDEIKK	Y			File34631 Spectrum4356 scans: 13134
7	tr|Q6P9Y4|Q6P9Y4_RAT	ADP/ATP translocase 1 OS=Rattus norvegicus OX=10116 GN=Slc25a4 PE=1 SV=1	1711	33111	109	75	13	6	45	9.76	3197	1	1	0	870.484	1738.95	2	1738.93	0.0205	1	52.4	6e-05	R	GMGGAFVLVLYDEIKK	Y			File34631 Spectrum4555 scans: 13446
7	tr|Q6P9Y4|Q6P9Y4_RAT	ADP/ATP translocase 1 OS=Rattus norvegicus OX=10116 GN=Slc25a4 PE=1 SV=1	1711	33111	109	75	13	6	45	9.76	3198	1	1	0	580.658	1738.95	3	1738.93	0.0206	1	49.32	0.00012	R	GMGGAFVLVLYDEIKK	Y			File34631 Spectrum4687 scans: 13645
7	tr|Q6P9Y4|Q6P9Y4_RAT	ADP/ATP translocase 1 OS=Rattus norvegicus OX=10116 GN=Slc25a4 PE=1 SV=1	1711	33111	109	75	13	6	45	9.76	3201	1	1	0	580.659	1738.95	3	1738.93	0.0208	1	32.13	0.0066	R	GMGGAFVLVLYDEIKK	Y			File34631 Spectrum5000 scans: 14301
7	tr|Q6P9Y4|Q6P9Y4_RAT	ADP/ATP translocase 1 OS=Rattus norvegicus OX=10116 GN=Slc25a4 PE=1 SV=1	1711	33111	109	75	13	6	45	9.76	3204	1	1	0	870.484	1738.95	2	1738.93	0.0211	1	47.73	0.00017	R	GMGGAFVLVLYDEIKK	Y			File34631 Spectrum4690 scans: 13649
7	tr|Q6P9Y4|Q6P9Y4_RAT	ADP/ATP translocase 1 OS=Rattus norvegicus OX=10116 GN=Slc25a4 PE=1 SV=1	1711	33111	109	75	13	6	45	9.76	3205	1	1	0	870.484	1738.95	2	1738.93	0.0212	1	68.61	1.4e-06	R	GMGGAFVLVLYDEIKK	Y			File34631 Spectrum4426 scans: 13244
7	tr|Q6P9Y4|Q6P9Y4_RAT	ADP/ATP translocase 1 OS=Rattus norvegicus OX=10116 GN=Slc25a4 PE=1 SV=1	1711	33111	109	75	13	6	45	9.76	3206	1	1	0	580.659	1738.95	3	1738.93	0.0213	1	36.27	0.0024	R	GMGGAFVLVLYDEIKK	Y			File34631 Spectrum4479 scans: 13334
7	tr|Q6P9Y4|Q6P9Y4_RAT	ADP/ATP translocase 1 OS=Rattus norvegicus OX=10116 GN=Slc25a4 PE=1 SV=1	1711	33111	109	75	13	6	45	9.76	3207	1	1	0	580.659	1738.95	3	1738.93	0.0215	1	7.37	1.9	R	GMGGAFVLVLYDEIKK	Y			File34631 Spectrum5172 scans: 14971
7	tr|Q6P9Y4|Q6P9Y4_RAT	ADP/ATP translocase 1 OS=Rattus norvegicus OX=10116 GN=Slc25a4 PE=1 SV=1	1711	33111	109	75	13	6	45	9.76	3208	1	1	0	870.484	1738.95	2	1738.93	0.0216	1	12.06	0.62	R	GMGGAFVLVLYDEIKK	Y			File34631 Spectrum5212 scans: 15128
7	tr|Q6P9Y4|Q6P9Y4_RAT	ADP/ATP translocase 1 OS=Rattus norvegicus OX=10116 GN=Slc25a4 PE=1 SV=1	1711	33111	109	75	13	6	45	9.76	3209	1	1	0	870.484	1738.95	2	1738.93	0.0216	1	45.88	0.00026	R	GMGGAFVLVLYDEIKK	Y			File34631 Spectrum4484 scans: 13342
7	tr|Q6P9Y4|Q6P9Y4_RAT	ADP/ATP translocase 1 OS=Rattus norvegicus OX=10116 GN=Slc25a4 PE=1 SV=1	1711	33111	109	75	13	6	45	9.76	3210	1	1	0	580.659	1738.95	3	1738.93	0.0217	1	21.71	0.067	R	GMGGAFVLVLYDEIKK	Y			File34631 Spectrum4985 scans: 14223
7	tr|Q6P9Y4|Q6P9Y4_RAT	ADP/ATP translocase 1 OS=Rattus norvegicus OX=10116 GN=Slc25a4 PE=1 SV=1	1711	33111	109	75	13	6	45	9.76	3211	1	1	0	580.659	1738.95	3	1738.93	0.022	1	27.53	0.018	R	GMGGAFVLVLYDEIKK	Y			File34631 Spectrum5257 scans: 15245
7	tr|Q6P9Y4|Q6P9Y4_RAT	ADP/ATP translocase 1 OS=Rattus norvegicus OX=10116 GN=Slc25a4 PE=1 SV=1	1711	33111	109	75	13	6	45	9.76	3212	1	1	0	580.659	1738.95	3	1738.93	0.0222	1	23.5	0.045	R	GMGGAFVLVLYDEIKK	Y			File34631 Spectrum5068 scans: 14543
7	tr|Q6P9Y4|Q6P9Y4_RAT	ADP/ATP translocase 1 OS=Rattus norvegicus OX=10116 GN=Slc25a4 PE=1 SV=1	1711	33111	109	75	13	6	45	9.76	3213	1	1	0	580.659	1738.95	3	1738.93	0.0222	1	33.7	0.0043	R	GMGGAFVLVLYDEIKK	Y			File34631 Spectrum5224 scans: 15159
7	tr|Q6P9Y4|Q6P9Y4_RAT	ADP/ATP translocase 1 OS=Rattus norvegicus OX=10116 GN=Slc25a4 PE=1 SV=1	1711	33111	109	75	13	6	45	9.76	3217	1	1	0	580.659	1738.96	3	1738.93	0.0238	1	20.48	0.082	R	GMGGAFVLVLYDEIKK	Y			File34631 Spectrum4968 scans: 14146
7	tr|Q6P9Y4|Q6P9Y4_RAT	ADP/ATP translocase 1 OS=Rattus norvegicus OX=10116 GN=Slc25a4 PE=1 SV=1	1711	33111	109	75	13	6	45	9.76	3244	1	1	0	878.479	1754.94	2	1754.93	0.0154	1	24.24	0.049	R	GMGGAFVLVLYDEIKK	Y	Oxidation (M)	0.0100000000000000.0	File34631 Spectrum4158 scans: 12835
7	tr|Q6P9Y4|Q6P9Y4_RAT	ADP/ATP translocase 1 OS=Rattus norvegicus OX=10116 GN=Slc25a4 PE=1 SV=1	1711	33111	109	75	13	6	45	9.76	3245	1	1	0	878.479	1754.94	2	1754.93	0.0161	1	21.79	0.086	R	GMGGAFVLVLYDEIKK	Y	Oxidation (M)	0.0100000000000000.0	File34631 Spectrum3981 scans: 12583
7	tr|Q6P9Y4|Q6P9Y4_RAT	ADP/ATP translocase 1 OS=Rattus norvegicus OX=10116 GN=Slc25a4 PE=1 SV=1	1711	33111	109	75	13	6	45	9.76	3246	2	1	0	585.989	1754.94	3	1754.93	0.0168	1	4.55	4.7	R	GMGGAFVLVLYDEIKK	Y	Oxidation (M)	0.0100000000000000.0	File34631 Spectrum4943 scans: 14055
7	tr|Q6P9Y4|Q6P9Y4_RAT	ADP/ATP translocase 1 OS=Rattus norvegicus OX=10116 GN=Slc25a4 PE=1 SV=1	1711	33111	109	75	13	6	45	9.76	3248	3	1	0	585.989	1754.95	3	1754.93	0.0181	1	1.52	8.9	R	GMGGAFVLVLYDEIKK	Y	Oxidation (M)	0.0100000000000000.0	File34631 Spectrum5176 scans: 14995
7	tr|Q6P9Y4|Q6P9Y4_RAT	ADP/ATP translocase 1 OS=Rattus norvegicus OX=10116 GN=Slc25a4 PE=1 SV=1	1711	33111	109	75	13	6	45	9.76	3249	1	1	0	585.989	1754.95	3	1754.93	0.0188	1	30.49	0.011	R	GMGGAFVLVLYDEIKK	Y	Oxidation (M)	0.0100000000000000.0	File34631 Spectrum4278 scans: 13013
7	tr|Q6P9Y4|Q6P9Y4_RAT	ADP/ATP translocase 1 OS=Rattus norvegicus OX=10116 GN=Slc25a4 PE=1 SV=1	1711	33111	109	75	13	6	45	9.76	3251	1	1	0	585.99	1754.95	3	1754.93	0.019	1	43.67	0.00054	R	GMGGAFVLVLYDEIKK	Y	Oxidation (M)	0.0100000000000000.0	File34631 Spectrum4532 scans: 13414
7	tr|Q6P9Y4|Q6P9Y4_RAT	ADP/ATP translocase 1 OS=Rattus norvegicus OX=10116 GN=Slc25a4 PE=1 SV=1	1711	33111	109	75	13	6	45	9.76	3252	1	1	0	878.481	1754.95	2	1754.93	0.0191	1	49.5	0.00014	R	GMGGAFVLVLYDEIKK	Y	Oxidation (M)	0.0100000000000000.0	File34631 Spectrum3819 scans: 12361
7	tr|Q6P9Y4|Q6P9Y4_RAT	ADP/ATP translocase 1 OS=Rattus norvegicus OX=10116 GN=Slc25a4 PE=1 SV=1	1711	33111	109	75	13	6	45	9.76	3253	1	1	0	585.99	1754.95	3	1754.93	0.0192	1	43.35	0.00059	R	GMGGAFVLVLYDEIKK	Y	Oxidation (M)	0.0100000000000000.0	File34631 Spectrum4402 scans: 13211
7	tr|Q6P9Y4|Q6P9Y4_RAT	ADP/ATP translocase 1 OS=Rattus norvegicus OX=10116 GN=Slc25a4 PE=1 SV=1	1711	33111	109	75	13	6	45	9.76	3254	1	1	0	585.99	1754.95	3	1754.93	0.0193	1	53.44	5.8e-05	R	GMGGAFVLVLYDEIKK	Y	Oxidation (M)	0.0100000000000000.0	File34631 Spectrum3886 scans: 12449
7	tr|Q6P9Y4|Q6P9Y4_RAT	ADP/ATP translocase 1 OS=Rattus norvegicus OX=10116 GN=Slc25a4 PE=1 SV=1	1711	33111	109	75	13	6	45	9.76	3256	1	1	0	585.99	1754.95	3	1754.93	0.0196	1	39.67	0.0014	R	GMGGAFVLVLYDEIKK	Y	Oxidation (M)	0.0100000000000000.0	File34631 Spectrum3806 scans: 12339
7	tr|Q6P9Y4|Q6P9Y4_RAT	ADP/ATP translocase 1 OS=Rattus norvegicus OX=10116 GN=Slc25a4 PE=1 SV=1	1711	33111	109	75	13	6	45	9.76	3258	1	1	0	585.99	1754.95	3	1754.93	0.0197	1	34.4	0.0047	R	GMGGAFVLVLYDEIKK	Y	Oxidation (M)	0.0100000000000000.0	File34631 Spectrum4747 scans: 13729
7	tr|Q6P9Y4|Q6P9Y4_RAT	ADP/ATP translocase 1 OS=Rattus norvegicus OX=10116 GN=Slc25a4 PE=1 SV=1	1711	33111	109	75	13	6	45	9.76	3259	1	1	0	878.481	1754.95	2	1754.93	0.0198	1	67.24	2.4e-06	R	GMGGAFVLVLYDEIKK	Y	Oxidation (M)	0.0100000000000000.0	File34631 Spectrum3754 scans: 12260
7	tr|Q6P9Y4|Q6P9Y4_RAT	ADP/ATP translocase 1 OS=Rattus norvegicus OX=10116 GN=Slc25a4 PE=1 SV=1	1711	33111	109	75	13	6	45	9.76	3260	1	1	0	585.99	1754.95	3	1754.93	0.0199	1	39.19	0.0015	R	GMGGAFVLVLYDEIKK	Y	Oxidation (M)	0.0100000000000000.0	File34631 Spectrum4604 scans: 13518
7	tr|Q6P9Y4|Q6P9Y4_RAT	ADP/ATP translocase 1 OS=Rattus norvegicus OX=10116 GN=Slc25a4 PE=1 SV=1	1711	33111	109	75	13	6	45	9.76	3261	1	1	0	585.99	1754.95	3	1754.93	0.0199	1	41.12	0.00099	R	GMGGAFVLVLYDEIKK	Y	Oxidation (M)	0.0100000000000000.0	File34631 Spectrum4341 scans: 13112
7	tr|Q6P9Y4|Q6P9Y4_RAT	ADP/ATP translocase 1 OS=Rattus norvegicus OX=10116 GN=Slc25a4 PE=1 SV=1	1711	33111	109	75	13	6	45	9.76	3262	1	1	0	585.99	1754.95	3	1754.93	0.0201	1	40.02	0.0013	R	GMGGAFVLVLYDEIKK	Y	Oxidation (M)	0.0100000000000000.0	File34631 Spectrum4201 scans: 12901
7	tr|Q6P9Y4|Q6P9Y4_RAT	ADP/ATP translocase 1 OS=Rattus norvegicus OX=10116 GN=Slc25a4 PE=1 SV=1	1711	33111	109	75	13	6	45	9.76	3263	1	1	0	585.99	1754.95	3	1754.93	0.0203	1	45.89	0.00033	R	GMGGAFVLVLYDEIKK	Y	Oxidation (M)	0.0100000000000000.0	File34631 Spectrum4133 scans: 12798
7	tr|Q6P9Y4|Q6P9Y4_RAT	ADP/ATP translocase 1 OS=Rattus norvegicus OX=10116 GN=Slc25a4 PE=1 SV=1	1711	33111	109	75	13	6	45	9.76	3264	1	1	0	585.99	1754.95	3	1754.93	0.0203	1	31.53	0.009	R	GMGGAFVLVLYDEIKK	Y	Oxidation (M)	0.0100000000000000.0	File34631 Spectrum3985 scans: 12588
7	tr|Q6P9Y4|Q6P9Y4_RAT	ADP/ATP translocase 1 OS=Rattus norvegicus OX=10116 GN=Slc25a4 PE=1 SV=1	1711	33111	109	75	13	6	45	9.76	3265	1	1	0	585.99	1754.95	3	1754.93	0.0205	1	39.44	0.0015	R	GMGGAFVLVLYDEIKK	Y	Oxidation (M)	0.0100000000000000.0	File34631 Spectrum4057 scans: 12691
7	tr|Q6P9Y4|Q6P9Y4_RAT	ADP/ATP translocase 1 OS=Rattus norvegicus OX=10116 GN=Slc25a4 PE=1 SV=1	1711	33111	109	75	13	6	45	9.76	3266	1	1	0	585.99	1754.95	3	1754.93	0.0206	1	47.11	0.00025	R	GMGGAFVLVLYDEIKK	Y	Oxidation (M)	0.0100000000000000.0	File34631 Spectrum4670 scans: 13617
7	tr|Q6P9Y4|Q6P9Y4_RAT	ADP/ATP translocase 1 OS=Rattus norvegicus OX=10116 GN=Slc25a4 PE=1 SV=1	1711	33111	109	75	13	6	45	9.76	3267	1	1	0	585.99	1754.95	3	1754.93	0.021	1	45.44	0.00037	R	GMGGAFVLVLYDEIKK	Y	Oxidation (M)	0.0100000000000000.0	File34631 Spectrum3738 scans: 12237
7	tr|Q6P9Y4|Q6P9Y4_RAT	ADP/ATP translocase 1 OS=Rattus norvegicus OX=10116 GN=Slc25a4 PE=1 SV=1	1711	33111	109	75	13	6	45	9.76	3268	1	1	0	878.482	1754.95	2	1754.93	0.0211	1	29.96	0.013	R	GMGGAFVLVLYDEIKK	Y	Oxidation (M)	0.0100000000000000.0	File34631 Spectrum4066 scans: 12704
7	tr|Q6P9Y4|Q6P9Y4_RAT	ADP/ATP translocase 1 OS=Rattus norvegicus OX=10116 GN=Slc25a4 PE=1 SV=1	1711	33111	109	75	13	6	45	9.76	3269	1	1	0	878.482	1754.95	2	1754.93	0.0213	1	5.77	3.2	R	GMGGAFVLVLYDEIKK	Y	Oxidation (M)	0.0100000000000000.0	File34631 Spectrum4584 scans: 13487
7	tr|Q6P9Y4|Q6P9Y4_RAT	ADP/ATP translocase 1 OS=Rattus norvegicus OX=10116 GN=Slc25a4 PE=1 SV=1	1711	33111	109	75	13	6	45	9.76	3270	1	1	0	585.99	1754.95	3	1754.93	0.0214	1	21.73	0.082	R	GMGGAFVLVLYDEIKK	Y	Oxidation (M)	0.0100000000000000.0	File34631 Spectrum5259 scans: 15250
7	tr|Q6P9Y4|Q6P9Y4_RAT	ADP/ATP translocase 1 OS=Rattus norvegicus OX=10116 GN=Slc25a4 PE=1 SV=1	1711	33111	109	75	13	6	45	9.76	3271	1	1	0	585.99	1754.95	3	1754.93	0.0219	1	6.52	2.7	R	GMGGAFVLVLYDEIKK	Y	Oxidation (M)	0.0100000000000000.0	File34631 Spectrum5195 scans: 15075
7	tr|Q6P9Y4|Q6P9Y4_RAT	ADP/ATP translocase 1 OS=Rattus norvegicus OX=10116 GN=Slc25a4 PE=1 SV=1	1711	33111	109	75	13	6	45	9.76	3272	1	1	0	585.99	1754.95	3	1754.93	0.0219	1	37.62	0.0021	R	GMGGAFVLVLYDEIKK	Y	Oxidation (M)	0.0100000000000000.0	File34631 Spectrum4462 scans: 13309
7	tr|Q6P9Y4|Q6P9Y4_RAT	ADP/ATP translocase 1 OS=Rattus norvegicus OX=10116 GN=Slc25a4 PE=1 SV=1	1711	33111	109	75	13	6	45	9.76	3273	1	1	0	585.99	1754.95	3	1754.93	0.0219	1	33.57	0.0054	R	GMGGAFVLVLYDEIKK	Y	Oxidation (M)	0.0100000000000000.0	File34631 Spectrum5227 scans: 15165
7	tr|Q6P9Y4|Q6P9Y4_RAT	ADP/ATP translocase 1 OS=Rattus norvegicus OX=10116 GN=Slc25a4 PE=1 SV=1	1711	33111	109	75	13	6	45	9.76	3274	2	1	0	878.485	1754.96	2	1754.93	0.0279	1	5.61	3.2	R	GMGGAFVLVLYDEIKK	Y	Oxidation (M)	0.0100000000000000.0	File34631 Spectrum4662 scans: 13603
7	tr|Q6P9Y4|Q6P9Y4_RAT	ADP/ATP translocase 1 OS=Rattus norvegicus OX=10116 GN=Slc25a4 PE=1 SV=1	1711	33111	109	75	13	6	45	9.76	3275	1	1	0	878.485	1754.96	2	1754.93	0.0279	1	28.79	0.015	R	GMGGAFVLVLYDEIKK	Y	Oxidation (M)	0.0100000000000000.0	File34631 Spectrum3908 scans: 12477
7	tr|Q6P9Y4|Q6P9Y4_RAT	ADP/ATP translocase 1 OS=Rattus norvegicus OX=10116 GN=Slc25a4 PE=1 SV=1	1711	33111	109	75	13	6	45	9.76	4758	1	1	0	699.847	2795.36	4	2795.34	0.0218	0	50.64	0.00014	R	YFAGNLASGGAAGATSLCFVYPLDFAR	T			File34631 Spectrum4322 scans: 13077
7	tr|Q6P9Y4|Q6P9Y4_RAT	ADP/ATP translocase 1 OS=Rattus norvegicus OX=10116 GN=Slc25a4 PE=1 SV=1	1711	33111	109	75	13	6	45	9.76	4759	1	1	0	932.794	2795.36	3	2795.34	0.0223	0	58.16	2.4e-05	R	YFAGNLASGGAAGATSLCFVYPLDFAR	T			File34631 Spectrum4307 scans: 13054
7	tr|Q6P9Y4|Q6P9Y4_RAT	ADP/ATP translocase 1 OS=Rattus norvegicus OX=10116 GN=Slc25a4 PE=1 SV=1	1711	33111	109	75	13	6	45	9.76	4760	1	1	0	1398.69	2795.36	2	2795.34	0.0249	0	25.03	0.05	R	YFAGNLASGGAAGATSLCFVYPLDFAR	T			File34631 Spectrum4658 scans: 13597
7	tr|Q6P9Y4|Q6P9Y4_RAT	ADP/ATP translocase 1 OS=Rattus norvegicus OX=10116 GN=Slc25a4 PE=1 SV=1	1711	33111	109	75	13	6	45	9.76	4761	1	1	0	932.797	2795.37	3	2795.34	0.0309	0	39.8	0.0017	R	YFAGNLASGGAAGATSLCFVYPLDFAR	T			File34631 Spectrum4446 scans: 13283
7	tr|Q6P9Y4|Q6P9Y4_RAT	ADP/ATP translocase 1 OS=Rattus norvegicus OX=10116 GN=Slc25a4 PE=1 SV=1	1711	33111	109	75	13	6	45	9.76	4762	1	1	0	932.797	2795.37	3	2795.34	0.0309	0	72.87	8.3e-07	R	YFAGNLASGGAAGATSLCFVYPLDFAR	T			File34631 Spectrum4369 scans: 13153
7	tr|Q6P9Y4|Q6P9Y4_RAT	ADP/ATP translocase 1 OS=Rattus norvegicus OX=10116 GN=Slc25a4 PE=1 SV=1	1711	33111	109	75	13	6	45	9.76	4763	1	1	0	1398.69	2795.37	2	2795.34	0.0315	0	17.54	0.28	R	YFAGNLASGGAAGATSLCFVYPLDFAR	T			File34631 Spectrum4444 scans: 13279
7	tr|Q6P9Y4|Q6P9Y4_RAT	ADP/ATP translocase 1 OS=Rattus norvegicus OX=10116 GN=Slc25a4 PE=1 SV=1	1711	33111	109	75	13	6	45	9.76	4764	1	1	0	932.797	2795.37	3	2795.34	0.0325	0	30.81	0.013	R	YFAGNLASGGAAGATSLCFVYPLDFAR	T			File34631 Spectrum4649 scans: 13585
7	tr|Q6P9Y4|Q6P9Y4_RAT	ADP/ATP translocase 1 OS=Rattus norvegicus OX=10116 GN=Slc25a4 PE=1 SV=1	1711	33111	109	75	13	6	45	9.76	4765	1	1	0	1398.69	2795.37	2	2795.34	0.034	0	86.01	4e-08	R	YFAGNLASGGAAGATSLCFVYPLDFAR	T			File34631 Spectrum4374 scans: 13160
7	tr|Q6P9Y4|Q6P9Y4_RAT	ADP/ATP translocase 1 OS=Rattus norvegicus OX=10116 GN=Slc25a4 PE=1 SV=1	1711	33111	109	75	13	6	45	9.76	4766	1	1	0	1398.69	2795.37	2	2795.34	0.0354	0	30.86	0.013	R	YFAGNLASGGAAGATSLCFVYPLDFAR	T			File34631 Spectrum4748 scans: 13731
7	tr|Q6P9Y4|Q6P9Y4_RAT	ADP/ATP translocase 1 OS=Rattus norvegicus OX=10116 GN=Slc25a4 PE=1 SV=1	1711	33111	109	75	13	6	45	9.76	4767	1	1	0	1398.69	2795.38	2	2795.34	0.0374	0	109.56	1.7e-10	R	YFAGNLASGGAAGATSLCFVYPLDFAR	T			File34631 Spectrum4313 scans: 13062
7	tr|Q6P9Y4|Q6P9Y4_RAT	ADP/ATP translocase 1 OS=Rattus norvegicus OX=10116 GN=Slc25a4 PE=1 SV=1	1711	33111	109	75	13	6	45	9.76	4768	1	1	0	932.799	2795.38	3	2795.34	0.038	0	44.09	0.00059	R	YFAGNLASGGAAGATSLCFVYPLDFAR	T			File34631 Spectrum4538 scans: 13422
7	tr|Q6P9Y4|Q6P9Y4_RAT	ADP/ATP translocase 1 OS=Rattus norvegicus OX=10116 GN=Slc25a4 PE=1 SV=1	1711	33111	109	75	13	6	45	9.76	4769	1	1	0	932.801	2795.38	3	2795.34	0.0422	0	45.72	0.00041	R	YFAGNLASGGAAGATSLCFVYPLDFAR	T			File34631 Spectrum4719 scans: 13691	emPAI	2.81
8	sp|Q09073|ADT2_RAT	ADP/ATP translocase 2 OS=Rattus norvegicus OX=10116 GN=Slc25a5 PE=1 SV=3	1550	33108	103	67	11	5	40.3	9.74	386	9	0	0	428.752	855.489	2	855.481	0.008	0	4.25	6.8	K	TAVAPIER	V			File34631 Spectrum1096 scans: 6049
8	sp|Q09073|ADT2_RAT	ADP/ATP translocase 2 OS=Rattus norvegicus OX=10116 GN=Slc25a5 PE=1 SV=3	1550	33108	103	67	11	5	40.3	9.74	388	8	0	0	428.752	855.49	2	855.481	0.0086	0	3.41	8.8	K	TAVAPIER	V			File34631 Spectrum1123 scans: 6130
8	sp|Q09073|ADT2_RAT	ADP/ATP translocase 2 OS=Rattus norvegicus OX=10116 GN=Slc25a5 PE=1 SV=3	1550	33108	103	67	11	5	40.3	9.74	498	6	0	0	451.751	901.488	2	901.477	0.0108	0	7.83	7	K	GAWSNVLR	G			File34631 Spectrum1793 scans: 8298
8	sp|Q09073|ADT2_RAT	ADP/ATP translocase 2 OS=Rattus norvegicus OX=10116 GN=Slc25a5 PE=1 SV=3	1550	33108	103	67	11	5	40.3	9.74	1252	5	1	1	561.283	1120.55	2	1120.57	-0.0153	0	0.5	28	K	EQGVLSFWR	G			File34631 Spectrum611 scans: 4884
8	sp|Q09073|ADT2_RAT	ADP/ATP translocase 2 OS=Rattus norvegicus OX=10116 GN=Slc25a5 PE=1 SV=3	1550	33108	103	67	11	5	40.3	9.74	1253	1	1	1	561.296	1120.58	2	1120.57	0.0112	0	24.12	0.11	K	EQGVLSFWR	G			File34631 Spectrum3350 scans: 11715
8	sp|Q09073|ADT2_RAT	ADP/ATP translocase 2 OS=Rattus norvegicus OX=10116 GN=Slc25a5 PE=1 SV=3	1550	33108	103	67	11	5	40.3	9.74	1306	1	0	0	568.848	1135.68	2	1135.67	0.0107	0	9.18	0.54	K	LLLQVQHASK	Q			File34631 Spectrum879 scans: 5522
8	sp|Q09073|ADT2_RAT	ADP/ATP translocase 2 OS=Rattus norvegicus OX=10116 GN=Slc25a5 PE=1 SV=3	1550	33108	103	67	11	5	40.3	9.74	1307	1	0	0	379.568	1135.68	3	1135.67	0.0119	0	14.68	0.13	K	LLLQVQHASK	Q			File34631 Spectrum894 scans: 5549
8	sp|Q09073|ADT2_RAT	ADP/ATP translocase 2 OS=Rattus norvegicus OX=10116 GN=Slc25a5 PE=1 SV=3	1550	33108	103	67	11	5	40.3	9.74	1564	2	0	1	610.344	1218.67	2	1218.66	0.0122	0	16.91	0.37	K	DFLAGGVAAAISK	T			File34631 Spectrum2877 scans: 11024
8	sp|Q09073|ADT2_RAT	ADP/ATP translocase 2 OS=Rattus norvegicus OX=10116 GN=Slc25a5 PE=1 SV=3	1550	33108	103	67	11	5	40.3	9.74	1565	2	0	1	610.344	1218.67	2	1218.66	0.0122	0	16.98	0.36	K	DFLAGGVAAAISK	T			File34631 Spectrum2876 scans: 11023
8	sp|Q09073|ADT2_RAT	ADP/ATP translocase 2 OS=Rattus norvegicus OX=10116 GN=Slc25a5 PE=1 SV=3	1550	33108	103	67	11	5	40.3	9.74	1567	2	0	1	610.344	1218.67	2	1218.66	0.0127	0	12.04	1.1	K	DFLAGGVAAAISK	T			File34631 Spectrum3010 scans: 11228
8	sp|Q09073|ADT2_RAT	ADP/ATP translocase 2 OS=Rattus norvegicus OX=10116 GN=Slc25a5 PE=1 SV=3	1550	33108	103	67	11	5	40.3	9.74	1568	2	0	1	610.344	1218.67	2	1218.66	0.0132	0	18.11	0.28	K	DFLAGGVAAAISK	T			File34631 Spectrum3078 scans: 11329
8	sp|Q09073|ADT2_RAT	ADP/ATP translocase 2 OS=Rattus norvegicus OX=10116 GN=Slc25a5 PE=1 SV=3	1550	33108	103	67	11	5	40.3	9.74	1569	2	0	1	610.344	1218.67	2	1218.66	0.0133	0	20.69	0.15	K	DFLAGGVAAAISK	T			File34631 Spectrum2935 scans: 11122
8	sp|Q09073|ADT2_RAT	ADP/ATP translocase 2 OS=Rattus norvegicus OX=10116 GN=Slc25a5 PE=1 SV=3	1550	33108	103	67	11	5	40.3	9.74	1571	1	0	1	610.344	1218.67	2	1218.66	0.0135	0	46.29	0.00042	K	DFLAGGVAAAISK	T			File34631 Spectrum2780 scans: 10817
8	sp|Q09073|ADT2_RAT	ADP/ATP translocase 2 OS=Rattus norvegicus OX=10116 GN=Slc25a5 PE=1 SV=3	1550	33108	103	67	11	5	40.3	9.74	1572	2	0	1	610.344	1218.67	2	1218.66	0.0135	0	6.35	4.1	K	DFLAGGVAAAISK	T			File34631 Spectrum2833 scans: 10934
8	sp|Q09073|ADT2_RAT	ADP/ATP translocase 2 OS=Rattus norvegicus OX=10116 GN=Slc25a5 PE=1 SV=3	1550	33108	103	67	11	5	40.3	9.74	1573	1	0	1	610.344	1218.67	2	1218.66	0.0135	0	57.34	3.3e-05	K	DFLAGGVAAAISK	T			File34631 Spectrum2733 scans: 10724
8	sp|Q09073|ADT2_RAT	ADP/ATP translocase 2 OS=Rattus norvegicus OX=10116 GN=Slc25a5 PE=1 SV=3	1550	33108	103	67	11	5	40.3	9.74	1574	3	0	1	610.345	1218.67	2	1218.66	0.0136	0	3.63	7.8	K	DFLAGGVAAAISK	T			File34631 Spectrum4738 scans: 13718
8	sp|Q09073|ADT2_RAT	ADP/ATP translocase 2 OS=Rattus norvegicus OX=10116 GN=Slc25a5 PE=1 SV=3	1550	33108	103	67	11	5	40.3	9.74	1575	2	0	1	610.345	1218.67	2	1218.66	0.0136	0	7.8	3	K	DFLAGGVAAAISK	T			File34631 Spectrum3227 scans: 11541
8	sp|Q09073|ADT2_RAT	ADP/ATP translocase 2 OS=Rattus norvegicus OX=10116 GN=Slc25a5 PE=1 SV=3	1550	33108	103	67	11	5	40.3	9.74	1577	2	0	1	610.345	1218.67	2	1218.66	0.014	0	12.73	0.95	K	DFLAGGVAAAISK	T			File34631 Spectrum3155 scans: 11435
8	sp|Q09073|ADT2_RAT	ADP/ATP translocase 2 OS=Rattus norvegicus OX=10116 GN=Slc25a5 PE=1 SV=3	1550	33108	103	67	11	5	40.3	9.74	2248	1	0	0	723.882	1445.75	2	1445.73	0.0153	0	41.27	0.0018	R	YFPTQALNFAFK	D			File34631 Spectrum3822 scans: 12365
8	sp|Q09073|ADT2_RAT	ADP/ATP translocase 2 OS=Rattus norvegicus OX=10116 GN=Slc25a5 PE=1 SV=3	1550	33108	103	67	11	5	40.3	9.74	2249	1	0	0	723.883	1445.75	2	1445.73	0.0164	0	45.95	0.00062	R	YFPTQALNFAFK	D			File34631 Spectrum3756 scans: 12262
8	sp|Q09073|ADT2_RAT	ADP/ATP translocase 2 OS=Rattus norvegicus OX=10116 GN=Slc25a5 PE=1 SV=3	1550	33108	103	67	11	5	40.3	9.74	2701	1	0	0	806.435	1610.86	2	1610.84	0.0176	0	28.13	0.027	R	GMGGAFVLVLYDEIK	K			File34631 Spectrum4636 scans: 13564
8	sp|Q09073|ADT2_RAT	ADP/ATP translocase 2 OS=Rattus norvegicus OX=10116 GN=Slc25a5 PE=1 SV=3	1550	33108	103	67	11	5	40.3	9.74	2702	1	0	0	806.435	1610.86	2	1610.84	0.0184	0	64.32	6.7e-06	R	GMGGAFVLVLYDEIK	K			File34631 Spectrum4701 scans: 13665
8	sp|Q09073|ADT2_RAT	ADP/ATP translocase 2 OS=Rattus norvegicus OX=10116 GN=Slc25a5 PE=1 SV=3	1550	33108	103	67	11	5	40.3	9.74	2730	1	0	0	543.289	1626.85	3	1626.83	0.0139	0	13.78	0.79	R	GMGGAFVLVLYDEIK	K	Oxidation (M)	0.010000000000000.0	File34631 Spectrum4274 scans: 13005
8	sp|Q09073|ADT2_RAT	ADP/ATP translocase 2 OS=Rattus norvegicus OX=10116 GN=Slc25a5 PE=1 SV=3	1550	33108	103	67	11	5	40.3	9.74	3065	1	0	0	563.966	1688.87	3	1688.86	0.0185	1	25.72	0.058	R	YFPTQALNFAFKDK	Y			File34631 Spectrum3168 scans: 11453
8	sp|Q09073|ADT2_RAT	ADP/ATP translocase 2 OS=Rattus norvegicus OX=10116 GN=Slc25a5 PE=1 SV=3	1550	33108	103	67	11	5	40.3	9.74	3168	1	0	0	870.481	1738.95	2	1738.93	0.0147	1	41.65	0.00072	R	GMGGAFVLVLYDEIKK	Y			File34631 Spectrum4161 scans: 12840
8	sp|Q09073|ADT2_RAT	ADP/ATP translocase 2 OS=Rattus norvegicus OX=10116 GN=Slc25a5 PE=1 SV=3	1550	33108	103	67	11	5	40.3	9.74	3170	1	0	0	580.657	1738.95	3	1738.93	0.016	1	26.15	0.026	R	GMGGAFVLVLYDEIKK	Y			File34631 Spectrum4925 scans: 13988
8	sp|Q09073|ADT2_RAT	ADP/ATP translocase 2 OS=Rattus norvegicus OX=10116 GN=Slc25a5 PE=1 SV=3	1550	33108	103	67	11	5	40.3	9.74	3171	1	0	0	870.482	1738.95	2	1738.93	0.0172	1	45.17	0.00032	R	GMGGAFVLVLYDEIKK	Y			File34631 Spectrum4301 scans: 13047
8	sp|Q09073|ADT2_RAT	ADP/ATP translocase 2 OS=Rattus norvegicus OX=10116 GN=Slc25a5 PE=1 SV=3	1550	33108	103	67	11	5	40.3	9.74	3172	1	0	0	580.658	1738.95	3	1738.93	0.018	1	23.4	0.048	R	GMGGAFVLVLYDEIKK	Y			File34631 Spectrum4949 scans: 14069
8	sp|Q09073|ADT2_RAT	ADP/ATP translocase 2 OS=Rattus norvegicus OX=10116 GN=Slc25a5 PE=1 SV=3	1550	33108	103	67	11	5	40.3	9.74	3173	1	0	0	870.483	1738.95	2	1738.93	0.0183	1	37.71	0.0018	R	GMGGAFVLVLYDEIKK	Y			File34631 Spectrum4764 scans: 13756
8	sp|Q09073|ADT2_RAT	ADP/ATP translocase 2 OS=Rattus norvegicus OX=10116 GN=Slc25a5 PE=1 SV=3	1550	33108	103	67	11	5	40.3	9.74	3174	1	0	0	870.483	1738.95	2	1738.93	0.0185	1	47.73	0.00018	R	GMGGAFVLVLYDEIKK	Y			File34631 Spectrum4238 scans: 12948
8	sp|Q09073|ADT2_RAT	ADP/ATP translocase 2 OS=Rattus norvegicus OX=10116 GN=Slc25a5 PE=1 SV=3	1550	33108	103	67	11	5	40.3	9.74	3176	1	0	0	870.483	1738.95	2	1738.93	0.0189	1	49.25	0.00013	R	GMGGAFVLVLYDEIKK	Y			File34631 Spectrum4362 scans: 13144
8	sp|Q09073|ADT2_RAT	ADP/ATP translocase 2 OS=Rattus norvegicus OX=10116 GN=Slc25a5 PE=1 SV=3	1550	33108	103	67	11	5	40.3	9.74	3177	1	0	0	580.658	1738.95	3	1738.93	0.0189	1	28.64	0.014	R	GMGGAFVLVLYDEIKK	Y			File34631 Spectrum5021 scans: 14385
8	sp|Q09073|ADT2_RAT	ADP/ATP translocase 2 OS=Rattus norvegicus OX=10116 GN=Slc25a5 PE=1 SV=3	1550	33108	103	67	11	5	40.3	9.74	3178	1	0	0	580.658	1738.95	3	1738.93	0.0189	1	35.3	0.0031	R	GMGGAFVLVLYDEIKK	Y			File34631 Spectrum4550 scans: 13439
8	sp|Q09073|ADT2_RAT	ADP/ATP translocase 2 OS=Rattus norvegicus OX=10116 GN=Slc25a5 PE=1 SV=3	1550	33108	103	67	11	5	40.3	9.74	3180	1	0	0	580.658	1738.95	3	1738.93	0.0191	1	14.06	0.41	R	GMGGAFVLVLYDEIKK	Y			File34631 Spectrum5134 scans: 14783
8	sp|Q09073|ADT2_RAT	ADP/ATP translocase 2 OS=Rattus norvegicus OX=10116 GN=Slc25a5 PE=1 SV=3	1550	33108	103	67	11	5	40.3	9.74	3183	1	0	0	580.658	1738.95	3	1738.93	0.0195	1	34.56	0.0037	R	GMGGAFVLVLYDEIKK	Y			File34631 Spectrum4156 scans: 12829
8	sp|Q09073|ADT2_RAT	ADP/ATP translocase 2 OS=Rattus norvegicus OX=10116 GN=Slc25a5 PE=1 SV=3	1550	33108	103	67	11	5	40.3	9.74	3184	1	0	0	580.658	1738.95	3	1738.93	0.0195	1	36.68	0.0023	R	GMGGAFVLVLYDEIKK	Y			File34631 Spectrum4762 scans: 13753
8	sp|Q09073|ADT2_RAT	ADP/ATP translocase 2 OS=Rattus norvegicus OX=10116 GN=Slc25a5 PE=1 SV=3	1550	33108	103	67	11	5	40.3	9.74	3185	1	0	0	580.658	1738.95	3	1738.93	0.0195	1	34.5	0.0037	R	GMGGAFVLVLYDEIKK	Y			File34631 Spectrum4292 scans: 13034
8	sp|Q09073|ADT2_RAT	ADP/ATP translocase 2 OS=Rattus norvegicus OX=10116 GN=Slc25a5 PE=1 SV=3	1550	33108	103	67	11	5	40.3	9.74	3186	1	0	0	580.658	1738.95	3	1738.93	0.0195	1	34.05	0.0042	R	GMGGAFVLVLYDEIKK	Y			File34631 Spectrum4419 scans: 13235
8	sp|Q09073|ADT2_RAT	ADP/ATP translocase 2 OS=Rattus norvegicus OX=10116 GN=Slc25a5 PE=1 SV=3	1550	33108	103	67	11	5	40.3	9.74	3187	1	0	0	870.484	1738.95	2	1738.93	0.0196	1	66.68	2.2e-06	R	GMGGAFVLVLYDEIKK	Y			File34631 Spectrum4627 scans: 13550
8	sp|Q09073|ADT2_RAT	ADP/ATP translocase 2 OS=Rattus norvegicus OX=10116 GN=Slc25a5 PE=1 SV=3	1550	33108	103	67	11	5	40.3	9.74	3188	1	0	0	580.658	1738.95	3	1738.93	0.0196	1	13.27	0.49	R	GMGGAFVLVLYDEIKK	Y			File34631 Spectrum5046 scans: 14465
8	sp|Q09073|ADT2_RAT	ADP/ATP translocase 2 OS=Rattus norvegicus OX=10116 GN=Slc25a5 PE=1 SV=3	1550	33108	103	67	11	5	40.3	9.74	3189	1	0	0	580.658	1738.95	3	1738.93	0.0196	1	36.04	0.0026	R	GMGGAFVLVLYDEIKK	Y			File34631 Spectrum4225 scans: 12933
8	sp|Q09073|ADT2_RAT	ADP/ATP translocase 2 OS=Rattus norvegicus OX=10116 GN=Slc25a5 PE=1 SV=3	1550	33108	103	67	11	5	40.3	9.74	3190	1	0	0	580.658	1738.95	3	1738.93	0.0198	1	13	0.52	R	GMGGAFVLVLYDEIKK	Y			File34631 Spectrum5086 scans: 14619
8	sp|Q09073|ADT2_RAT	ADP/ATP translocase 2 OS=Rattus norvegicus OX=10116 GN=Slc25a5 PE=1 SV=3	1550	33108	103	67	11	5	40.3	9.74	3191	1	0	0	580.658	1738.95	3	1738.93	0.02	1	22.43	0.059	R	GMGGAFVLVLYDEIKK	Y			File34631 Spectrum4883 scans: 13898
8	sp|Q09073|ADT2_RAT	ADP/ATP translocase 2 OS=Rattus norvegicus OX=10116 GN=Slc25a5 PE=1 SV=3	1550	33108	103	67	11	5	40.3	9.74	3192	1	0	0	580.658	1738.95	3	1738.93	0.0202	1	40.95	0.00084	R	GMGGAFVLVLYDEIKK	Y			File34631 Spectrum4624 scans: 13545
8	sp|Q09073|ADT2_RAT	ADP/ATP translocase 2 OS=Rattus norvegicus OX=10116 GN=Slc25a5 PE=1 SV=3	1550	33108	103	67	11	5	40.3	9.74	3193	1	0	0	580.658	1738.95	3	1738.93	0.0204	1	31.4	0.0076	R	GMGGAFVLVLYDEIKK	Y			File34631 Spectrum4061 scans: 12695
8	sp|Q09073|ADT2_RAT	ADP/ATP translocase 2 OS=Rattus norvegicus OX=10116 GN=Slc25a5 PE=1 SV=3	1550	33108	103	67	11	5	40.3	9.74	3194	1	0	0	580.658	1738.95	3	1738.93	0.0204	1	31.31	0.0077	R	GMGGAFVLVLYDEIKK	Y			File34631 Spectrum5197 scans: 15078
8	sp|Q09073|ADT2_RAT	ADP/ATP translocase 2 OS=Rattus norvegicus OX=10116 GN=Slc25a5 PE=1 SV=3	1550	33108	103	67	11	5	40.3	9.74	3195	1	0	0	580.658	1738.95	3	1738.93	0.0204	1	8.44	1.5	R	GMGGAFVLVLYDEIKK	Y			File34631 Spectrum5106 scans: 14700
8	sp|Q09073|ADT2_RAT	ADP/ATP translocase 2 OS=Rattus norvegicus OX=10116 GN=Slc25a5 PE=1 SV=3	1550	33108	103	67	11	5	40.3	9.74	3196	1	0	0	580.658	1738.95	3	1738.93	0.0204	1	32.84	0.0054	R	GMGGAFVLVLYDEIKK	Y			File34631 Spectrum4356 scans: 13134
8	sp|Q09073|ADT2_RAT	ADP/ATP translocase 2 OS=Rattus norvegicus OX=10116 GN=Slc25a5 PE=1 SV=3	1550	33108	103	67	11	5	40.3	9.74	3197	1	0	0	870.484	1738.95	2	1738.93	0.0205	1	52.4	6e-05	R	GMGGAFVLVLYDEIKK	Y			File34631 Spectrum4555 scans: 13446
8	sp|Q09073|ADT2_RAT	ADP/ATP translocase 2 OS=Rattus norvegicus OX=10116 GN=Slc25a5 PE=1 SV=3	1550	33108	103	67	11	5	40.3	9.74	3198	1	0	0	580.658	1738.95	3	1738.93	0.0206	1	49.32	0.00012	R	GMGGAFVLVLYDEIKK	Y			File34631 Spectrum4687 scans: 13645
8	sp|Q09073|ADT2_RAT	ADP/ATP translocase 2 OS=Rattus norvegicus OX=10116 GN=Slc25a5 PE=1 SV=3	1550	33108	103	67	11	5	40.3	9.74	3201	1	0	0	580.659	1738.95	3	1738.93	0.0208	1	32.13	0.0066	R	GMGGAFVLVLYDEIKK	Y			File34631 Spectrum5000 scans: 14301
8	sp|Q09073|ADT2_RAT	ADP/ATP translocase 2 OS=Rattus norvegicus OX=10116 GN=Slc25a5 PE=1 SV=3	1550	33108	103	67	11	5	40.3	9.74	3204	1	0	0	870.484	1738.95	2	1738.93	0.0211	1	47.73	0.00017	R	GMGGAFVLVLYDEIKK	Y			File34631 Spectrum4690 scans: 13649
8	sp|Q09073|ADT2_RAT	ADP/ATP translocase 2 OS=Rattus norvegicus OX=10116 GN=Slc25a5 PE=1 SV=3	1550	33108	103	67	11	5	40.3	9.74	3205	1	0	0	870.484	1738.95	2	1738.93	0.0212	1	68.61	1.4e-06	R	GMGGAFVLVLYDEIKK	Y			File34631 Spectrum4426 scans: 13244
8	sp|Q09073|ADT2_RAT	ADP/ATP translocase 2 OS=Rattus norvegicus OX=10116 GN=Slc25a5 PE=1 SV=3	1550	33108	103	67	11	5	40.3	9.74	3206	1	0	0	580.659	1738.95	3	1738.93	0.0213	1	36.27	0.0024	R	GMGGAFVLVLYDEIKK	Y			File34631 Spectrum4479 scans: 13334
8	sp|Q09073|ADT2_RAT	ADP/ATP translocase 2 OS=Rattus norvegicus OX=10116 GN=Slc25a5 PE=1 SV=3	1550	33108	103	67	11	5	40.3	9.74	3207	1	0	0	580.659	1738.95	3	1738.93	0.0215	1	7.37	1.9	R	GMGGAFVLVLYDEIKK	Y			File34631 Spectrum5172 scans: 14971
8	sp|Q09073|ADT2_RAT	ADP/ATP translocase 2 OS=Rattus norvegicus OX=10116 GN=Slc25a5 PE=1 SV=3	1550	33108	103	67	11	5	40.3	9.74	3208	1	0	0	870.484	1738.95	2	1738.93	0.0216	1	12.06	0.62	R	GMGGAFVLVLYDEIKK	Y			File34631 Spectrum5212 scans: 15128
8	sp|Q09073|ADT2_RAT	ADP/ATP translocase 2 OS=Rattus norvegicus OX=10116 GN=Slc25a5 PE=1 SV=3	1550	33108	103	67	11	5	40.3	9.74	3209	1	0	0	870.484	1738.95	2	1738.93	0.0216	1	45.88	0.00026	R	GMGGAFVLVLYDEIKK	Y			File34631 Spectrum4484 scans: 13342
8	sp|Q09073|ADT2_RAT	ADP/ATP translocase 2 OS=Rattus norvegicus OX=10116 GN=Slc25a5 PE=1 SV=3	1550	33108	103	67	11	5	40.3	9.74	3210	1	0	0	580.659	1738.95	3	1738.93	0.0217	1	21.71	0.067	R	GMGGAFVLVLYDEIKK	Y			File34631 Spectrum4985 scans: 14223
8	sp|Q09073|ADT2_RAT	ADP/ATP translocase 2 OS=Rattus norvegicus OX=10116 GN=Slc25a5 PE=1 SV=3	1550	33108	103	67	11	5	40.3	9.74	3211	1	0	0	580.659	1738.95	3	1738.93	0.022	1	27.53	0.018	R	GMGGAFVLVLYDEIKK	Y			File34631 Spectrum5257 scans: 15245
8	sp|Q09073|ADT2_RAT	ADP/ATP translocase 2 OS=Rattus norvegicus OX=10116 GN=Slc25a5 PE=1 SV=3	1550	33108	103	67	11	5	40.3	9.74	3212	1	0	0	580.659	1738.95	3	1738.93	0.0222	1	23.5	0.045	R	GMGGAFVLVLYDEIKK	Y			File34631 Spectrum5068 scans: 14543
8	sp|Q09073|ADT2_RAT	ADP/ATP translocase 2 OS=Rattus norvegicus OX=10116 GN=Slc25a5 PE=1 SV=3	1550	33108	103	67	11	5	40.3	9.74	3213	1	0	0	580.659	1738.95	3	1738.93	0.0222	1	33.7	0.0043	R	GMGGAFVLVLYDEIKK	Y			File34631 Spectrum5224 scans: 15159
8	sp|Q09073|ADT2_RAT	ADP/ATP translocase 2 OS=Rattus norvegicus OX=10116 GN=Slc25a5 PE=1 SV=3	1550	33108	103	67	11	5	40.3	9.74	3217	1	0	0	580.659	1738.96	3	1738.93	0.0238	1	20.48	0.082	R	GMGGAFVLVLYDEIKK	Y			File34631 Spectrum4968 scans: 14146
8	sp|Q09073|ADT2_RAT	ADP/ATP translocase 2 OS=Rattus norvegicus OX=10116 GN=Slc25a5 PE=1 SV=3	1550	33108	103	67	11	5	40.3	9.74	3244	1	0	0	878.479	1754.94	2	1754.93	0.0154	1	24.24	0.049	R	GMGGAFVLVLYDEIKK	Y	Oxidation (M)	0.0100000000000000.0	File34631 Spectrum4158 scans: 12835
8	sp|Q09073|ADT2_RAT	ADP/ATP translocase 2 OS=Rattus norvegicus OX=10116 GN=Slc25a5 PE=1 SV=3	1550	33108	103	67	11	5	40.3	9.74	3245	1	0	0	878.479	1754.94	2	1754.93	0.0161	1	21.79	0.086	R	GMGGAFVLVLYDEIKK	Y	Oxidation (M)	0.0100000000000000.0	File34631 Spectrum3981 scans: 12583
8	sp|Q09073|ADT2_RAT	ADP/ATP translocase 2 OS=Rattus norvegicus OX=10116 GN=Slc25a5 PE=1 SV=3	1550	33108	103	67	11	5	40.3	9.74	3246	2	0	0	585.989	1754.94	3	1754.93	0.0168	1	4.55	4.7	R	GMGGAFVLVLYDEIKK	Y	Oxidation (M)	0.0100000000000000.0	File34631 Spectrum4943 scans: 14055
8	sp|Q09073|ADT2_RAT	ADP/ATP translocase 2 OS=Rattus norvegicus OX=10116 GN=Slc25a5 PE=1 SV=3	1550	33108	103	67	11	5	40.3	9.74	3248	3	0	0	585.989	1754.95	3	1754.93	0.0181	1	1.52	8.9	R	GMGGAFVLVLYDEIKK	Y	Oxidation (M)	0.0100000000000000.0	File34631 Spectrum5176 scans: 14995
8	sp|Q09073|ADT2_RAT	ADP/ATP translocase 2 OS=Rattus norvegicus OX=10116 GN=Slc25a5 PE=1 SV=3	1550	33108	103	67	11	5	40.3	9.74	3249	1	0	0	585.989	1754.95	3	1754.93	0.0188	1	30.49	0.011	R	GMGGAFVLVLYDEIKK	Y	Oxidation (M)	0.0100000000000000.0	File34631 Spectrum4278 scans: 13013
8	sp|Q09073|ADT2_RAT	ADP/ATP translocase 2 OS=Rattus norvegicus OX=10116 GN=Slc25a5 PE=1 SV=3	1550	33108	103	67	11	5	40.3	9.74	3251	1	0	0	585.99	1754.95	3	1754.93	0.019	1	43.67	0.00054	R	GMGGAFVLVLYDEIKK	Y	Oxidation (M)	0.0100000000000000.0	File34631 Spectrum4532 scans: 13414
8	sp|Q09073|ADT2_RAT	ADP/ATP translocase 2 OS=Rattus norvegicus OX=10116 GN=Slc25a5 PE=1 SV=3	1550	33108	103	67	11	5	40.3	9.74	3252	1	0	0	878.481	1754.95	2	1754.93	0.0191	1	49.5	0.00014	R	GMGGAFVLVLYDEIKK	Y	Oxidation (M)	0.0100000000000000.0	File34631 Spectrum3819 scans: 12361
8	sp|Q09073|ADT2_RAT	ADP/ATP translocase 2 OS=Rattus norvegicus OX=10116 GN=Slc25a5 PE=1 SV=3	1550	33108	103	67	11	5	40.3	9.74	3253	1	0	0	585.99	1754.95	3	1754.93	0.0192	1	43.35	0.00059	R	GMGGAFVLVLYDEIKK	Y	Oxidation (M)	0.0100000000000000.0	File34631 Spectrum4402 scans: 13211
8	sp|Q09073|ADT2_RAT	ADP/ATP translocase 2 OS=Rattus norvegicus OX=10116 GN=Slc25a5 PE=1 SV=3	1550	33108	103	67	11	5	40.3	9.74	3254	1	0	0	585.99	1754.95	3	1754.93	0.0193	1	53.44	5.8e-05	R	GMGGAFVLVLYDEIKK	Y	Oxidation (M)	0.0100000000000000.0	File34631 Spectrum3886 scans: 12449
8	sp|Q09073|ADT2_RAT	ADP/ATP translocase 2 OS=Rattus norvegicus OX=10116 GN=Slc25a5 PE=1 SV=3	1550	33108	103	67	11	5	40.3	9.74	3256	1	0	0	585.99	1754.95	3	1754.93	0.0196	1	39.67	0.0014	R	GMGGAFVLVLYDEIKK	Y	Oxidation (M)	0.0100000000000000.0	File34631 Spectrum3806 scans: 12339
8	sp|Q09073|ADT2_RAT	ADP/ATP translocase 2 OS=Rattus norvegicus OX=10116 GN=Slc25a5 PE=1 SV=3	1550	33108	103	67	11	5	40.3	9.74	3258	1	0	0	585.99	1754.95	3	1754.93	0.0197	1	34.4	0.0047	R	GMGGAFVLVLYDEIKK	Y	Oxidation (M)	0.0100000000000000.0	File34631 Spectrum4747 scans: 13729
8	sp|Q09073|ADT2_RAT	ADP/ATP translocase 2 OS=Rattus norvegicus OX=10116 GN=Slc25a5 PE=1 SV=3	1550	33108	103	67	11	5	40.3	9.74	3259	1	0	0	878.481	1754.95	2	1754.93	0.0198	1	67.24	2.4e-06	R	GMGGAFVLVLYDEIKK	Y	Oxidation (M)	0.0100000000000000.0	File34631 Spectrum3754 scans: 12260
8	sp|Q09073|ADT2_RAT	ADP/ATP translocase 2 OS=Rattus norvegicus OX=10116 GN=Slc25a5 PE=1 SV=3	1550	33108	103	67	11	5	40.3	9.74	3260	1	0	0	585.99	1754.95	3	1754.93	0.0199	1	39.19	0.0015	R	GMGGAFVLVLYDEIKK	Y	Oxidation (M)	0.0100000000000000.0	File34631 Spectrum4604 scans: 13518
8	sp|Q09073|ADT2_RAT	ADP/ATP translocase 2 OS=Rattus norvegicus OX=10116 GN=Slc25a5 PE=1 SV=3	1550	33108	103	67	11	5	40.3	9.74	3261	1	0	0	585.99	1754.95	3	1754.93	0.0199	1	41.12	0.00099	R	GMGGAFVLVLYDEIKK	Y	Oxidation (M)	0.0100000000000000.0	File34631 Spectrum4341 scans: 13112
8	sp|Q09073|ADT2_RAT	ADP/ATP translocase 2 OS=Rattus norvegicus OX=10116 GN=Slc25a5 PE=1 SV=3	1550	33108	103	67	11	5	40.3	9.74	3262	1	0	0	585.99	1754.95	3	1754.93	0.0201	1	40.02	0.0013	R	GMGGAFVLVLYDEIKK	Y	Oxidation (M)	0.0100000000000000.0	File34631 Spectrum4201 scans: 12901
8	sp|Q09073|ADT2_RAT	ADP/ATP translocase 2 OS=Rattus norvegicus OX=10116 GN=Slc25a5 PE=1 SV=3	1550	33108	103	67	11	5	40.3	9.74	3263	1	0	0	585.99	1754.95	3	1754.93	0.0203	1	45.89	0.00033	R	GMGGAFVLVLYDEIKK	Y	Oxidation (M)	0.0100000000000000.0	File34631 Spectrum4133 scans: 12798
8	sp|Q09073|ADT2_RAT	ADP/ATP translocase 2 OS=Rattus norvegicus OX=10116 GN=Slc25a5 PE=1 SV=3	1550	33108	103	67	11	5	40.3	9.74	3264	1	0	0	585.99	1754.95	3	1754.93	0.0203	1	31.53	0.009	R	GMGGAFVLVLYDEIKK	Y	Oxidation (M)	0.0100000000000000.0	File34631 Spectrum3985 scans: 12588
8	sp|Q09073|ADT2_RAT	ADP/ATP translocase 2 OS=Rattus norvegicus OX=10116 GN=Slc25a5 PE=1 SV=3	1550	33108	103	67	11	5	40.3	9.74	3265	1	0	0	585.99	1754.95	3	1754.93	0.0205	1	39.44	0.0015	R	GMGGAFVLVLYDEIKK	Y	Oxidation (M)	0.0100000000000000.0	File34631 Spectrum4057 scans: 12691
8	sp|Q09073|ADT2_RAT	ADP/ATP translocase 2 OS=Rattus norvegicus OX=10116 GN=Slc25a5 PE=1 SV=3	1550	33108	103	67	11	5	40.3	9.74	3266	1	0	0	585.99	1754.95	3	1754.93	0.0206	1	47.11	0.00025	R	GMGGAFVLVLYDEIKK	Y	Oxidation (M)	0.0100000000000000.0	File34631 Spectrum4670 scans: 13617
8	sp|Q09073|ADT2_RAT	ADP/ATP translocase 2 OS=Rattus norvegicus OX=10116 GN=Slc25a5 PE=1 SV=3	1550	33108	103	67	11	5	40.3	9.74	3267	1	0	0	585.99	1754.95	3	1754.93	0.021	1	45.44	0.00037	R	GMGGAFVLVLYDEIKK	Y	Oxidation (M)	0.0100000000000000.0	File34631 Spectrum3738 scans: 12237
8	sp|Q09073|ADT2_RAT	ADP/ATP translocase 2 OS=Rattus norvegicus OX=10116 GN=Slc25a5 PE=1 SV=3	1550	33108	103	67	11	5	40.3	9.74	3268	1	0	0	878.482	1754.95	2	1754.93	0.0211	1	29.96	0.013	R	GMGGAFVLVLYDEIKK	Y	Oxidation (M)	0.0100000000000000.0	File34631 Spectrum4066 scans: 12704
8	sp|Q09073|ADT2_RAT	ADP/ATP translocase 2 OS=Rattus norvegicus OX=10116 GN=Slc25a5 PE=1 SV=3	1550	33108	103	67	11	5	40.3	9.74	3269	1	0	0	878.482	1754.95	2	1754.93	0.0213	1	5.77	3.2	R	GMGGAFVLVLYDEIKK	Y	Oxidation (M)	0.0100000000000000.0	File34631 Spectrum4584 scans: 13487
8	sp|Q09073|ADT2_RAT	ADP/ATP translocase 2 OS=Rattus norvegicus OX=10116 GN=Slc25a5 PE=1 SV=3	1550	33108	103	67	11	5	40.3	9.74	3270	1	0	0	585.99	1754.95	3	1754.93	0.0214	1	21.73	0.082	R	GMGGAFVLVLYDEIKK	Y	Oxidation (M)	0.0100000000000000.0	File34631 Spectrum5259 scans: 15250
8	sp|Q09073|ADT2_RAT	ADP/ATP translocase 2 OS=Rattus norvegicus OX=10116 GN=Slc25a5 PE=1 SV=3	1550	33108	103	67	11	5	40.3	9.74	3271	1	0	0	585.99	1754.95	3	1754.93	0.0219	1	6.52	2.7	R	GMGGAFVLVLYDEIKK	Y	Oxidation (M)	0.0100000000000000.0	File34631 Spectrum5195 scans: 15075
8	sp|Q09073|ADT2_RAT	ADP/ATP translocase 2 OS=Rattus norvegicus OX=10116 GN=Slc25a5 PE=1 SV=3	1550	33108	103	67	11	5	40.3	9.74	3272	1	0	0	585.99	1754.95	3	1754.93	0.0219	1	37.62	0.0021	R	GMGGAFVLVLYDEIKK	Y	Oxidation (M)	0.0100000000000000.0	File34631 Spectrum4462 scans: 13309
8	sp|Q09073|ADT2_RAT	ADP/ATP translocase 2 OS=Rattus norvegicus OX=10116 GN=Slc25a5 PE=1 SV=3	1550	33108	103	67	11	5	40.3	9.74	3273	1	0	0	585.99	1754.95	3	1754.93	0.0219	1	33.57	0.0054	R	GMGGAFVLVLYDEIKK	Y	Oxidation (M)	0.0100000000000000.0	File34631 Spectrum5227 scans: 15165
8	sp|Q09073|ADT2_RAT	ADP/ATP translocase 2 OS=Rattus norvegicus OX=10116 GN=Slc25a5 PE=1 SV=3	1550	33108	103	67	11	5	40.3	9.74	3274	2	0	0	878.485	1754.96	2	1754.93	0.0279	1	5.61	3.2	R	GMGGAFVLVLYDEIKK	Y	Oxidation (M)	0.0100000000000000.0	File34631 Spectrum4662 scans: 13603
8	sp|Q09073|ADT2_RAT	ADP/ATP translocase 2 OS=Rattus norvegicus OX=10116 GN=Slc25a5 PE=1 SV=3	1550	33108	103	67	11	5	40.3	9.74	3275	1	0	0	878.485	1754.96	2	1754.93	0.0279	1	28.79	0.015	R	GMGGAFVLVLYDEIKK	Y	Oxidation (M)	0.0100000000000000.0	File34631 Spectrum3908 scans: 12477
8	sp|Q09073|ADT2_RAT	ADP/ATP translocase 2 OS=Rattus norvegicus OX=10116 GN=Slc25a5 PE=1 SV=3	1550	33108	103	67	11	5	40.3	9.74	3380	1	1	1	606.289	1815.85	3	1815.83	0.0184	1	18.97	0.19	R	KGTDIMYTGTLDCWR	K			File34631 Spectrum2304 scans: 9697
8	sp|Q09073|ADT2_RAT	ADP/ATP translocase 2 OS=Rattus norvegicus OX=10116 GN=Slc25a5 PE=1 SV=3	1550	33108	103	67	11	5	40.3	9.74	4758	1	0	0	699.847	2795.36	4	2795.34	0.0218	0	50.64	0.00014	R	YFAGNLASGGAAGATSLCFVYPLDFAR	T			File34631 Spectrum4322 scans: 13077
8	sp|Q09073|ADT2_RAT	ADP/ATP translocase 2 OS=Rattus norvegicus OX=10116 GN=Slc25a5 PE=1 SV=3	1550	33108	103	67	11	5	40.3	9.74	4759	1	0	0	932.794	2795.36	3	2795.34	0.0223	0	58.16	2.4e-05	R	YFAGNLASGGAAGATSLCFVYPLDFAR	T			File34631 Spectrum4307 scans: 13054
8	sp|Q09073|ADT2_RAT	ADP/ATP translocase 2 OS=Rattus norvegicus OX=10116 GN=Slc25a5 PE=1 SV=3	1550	33108	103	67	11	5	40.3	9.74	4760	1	0	0	1398.69	2795.36	2	2795.34	0.0249	0	25.03	0.05	R	YFAGNLASGGAAGATSLCFVYPLDFAR	T			File34631 Spectrum4658 scans: 13597
8	sp|Q09073|ADT2_RAT	ADP/ATP translocase 2 OS=Rattus norvegicus OX=10116 GN=Slc25a5 PE=1 SV=3	1550	33108	103	67	11	5	40.3	9.74	4761	1	0	0	932.797	2795.37	3	2795.34	0.0309	0	39.8	0.0017	R	YFAGNLASGGAAGATSLCFVYPLDFAR	T			File34631 Spectrum4446 scans: 13283
8	sp|Q09073|ADT2_RAT	ADP/ATP translocase 2 OS=Rattus norvegicus OX=10116 GN=Slc25a5 PE=1 SV=3	1550	33108	103	67	11	5	40.3	9.74	4762	1	0	0	932.797	2795.37	3	2795.34	0.0309	0	72.87	8.3e-07	R	YFAGNLASGGAAGATSLCFVYPLDFAR	T			File34631 Spectrum4369 scans: 13153
8	sp|Q09073|ADT2_RAT	ADP/ATP translocase 2 OS=Rattus norvegicus OX=10116 GN=Slc25a5 PE=1 SV=3	1550	33108	103	67	11	5	40.3	9.74	4763	1	0	0	1398.69	2795.37	2	2795.34	0.0315	0	17.54	0.28	R	YFAGNLASGGAAGATSLCFVYPLDFAR	T			File34631 Spectrum4444 scans: 13279
8	sp|Q09073|ADT2_RAT	ADP/ATP translocase 2 OS=Rattus norvegicus OX=10116 GN=Slc25a5 PE=1 SV=3	1550	33108	103	67	11	5	40.3	9.74	4764	1	0	0	932.797	2795.37	3	2795.34	0.0325	0	30.81	0.013	R	YFAGNLASGGAAGATSLCFVYPLDFAR	T			File34631 Spectrum4649 scans: 13585
8	sp|Q09073|ADT2_RAT	ADP/ATP translocase 2 OS=Rattus norvegicus OX=10116 GN=Slc25a5 PE=1 SV=3	1550	33108	103	67	11	5	40.3	9.74	4765	1	0	0	1398.69	2795.37	2	2795.34	0.034	0	86.01	4e-08	R	YFAGNLASGGAAGATSLCFVYPLDFAR	T			File34631 Spectrum4374 scans: 13160
8	sp|Q09073|ADT2_RAT	ADP/ATP translocase 2 OS=Rattus norvegicus OX=10116 GN=Slc25a5 PE=1 SV=3	1550	33108	103	67	11	5	40.3	9.74	4766	1	0	0	1398.69	2795.37	2	2795.34	0.0354	0	30.86	0.013	R	YFAGNLASGGAAGATSLCFVYPLDFAR	T			File34631 Spectrum4748 scans: 13731
8	sp|Q09073|ADT2_RAT	ADP/ATP translocase 2 OS=Rattus norvegicus OX=10116 GN=Slc25a5 PE=1 SV=3	1550	33108	103	67	11	5	40.3	9.74	4767	1	0	0	1398.69	2795.38	2	2795.34	0.0374	0	109.56	1.7e-10	R	YFAGNLASGGAAGATSLCFVYPLDFAR	T			File34631 Spectrum4313 scans: 13062
8	sp|Q09073|ADT2_RAT	ADP/ATP translocase 2 OS=Rattus norvegicus OX=10116 GN=Slc25a5 PE=1 SV=3	1550	33108	103	67	11	5	40.3	9.74	4768	1	0	0	932.799	2795.38	3	2795.34	0.038	0	44.09	0.00059	R	YFAGNLASGGAAGATSLCFVYPLDFAR	T			File34631 Spectrum4538 scans: 13422
8	sp|Q09073|ADT2_RAT	ADP/ATP translocase 2 OS=Rattus norvegicus OX=10116 GN=Slc25a5 PE=1 SV=3	1550	33108	103	67	11	5	40.3	9.74	4769	1	0	0	932.801	2795.38	3	2795.34	0.0422	0	45.72	0.00041	R	YFAGNLASGGAAGATSLCFVYPLDFAR	T			File34631 Spectrum4719 scans: 13691	emPAI	2.15
9	tr|Q63080|Q63080_RAT	Endoplasmic reticulum class 1/2 Ca(2+) ATPase (Fragment) OS=Rattus norvegicus OX=10116 PE=2 SV=1	1453	56992	39	28	10	7	24.3	5.49	1205	1	0	0	554.263	1106.51	2	1106.5	0.0128	0	9.18	2.2	R	EWGSGSDTLR	C			File34631 Spectrum1080 scans: 6010
9	tr|Q63080|Q63080_RAT	Endoplasmic reticulum class 1/2 Ca(2+) ATPase (Fragment) OS=Rattus norvegicus OX=10116 PE=2 SV=1	1453	56992	39	28	10	7	24.3	5.49	1770	1	0	0	639.809	1277.6	2	1277.59	0.0146	0	36.64	0.0046	R	EFDELSPSAQR	D			File34631 Spectrum1255 scans: 6444
9	tr|Q63080|Q63080_RAT	Endoplasmic reticulum class 1/2 Ca(2+) ATPase (Fragment) OS=Rattus norvegicus OX=10116 PE=2 SV=1	1453	56992	39	28	10	7	24.3	5.49	2032	1	0	0	682.879	1363.74	2	1363.73	0.0144	0	27.41	0.033	K	EPLISGWLFFR	Y			File34631 Spectrum4759 scans: 13748
9	tr|Q63080|Q63080_RAT	Endoplasmic reticulum class 1/2 Ca(2+) ATPase (Fragment) OS=Rattus norvegicus OX=10116 PE=2 SV=1	1453	56992	39	28	10	7	24.3	5.49	2100	1	0	0	696.368	1390.72	2	1390.71	0.0094	0	9.15	2.7	K	SEIGIAMGSGTAVAK	T			File34631 Spectrum1561 scans: 7542
9	tr|Q63080|Q63080_RAT	Endoplasmic reticulum class 1/2 Ca(2+) ATPase (Fragment) OS=Rattus norvegicus OX=10116 PE=2 SV=1	1453	56992	39	28	10	7	24.3	5.49	2135	1	0	0	704.367	1406.72	2	1406.71	0.0121	0	7.93	3.8	K	SEIGIAMGSGTAVAK	T	Oxidation (M)	0.000000100000000.0	File34631 Spectrum869 scans: 5496
9	tr|Q63080|Q63080_RAT	Endoplasmic reticulum class 1/2 Ca(2+) ATPase (Fragment) OS=Rattus norvegicus OX=10116 PE=2 SV=1	1453	56992	39	28	10	7	24.3	5.49	2136	1	0	0	704.371	1406.73	2	1406.71	0.0204	0	13.89	0.96	K	SEIGIAMGSGTAVAK	T	Oxidation (M)	0.000000100000000.0	File34631 Spectrum1571 scans: 7560
9	tr|Q63080|Q63080_RAT	Endoplasmic reticulum class 1/2 Ca(2+) ATPase (Fragment) OS=Rattus norvegicus OX=10116 PE=2 SV=1	1453	56992	39	28	10	7	24.3	5.49	2382	1	0	0	507.281	1518.82	3	1518.81	0.0136	1	25.59	0.048	K	KSEIGIAMGSGTAVAK	T			File34631 Spectrum1273 scans: 6501
9	tr|Q63080|Q63080_RAT	Endoplasmic reticulum class 1/2 Ca(2+) ATPase (Fragment) OS=Rattus norvegicus OX=10116 PE=2 SV=1	1453	56992	39	28	10	7	24.3	5.49	2383	1	0	0	507.282	1518.82	3	1518.81	0.0171	1	7.34	3.1	K	KSEIGIAMGSGTAVAK	T			File34631 Spectrum1206 scans: 6322
9	tr|Q63080|Q63080_RAT	Endoplasmic reticulum class 1/2 Ca(2+) ATPase (Fragment) OS=Rattus norvegicus OX=10116 PE=2 SV=1	1453	56992	39	28	10	7	24.3	5.49	2384	1	0	0	507.283	1518.83	3	1518.81	0.018	1	31.87	0.011	K	KSEIGIAMGSGTAVAK	T			File34631 Spectrum1241 scans: 6407
9	tr|Q63080|Q63080_RAT	Endoplasmic reticulum class 1/2 Ca(2+) ATPase (Fragment) OS=Rattus norvegicus OX=10116 PE=2 SV=1	1453	56992	39	28	10	7	24.3	5.49	2403	1	0	0	512.613	1534.82	3	1534.8	0.0148	1	31.8	0.011	K	KSEIGIAMGSGTAVAK	T	Oxidation (M)	0.0000000100000000.0	File34631 Spectrum1264 scans: 6470
9	tr|Q63080|Q63080_RAT	Endoplasmic reticulum class 1/2 Ca(2+) ATPase (Fragment) OS=Rattus norvegicus OX=10116 PE=2 SV=1	1453	56992	39	28	10	7	24.3	5.49	2404	1	0	0	512.614	1534.82	3	1534.8	0.0166	1	15.56	0.46	K	KSEIGIAMGSGTAVAK	T	Oxidation (M)	0.0000000100000000.0	File34631 Spectrum1222 scans: 6362
9	tr|Q63080|Q63080_RAT	Endoplasmic reticulum class 1/2 Ca(2+) ATPase (Fragment) OS=Rattus norvegicus OX=10116 PE=2 SV=1	1453	56992	39	28	10	7	24.3	5.49	2423	2	0	1	773.417	1544.82	2	1544.83	-0.0153	1	8.2	3.1	R	QAAIRVIMITGDNK	G	Oxidation (M)	0.00000001000000.0	File34631 Spectrum1283 scans: 6542
9	tr|Q63080|Q63080_RAT	Endoplasmic reticulum class 1/2 Ca(2+) ATPase (Fragment) OS=Rattus norvegicus OX=10116 PE=2 SV=1	1453	56992	39	28	10	7	24.3	5.49	2434	8	0	1	773.425	1544.84	2	1544.83	0.0015	1	1.85	12	R	QAAIRVIMITGDNK	G	Oxidation (M)	0.00000001000000.0	File34631 Spectrum4343 scans: 13115
9	tr|Q63080|Q63080_RAT	Endoplasmic reticulum class 1/2 Ca(2+) ATPase (Fragment) OS=Rattus norvegicus OX=10116 PE=2 SV=1	1453	56992	39	28	10	7	24.3	5.49	2439	10	0	1	773.426	1544.84	2	1544.83	0.0031	1	0.93	15	R	QAAIRVIMITGDNK	G	Oxidation (M)	0.00000001000000.0	File34631 Spectrum4765 scans: 13758
9	tr|Q63080|Q63080_RAT	Endoplasmic reticulum class 1/2 Ca(2+) ATPase (Fragment) OS=Rattus norvegicus OX=10116 PE=2 SV=1	1453	56992	39	28	10	7	24.3	5.49	2468	9	0	1	773.428	1544.84	2	1544.83	0.006	1	3.61	7.9	R	QAAIRVIMITGDNK	G	Oxidation (M)	0.00000001000000.0	File34631 Spectrum2502 scans: 10187
9	tr|Q63080|Q63080_RAT	Endoplasmic reticulum class 1/2 Ca(2+) ATPase (Fragment) OS=Rattus norvegicus OX=10116 PE=2 SV=1	1453	56992	39	28	10	7	24.3	5.49	2803	1	0	0	552.95	1655.83	3	1655.81	0.0158	0	35.69	0.0056	R	VSFYQLSHFLQCK	E			File34631 Spectrum3445 scans: 11842
9	tr|Q63080|Q63080_RAT	Endoplasmic reticulum class 1/2 Ca(2+) ATPase (Fragment) OS=Rattus norvegicus OX=10116 PE=2 SV=1	1453	56992	39	28	10	7	24.3	5.49	4302	1	0	0	1213.09	2424.16	2	2424.15	0.009	0	120.84	1.3e-11	K	TASEMVLADDNFSTIVAAVEEGR	A			File34631 Spectrum4750 scans: 13734
9	tr|Q63080|Q63080_RAT	Endoplasmic reticulum class 1/2 Ca(2+) ATPase (Fragment) OS=Rattus norvegicus OX=10116 PE=2 SV=1	1453	56992	39	28	10	7	24.3	5.49	4303	1	0	0	809.064	2424.17	3	2424.15	0.022	0	79.46	1.9e-07	K	TASEMVLADDNFSTIVAAVEEGR	A			File34631 Spectrum4741 scans: 13721
9	tr|Q63080|Q63080_RAT	Endoplasmic reticulum class 1/2 Ca(2+) ATPase (Fragment) OS=Rattus norvegicus OX=10116 PE=2 SV=1	1453	56992	39	28	10	7	24.3	5.49	4304	1	0	0	1213.09	2424.17	2	2424.15	0.0236	0	102.54	9.6e-10	K	TASEMVLADDNFSTIVAAVEEGR	A			File34631 Spectrum4674 scans: 13625
9	tr|Q63080|Q63080_RAT	Endoplasmic reticulum class 1/2 Ca(2+) ATPase (Fragment) OS=Rattus norvegicus OX=10116 PE=2 SV=1	1453	56992	39	28	10	7	24.3	5.49	4305	1	0	0	809.065	2424.17	3	2424.15	0.0261	0	59.72	1.8e-05	K	TASEMVLADDNFSTIVAAVEEGR	A			File34631 Spectrum4664 scans: 13606
9	tr|Q63080|Q63080_RAT	Endoplasmic reticulum class 1/2 Ca(2+) ATPase (Fragment) OS=Rattus norvegicus OX=10116 PE=2 SV=1	1453	56992	39	28	10	7	24.3	5.49	4306	1	0	0	809.065	2424.17	3	2424.15	0.0266	0	79.37	2e-07	K	TASEMVLADDNFSTIVAAVEEGR	A			File34631 Spectrum4524 scans: 13400
9	tr|Q63080|Q63080_RAT	Endoplasmic reticulum class 1/2 Ca(2+) ATPase (Fragment) OS=Rattus norvegicus OX=10116 PE=2 SV=1	1453	56992	39	28	10	7	24.3	5.49	4307	1	0	0	607.051	2424.18	4	2424.15	0.0272	0	69.69	1.8e-06	K	TASEMVLADDNFSTIVAAVEEGR	A			File34631 Spectrum4537 scans: 13421
9	tr|Q63080|Q63080_RAT	Endoplasmic reticulum class 1/2 Ca(2+) ATPase (Fragment) OS=Rattus norvegicus OX=10116 PE=2 SV=1	1453	56992	39	28	10	7	24.3	5.49	4308	1	0	0	1213.1	2424.18	2	2424.15	0.0302	0	115.12	5.3e-11	K	TASEMVLADDNFSTIVAAVEEGR	A			File34631 Spectrum4525 scans: 13402
9	tr|Q63080|Q63080_RAT	Endoplasmic reticulum class 1/2 Ca(2+) ATPase (Fragment) OS=Rattus norvegicus OX=10116 PE=2 SV=1	1453	56992	39	28	10	7	24.3	5.49	4309	1	0	0	1213.1	2424.18	2	2424.15	0.0305	0	136	4.4e-13	K	TASEMVLADDNFSTIVAAVEEGR	A			File34631 Spectrum4598 scans: 13508
9	tr|Q63080|Q63080_RAT	Endoplasmic reticulum class 1/2 Ca(2+) ATPase (Fragment) OS=Rattus norvegicus OX=10116 PE=2 SV=1	1453	56992	39	28	10	7	24.3	5.49	4310	1	0	0	809.067	2424.18	3	2424.15	0.0325	0	79.72	1.9e-07	K	TASEMVLADDNFSTIVAAVEEGR	A			File34631 Spectrum4594 scans: 13503
9	tr|Q63080|Q63080_RAT	Endoplasmic reticulum class 1/2 Ca(2+) ATPase (Fragment) OS=Rattus norvegicus OX=10116 PE=2 SV=1	1453	56992	39	28	10	7	24.3	5.49	4352	1	0	0	1221.09	2440.16	2	2440.14	0.0221	0	101.55	1.2e-09	K	TASEMVLADDNFSTIVAAVEEGR	A	Oxidation (M)	0.00001000000000000000000.0	File34631 Spectrum4441 scans: 13272
9	tr|Q63080|Q63080_RAT	Endoplasmic reticulum class 1/2 Ca(2+) ATPase (Fragment) OS=Rattus norvegicus OX=10116 PE=2 SV=1	1453	56992	39	28	10	7	24.3	5.49	4353	1	0	0	1221.09	2440.17	2	2440.14	0.0243	0	89.67	1.8e-08	K	TASEMVLADDNFSTIVAAVEEGR	A	Oxidation (M)	0.00001000000000000000000.0	File34631 Spectrum4515 scans: 13385
9	tr|Q63080|Q63080_RAT	Endoplasmic reticulum class 1/2 Ca(2+) ATPase (Fragment) OS=Rattus norvegicus OX=10116 PE=2 SV=1	1453	56992	39	28	10	7	24.3	5.49	4354	1	0	0	814.397	2440.17	3	2440.14	0.0261	0	89.93	1.7e-08	K	TASEMVLADDNFSTIVAAVEEGR	A	Oxidation (M)	0.00001000000000000000000.0	File34631 Spectrum4240 scans: 12950
9	tr|Q63080|Q63080_RAT	Endoplasmic reticulum class 1/2 Ca(2+) ATPase (Fragment) OS=Rattus norvegicus OX=10116 PE=2 SV=1	1453	56992	39	28	10	7	24.3	5.49	4355	1	0	0	1221.09	2440.17	2	2440.14	0.0265	0	125.1	5.1e-12	K	TASEMVLADDNFSTIVAAVEEGR	A	Oxidation (M)	0.00001000000000000000000.0	File34631 Spectrum4358 scans: 13139
9	tr|Q63080|Q63080_RAT	Endoplasmic reticulum class 1/2 Ca(2+) ATPase (Fragment) OS=Rattus norvegicus OX=10116 PE=2 SV=1	1453	56992	39	28	10	7	24.3	5.49	4356	1	0	0	1221.09	2440.17	2	2440.14	0.0268	0	155.12	5e-15	K	TASEMVLADDNFSTIVAAVEEGR	A	Oxidation (M)	0.00001000000000000000000.0	File34631 Spectrum4235 scans: 12944
9	tr|Q63080|Q63080_RAT	Endoplasmic reticulum class 1/2 Ca(2+) ATPase (Fragment) OS=Rattus norvegicus OX=10116 PE=2 SV=1	1453	56992	39	28	10	7	24.3	5.49	4357	1	0	0	814.397	2440.17	3	2440.14	0.0269	0	52.35	9.5e-05	K	TASEMVLADDNFSTIVAAVEEGR	A	Oxidation (M)	0.00001000000000000000000.0	File34631 Spectrum4305 scans: 13052
9	tr|Q63080|Q63080_RAT	Endoplasmic reticulum class 1/2 Ca(2+) ATPase (Fragment) OS=Rattus norvegicus OX=10116 PE=2 SV=1	1453	56992	39	28	10	7	24.3	5.49	4358	1	0	0	814.398	2440.17	3	2440.14	0.028	0	68.11	2.5e-06	K	TASEMVLADDNFSTIVAAVEEGR	A	Oxidation (M)	0.00001000000000000000000.0	File34631 Spectrum4433 scans: 13256
9	tr|Q63080|Q63080_RAT	Endoplasmic reticulum class 1/2 Ca(2+) ATPase (Fragment) OS=Rattus norvegicus OX=10116 PE=2 SV=1	1453	56992	39	28	10	7	24.3	5.49	4359	1	0	0	814.398	2440.17	3	2440.14	0.028	0	61.91	1.1e-05	K	TASEMVLADDNFSTIVAAVEEGR	A	Oxidation (M)	0.00001000000000000000000.0	File34631 Spectrum4491 scans: 13353
9	tr|Q63080|Q63080_RAT	Endoplasmic reticulum class 1/2 Ca(2+) ATPase (Fragment) OS=Rattus norvegicus OX=10116 PE=2 SV=1	1453	56992	39	28	10	7	24.3	5.49	4360	1	0	0	814.398	2440.17	3	2440.14	0.0298	0	72.24	9.8e-07	K	TASEMVLADDNFSTIVAAVEEGR	A	Oxidation (M)	0.00001000000000000000000.0	File34631 Spectrum4366 scans: 13149
9	tr|Q63080|Q63080_RAT	Endoplasmic reticulum class 1/2 Ca(2+) ATPase (Fragment) OS=Rattus norvegicus OX=10116 PE=2 SV=1	1453	56992	39	28	10	7	24.3	5.49	4753	1	0	0	927.802	2780.38	3	2780.36	0.0254	0	20.57	0.13	K	IVEFLQSFDEITAMTGDGVNDAPALK	K			File34631 Spectrum4523 scans: 13399
9	tr|Q63080|Q63080_RAT	Endoplasmic reticulum class 1/2 Ca(2+) ATPase (Fragment) OS=Rattus norvegicus OX=10116 PE=2 SV=1	1453	56992	39	28	10	7	24.3	5.49	4754	1	0	0	1391.2	2780.39	2	2780.36	0.0292	0	56.98	2.9e-05	K	IVEFLQSFDEITAMTGDGVNDAPALK	K			File34631 Spectrum4568 scans: 13464
9	tr|Q63080|Q63080_RAT	Endoplasmic reticulum class 1/2 Ca(2+) ATPase (Fragment) OS=Rattus norvegicus OX=10116 PE=2 SV=1	1453	56992	39	28	10	7	24.3	5.49	4770	1	0	0	933.134	2796.38	3	2796.35	0.0279	0	44.7	0.00042	K	IVEFLQSFDEITAMTGDGVNDAPALK	K	Oxidation (M)	0.00000000000001000000000000.0	File34631 Spectrum4180 scans: 12874
9	tr|Q63080|Q63080_RAT	Endoplasmic reticulum class 1/2 Ca(2+) ATPase (Fragment) OS=Rattus norvegicus OX=10116 PE=2 SV=1	1453	56992	39	28	10	7	24.3	5.49	4942	1	0	0	728.127	2908.48	4	2908.45	0.0261	1	40.05	0.0015	K	IVEFLQSFDEITAMTGDGVNDAPALKK	S			File34631 Spectrum4198 scans: 12897
9	tr|Q63080|Q63080_RAT	Endoplasmic reticulum class 1/2 Ca(2+) ATPase (Fragment) OS=Rattus norvegicus OX=10116 PE=2 SV=1	1453	56992	39	28	10	7	24.3	5.49	4943	1	0	0	970.502	2908.48	3	2908.45	0.032	1	73.01	7.4e-07	K	IVEFLQSFDEITAMTGDGVNDAPALKK	S			File34631 Spectrum4200 scans: 12900	emPAI	1.32
10	sp|P62632|EF1A2_RAT	Elongation factor 1-alpha 2 OS=Rattus norvegicus OX=10116 GN=Eef1a2 PE=1 SV=1	1404	50764	80	55	10	6	43.8	9.11	409	2	1	1	435.779	869.543	2	869.533	0.0095	0	2.45	5.3	K	QLIVGVNK	M			File34631 Spectrum979 scans: 5758
10	sp|P62632|EF1A2_RAT	Elongation factor 1-alpha 2 OS=Rattus norvegicus OX=10116 GN=Eef1a2 PE=1 SV=1	1404	50764	80	55	10	6	43.8	9.11	976	1	1	1	513.314	1024.61	2	1024.6	0.0099	0	13.08	0.28	K	IGGIGTVPVGR	V			File34631 Spectrum1340 scans: 6809
10	sp|P62632|EF1A2_RAT	Elongation factor 1-alpha 2 OS=Rattus norvegicus OX=10116 GN=Eef1a2 PE=1 SV=1	1404	50764	80	55	10	6	43.8	9.11	977	1	1	1	513.315	1024.62	2	1024.6	0.0129	0	15.2	0.16	K	IGGIGTVPVGR	V			File34631 Spectrum1367 scans: 6896
10	sp|P62632|EF1A2_RAT	Elongation factor 1-alpha 2 OS=Rattus norvegicus OX=10116 GN=Eef1a2 PE=1 SV=1	1404	50764	80	55	10	6	43.8	9.11	1880	1	1	1	657.88	1313.75	2	1313.73	0.012	0	11.74	1	R	EHALLAYTLGVK	Q			File34631 Spectrum2217 scans: 9448
10	sp|P62632|EF1A2_RAT	Elongation factor 1-alpha 2 OS=Rattus norvegicus OX=10116 GN=Eef1a2 PE=1 SV=1	1404	50764	80	55	10	6	43.8	9.11	1881	1	1	1	657.881	1313.75	2	1313.73	0.0124	0	4.3	5.4	R	EHALLAYTLGVK	Q			File34631 Spectrum2174 scans: 9353
10	sp|P62632|EF1A2_RAT	Elongation factor 1-alpha 2 OS=Rattus norvegicus OX=10116 GN=Eef1a2 PE=1 SV=1	1404	50764	80	55	10	6	43.8	9.11	1883	1	1	1	438.923	1313.75	3	1313.73	0.0129	0	38.45	0.002	R	EHALLAYTLGVK	Q			File34631 Spectrum2211 scans: 9433
10	sp|P62632|EF1A2_RAT	Elongation factor 1-alpha 2 OS=Rattus norvegicus OX=10116 GN=Eef1a2 PE=1 SV=1	1404	50764	80	55	10	6	43.8	9.11	1884	1	1	1	438.923	1313.75	3	1313.73	0.0131	0	43.99	0.00056	R	EHALLAYTLGVK	Q			File34631 Spectrum2245 scans: 9522
10	sp|P62632|EF1A2_RAT	Elongation factor 1-alpha 2 OS=Rattus norvegicus OX=10116 GN=Eef1a2 PE=1 SV=1	1404	50764	80	55	10	6	43.8	9.11	1885	1	1	1	657.881	1313.75	2	1313.73	0.0131	0	10.99	1.1	R	EHALLAYTLGVK	Q			File34631 Spectrum2142 scans: 9265
10	sp|P62632|EF1A2_RAT	Elongation factor 1-alpha 2 OS=Rattus norvegicus OX=10116 GN=Eef1a2 PE=1 SV=1	1404	50764	80	55	10	6	43.8	9.11	1886	1	1	1	438.923	1313.75	3	1313.73	0.0133	0	12.7	0.76	R	EHALLAYTLGVK	Q			File34631 Spectrum2370 scans: 9859
10	sp|P62632|EF1A2_RAT	Elongation factor 1-alpha 2 OS=Rattus norvegicus OX=10116 GN=Eef1a2 PE=1 SV=1	1404	50764	80	55	10	6	43.8	9.11	1887	2	1	1	657.881	1313.75	2	1313.73	0.0135	0	7.1	2.8	R	EHALLAYTLGVK	Q			File34631 Spectrum2255 scans: 9553
10	sp|P62632|EF1A2_RAT	Elongation factor 1-alpha 2 OS=Rattus norvegicus OX=10116 GN=Eef1a2 PE=1 SV=1	1404	50764	80	55	10	6	43.8	9.11	1888	1	1	1	438.923	1313.75	3	1313.73	0.0139	0	13.19	0.69	R	EHALLAYTLGVK	Q			File34631 Spectrum2131 scans: 9243
10	sp|P62632|EF1A2_RAT	Elongation factor 1-alpha 2 OS=Rattus norvegicus OX=10116 GN=Eef1a2 PE=1 SV=1	1404	50764	80	55	10	6	43.8	9.11	1890	1	1	1	438.923	1313.75	3	1313.73	0.0144	0	21.01	0.12	R	EHALLAYTLGVK	Q			File34631 Spectrum2403 scans: 9949
10	sp|P62632|EF1A2_RAT	Elongation factor 1-alpha 2 OS=Rattus norvegicus OX=10116 GN=Eef1a2 PE=1 SV=1	1404	50764	80	55	10	6	43.8	9.11	1891	1	1	1	438.924	1313.75	3	1313.73	0.015	0	18.11	0.23	R	EHALLAYTLGVK	Q			File34631 Spectrum2171 scans: 9345
10	sp|P62632|EF1A2_RAT	Elongation factor 1-alpha 2 OS=Rattus norvegicus OX=10116 GN=Eef1a2 PE=1 SV=1	1404	50764	80	55	10	6	43.8	9.11	2612	1	1	1	530.302	1587.88	3	1587.87	0.01	0	16.55	0.26	K	THINIVVIGHVDSGK	S			File34631 Spectrum1941 scans: 8769
10	sp|P62632|EF1A2_RAT	Elongation factor 1-alpha 2 OS=Rattus norvegicus OX=10116 GN=Eef1a2 PE=1 SV=1	1404	50764	80	55	10	6	43.8	9.11	2613	1	1	1	530.303	1587.89	3	1587.87	0.0138	0	30.5	0.0097	K	THINIVVIGHVDSGK	S			File34631 Spectrum2493 scans: 10170
10	sp|P62632|EF1A2_RAT	Elongation factor 1-alpha 2 OS=Rattus norvegicus OX=10116 GN=Eef1a2 PE=1 SV=1	1404	50764	80	55	10	6	43.8	9.11	2614	1	1	1	530.303	1587.89	3	1587.87	0.0138	0	58.62	1.5e-05	K	THINIVVIGHVDSGK	S			File34631 Spectrum3120 scans: 11384
10	sp|P62632|EF1A2_RAT	Elongation factor 1-alpha 2 OS=Rattus norvegicus OX=10116 GN=Eef1a2 PE=1 SV=1	1404	50764	80	55	10	6	43.8	9.11	2615	1	1	1	530.303	1587.89	3	1587.87	0.0142	0	28.49	0.015	K	THINIVVIGHVDSGK	S			File34631 Spectrum1999 scans: 8893
10	sp|P62632|EF1A2_RAT	Elongation factor 1-alpha 2 OS=Rattus norvegicus OX=10116 GN=Eef1a2 PE=1 SV=1	1404	50764	80	55	10	6	43.8	9.11	2616	1	1	1	530.303	1587.89	3	1587.87	0.0145	0	43.72	0.00045	K	THINIVVIGHVDSGK	S			File34631 Spectrum3192 scans: 11488
10	sp|P62632|EF1A2_RAT	Elongation factor 1-alpha 2 OS=Rattus norvegicus OX=10116 GN=Eef1a2 PE=1 SV=1	1404	50764	80	55	10	6	43.8	9.11	2617	1	1	1	530.303	1587.89	3	1587.87	0.0147	0	54.09	4.2e-05	K	THINIVVIGHVDSGK	S			File34631 Spectrum3404 scans: 11792
10	sp|P62632|EF1A2_RAT	Elongation factor 1-alpha 2 OS=Rattus norvegicus OX=10116 GN=Eef1a2 PE=1 SV=1	1404	50764	80	55	10	6	43.8	9.11	2618	1	1	1	530.303	1587.89	3	1587.87	0.0147	0	45.04	0.00034	K	THINIVVIGHVDSGK	S			File34631 Spectrum2711 scans: 10677
10	sp|P62632|EF1A2_RAT	Elongation factor 1-alpha 2 OS=Rattus norvegicus OX=10116 GN=Eef1a2 PE=1 SV=1	1404	50764	80	55	10	6	43.8	9.11	2619	1	1	1	530.303	1587.89	3	1587.87	0.0151	0	62.76	5.7e-06	K	THINIVVIGHVDSGK	S			File34631 Spectrum3765 scans: 12276
10	sp|P62632|EF1A2_RAT	Elongation factor 1-alpha 2 OS=Rattus norvegicus OX=10116 GN=Eef1a2 PE=1 SV=1	1404	50764	80	55	10	6	43.8	9.11	2620	1	1	1	530.303	1587.89	3	1587.87	0.0153	0	44.93	0.00034	K	THINIVVIGHVDSGK	S			File34631 Spectrum3036 scans: 11268
10	sp|P62632|EF1A2_RAT	Elongation factor 1-alpha 2 OS=Rattus norvegicus OX=10116 GN=Eef1a2 PE=1 SV=1	1404	50764	80	55	10	6	43.8	9.11	2621	1	1	1	530.303	1587.89	3	1587.87	0.0153	0	46	0.00027	K	THINIVVIGHVDSGK	S			File34631 Spectrum3687 scans: 12161
10	sp|P62632|EF1A2_RAT	Elongation factor 1-alpha 2 OS=Rattus norvegicus OX=10116 GN=Eef1a2 PE=1 SV=1	1404	50764	80	55	10	6	43.8	9.11	2623	1	1	1	397.979	1587.89	4	1587.87	0.0154	0	24.64	0.037	K	THINIVVIGHVDSGK	S			File34631 Spectrum2777 scans: 10813
10	sp|P62632|EF1A2_RAT	Elongation factor 1-alpha 2 OS=Rattus norvegicus OX=10116 GN=Eef1a2 PE=1 SV=1	1404	50764	80	55	10	6	43.8	9.11	2624	1	1	1	397.979	1587.89	4	1587.87	0.0156	0	16.89	0.22	K	THINIVVIGHVDSGK	S			File34631 Spectrum2858 scans: 10979
10	sp|P62632|EF1A2_RAT	Elongation factor 1-alpha 2 OS=Rattus norvegicus OX=10116 GN=Eef1a2 PE=1 SV=1	1404	50764	80	55	10	6	43.8	9.11	2625	1	1	1	530.304	1587.89	3	1587.87	0.0158	0	50.52	9.5e-05	K	THINIVVIGHVDSGK	S			File34631 Spectrum2676 scans: 10585
10	sp|P62632|EF1A2_RAT	Elongation factor 1-alpha 2 OS=Rattus norvegicus OX=10116 GN=Eef1a2 PE=1 SV=1	1404	50764	80	55	10	6	43.8	9.11	2626	1	1	1	530.304	1587.89	3	1587.87	0.016	0	33.77	0.0045	K	THINIVVIGHVDSGK	S			File34631 Spectrum2242 scans: 9517
10	sp|P62632|EF1A2_RAT	Elongation factor 1-alpha 2 OS=Rattus norvegicus OX=10116 GN=Eef1a2 PE=1 SV=1	1404	50764	80	55	10	6	43.8	9.11	2627	1	1	1	530.304	1587.89	3	1587.87	0.016	0	47.83	0.00018	K	THINIVVIGHVDSGK	S			File34631 Spectrum4157 scans: 12831
10	sp|P62632|EF1A2_RAT	Elongation factor 1-alpha 2 OS=Rattus norvegicus OX=10116 GN=Eef1a2 PE=1 SV=1	1404	50764	80	55	10	6	43.8	9.11	2628	1	1	1	530.304	1587.89	3	1587.87	0.0165	0	56.64	2.3e-05	K	THINIVVIGHVDSGK	S			File34631 Spectrum2635 scans: 10495
10	sp|P62632|EF1A2_RAT	Elongation factor 1-alpha 2 OS=Rattus norvegicus OX=10116 GN=Eef1a2 PE=1 SV=1	1404	50764	80	55	10	6	43.8	9.11	2629	1	1	1	530.304	1587.89	3	1587.87	0.0167	0	28.62	0.014	K	THINIVVIGHVDSGK	S			File34631 Spectrum2803 scans: 10868
10	sp|P62632|EF1A2_RAT	Elongation factor 1-alpha 2 OS=Rattus norvegicus OX=10116 GN=Eef1a2 PE=1 SV=1	1404	50764	80	55	10	6	43.8	9.11	2630	1	1	1	530.304	1587.89	3	1587.87	0.0169	0	60.75	8.8e-06	K	THINIVVIGHVDSGK	S			File34631 Spectrum4373 scans: 13158
10	sp|P62632|EF1A2_RAT	Elongation factor 1-alpha 2 OS=Rattus norvegicus OX=10116 GN=Eef1a2 PE=1 SV=1	1404	50764	80	55	10	6	43.8	9.11	2631	1	1	1	530.304	1587.89	3	1587.87	0.0169	0	52.18	6.3e-05	K	THINIVVIGHVDSGK	S			File34631 Spectrum3505 scans: 11921
10	sp|P62632|EF1A2_RAT	Elongation factor 1-alpha 2 OS=Rattus norvegicus OX=10116 GN=Eef1a2 PE=1 SV=1	1404	50764	80	55	10	6	43.8	9.11	2632	1	1	1	530.304	1587.89	3	1587.87	0.0169	0	44.01	0.00041	K	THINIVVIGHVDSGK	S			File34631 Spectrum4251 scans: 12964
10	sp|P62632|EF1A2_RAT	Elongation factor 1-alpha 2 OS=Rattus norvegicus OX=10116 GN=Eef1a2 PE=1 SV=1	1404	50764	80	55	10	6	43.8	9.11	2633	1	1	1	530.304	1587.89	3	1587.87	0.0171	0	29.1	0.013	K	THINIVVIGHVDSGK	S			File34631 Spectrum2531 scans: 10261
10	sp|P62632|EF1A2_RAT	Elongation factor 1-alpha 2 OS=Rattus norvegicus OX=10116 GN=Eef1a2 PE=1 SV=1	1404	50764	80	55	10	6	43.8	9.11	2634	1	1	1	530.304	1587.89	3	1587.87	0.0171	0	43.28	0.00049	K	THINIVVIGHVDSGK	S			File34631 Spectrum3994 scans: 12601
10	sp|P62632|EF1A2_RAT	Elongation factor 1-alpha 2 OS=Rattus norvegicus OX=10116 GN=Eef1a2 PE=1 SV=1	1404	50764	80	55	10	6	43.8	9.11	2635	1	1	1	530.304	1587.89	3	1587.87	0.0173	0	18.57	0.14	K	THINIVVIGHVDSGK	S			File34631 Spectrum2063 scans: 9067
10	sp|P62632|EF1A2_RAT	Elongation factor 1-alpha 2 OS=Rattus norvegicus OX=10116 GN=Eef1a2 PE=1 SV=1	1404	50764	80	55	10	6	43.8	9.11	2636	1	1	1	530.304	1587.89	3	1587.87	0.0173	0	11.42	0.75	K	THINIVVIGHVDSGK	S			File34631 Spectrum2033 scans: 8982
10	sp|P62632|EF1A2_RAT	Elongation factor 1-alpha 2 OS=Rattus norvegicus OX=10116 GN=Eef1a2 PE=1 SV=1	1404	50764	80	55	10	6	43.8	9.11	2637	1	1	1	530.304	1587.89	3	1587.87	0.0173	0	11.12	0.8	K	THINIVVIGHVDSGK	S			File34631 Spectrum2098 scans: 9160
10	sp|P62632|EF1A2_RAT	Elongation factor 1-alpha 2 OS=Rattus norvegicus OX=10116 GN=Eef1a2 PE=1 SV=1	1404	50764	80	55	10	6	43.8	9.11	2638	1	1	1	530.304	1587.89	3	1587.87	0.0173	0	45.48	0.00029	K	THINIVVIGHVDSGK	S			File34631 Spectrum2848 scans: 10959
10	sp|P62632|EF1A2_RAT	Elongation factor 1-alpha 2 OS=Rattus norvegicus OX=10116 GN=Eef1a2 PE=1 SV=1	1404	50764	80	55	10	6	43.8	9.11	2639	1	1	1	397.98	1587.89	4	1587.87	0.0174	0	10.28	0.95	K	THINIVVIGHVDSGK	S			File34631 Spectrum2508 scans: 10198
10	sp|P62632|EF1A2_RAT	Elongation factor 1-alpha 2 OS=Rattus norvegicus OX=10116 GN=Eef1a2 PE=1 SV=1	1404	50764	80	55	10	6	43.8	9.11	2640	1	1	1	530.304	1587.89	3	1587.87	0.0175	0	6.57	2.2	K	THINIVVIGHVDSGK	S			File34631 Spectrum1876 scans: 8612
10	sp|P62632|EF1A2_RAT	Elongation factor 1-alpha 2 OS=Rattus norvegicus OX=10116 GN=Eef1a2 PE=1 SV=1	1404	50764	80	55	10	6	43.8	9.11	2641	1	1	1	530.304	1587.89	3	1587.87	0.0175	0	28.54	0.014	K	THINIVVIGHVDSGK	S			File34631 Spectrum2462 scans: 10084
10	sp|P62632|EF1A2_RAT	Elongation factor 1-alpha 2 OS=Rattus norvegicus OX=10116 GN=Eef1a2 PE=1 SV=1	1404	50764	80	55	10	6	43.8	9.11	2642	1	1	1	397.98	1587.89	4	1587.87	0.0176	0	24.56	0.036	K	THINIVVIGHVDSGK	S			File34631 Spectrum2651 scans: 10534
10	sp|P62632|EF1A2_RAT	Elongation factor 1-alpha 2 OS=Rattus norvegicus OX=10116 GN=Eef1a2 PE=1 SV=1	1404	50764	80	55	10	6	43.8	9.11	2643	1	1	1	530.304	1587.89	3	1587.87	0.0176	0	42.47	0.00057	K	THINIVVIGHVDSGK	S			File34631 Spectrum3920 scans: 12495
10	sp|P62632|EF1A2_RAT	Elongation factor 1-alpha 2 OS=Rattus norvegicus OX=10116 GN=Eef1a2 PE=1 SV=1	1404	50764	80	55	10	6	43.8	9.11	2645	1	1	1	530.304	1587.89	3	1587.87	0.0178	0	24.4	0.036	K	THINIVVIGHVDSGK	S			File34631 Spectrum2318 scans: 9730
10	sp|P62632|EF1A2_RAT	Elongation factor 1-alpha 2 OS=Rattus norvegicus OX=10116 GN=Eef1a2 PE=1 SV=1	1404	50764	80	55	10	6	43.8	9.11	2646	1	1	1	530.304	1587.89	3	1587.87	0.0178	0	49.69	0.00011	K	THINIVVIGHVDSGK	S			File34631 Spectrum4432 scans: 13255
10	sp|P62632|EF1A2_RAT	Elongation factor 1-alpha 2 OS=Rattus norvegicus OX=10116 GN=Eef1a2 PE=1 SV=1	1404	50764	80	55	10	6	43.8	9.11	2647	1	1	1	530.304	1587.89	3	1587.87	0.0182	0	15.83	0.26	K	THINIVVIGHVDSGK	S			File34631 Spectrum2356 scans: 9822
10	sp|P62632|EF1A2_RAT	Elongation factor 1-alpha 2 OS=Rattus norvegicus OX=10116 GN=Eef1a2 PE=1 SV=1	1404	50764	80	55	10	6	43.8	9.11	2648	1	1	1	530.304	1587.89	3	1587.87	0.0182	0	21.77	0.066	K	THINIVVIGHVDSGK	S			File34631 Spectrum2427 scans: 9996
10	sp|P62632|EF1A2_RAT	Elongation factor 1-alpha 2 OS=Rattus norvegicus OX=10116 GN=Eef1a2 PE=1 SV=1	1404	50764	80	55	10	6	43.8	9.11	2649	7	1	1	530.304	1587.89	3	1587.87	0.0182	0	0.13	9.6	K	THINIVVIGHVDSGK	S			File34631 Spectrum4655 scans: 13593
10	sp|P62632|EF1A2_RAT	Elongation factor 1-alpha 2 OS=Rattus norvegicus OX=10116 GN=Eef1a2 PE=1 SV=1	1404	50764	80	55	10	6	43.8	9.11	2650	1	1	1	530.304	1587.89	3	1587.87	0.0182	0	57.18	1.9e-05	K	THINIVVIGHVDSGK	S			File34631 Spectrum3268 scans: 11598
10	sp|P62632|EF1A2_RAT	Elongation factor 1-alpha 2 OS=Rattus norvegicus OX=10116 GN=Eef1a2 PE=1 SV=1	1404	50764	80	55	10	6	43.8	9.11	2651	1	1	1	530.304	1587.89	3	1587.87	0.0184	0	31.9	0.0064	K	THINIVVIGHVDSGK	S			File34631 Spectrum2167 scans: 9338
10	sp|P62632|EF1A2_RAT	Elongation factor 1-alpha 2 OS=Rattus norvegicus OX=10116 GN=Eef1a2 PE=1 SV=1	1404	50764	80	55	10	6	43.8	9.11	2652	1	1	1	530.305	1587.89	3	1587.87	0.0186	0	22.83	0.053	K	THINIVVIGHVDSGK	S			File34631 Spectrum2285 scans: 9640
10	sp|P62632|EF1A2_RAT	Elongation factor 1-alpha 2 OS=Rattus norvegicus OX=10116 GN=Eef1a2 PE=1 SV=1	1404	50764	80	55	10	6	43.8	9.11	2653	1	1	1	530.305	1587.89	3	1587.87	0.0186	0	31.51	0.0072	K	THINIVVIGHVDSGK	S			File34631 Spectrum2567 scans: 10351
10	sp|P62632|EF1A2_RAT	Elongation factor 1-alpha 2 OS=Rattus norvegicus OX=10116 GN=Eef1a2 PE=1 SV=1	1404	50764	80	55	10	6	43.8	9.11	2654	1	1	1	530.305	1587.89	3	1587.87	0.0186	0	32.37	0.0059	K	THINIVVIGHVDSGK	S			File34631 Spectrum2757 scans: 10774
10	sp|P62632|EF1A2_RAT	Elongation factor 1-alpha 2 OS=Rattus norvegicus OX=10116 GN=Eef1a2 PE=1 SV=1	1404	50764	80	55	10	6	43.8	9.11	2655	1	1	1	530.305	1587.89	3	1587.87	0.0186	0	47.54	0.00018	K	THINIVVIGHVDSGK	S			File34631 Spectrum4070 scans: 12710
10	sp|P62632|EF1A2_RAT	Elongation factor 1-alpha 2 OS=Rattus norvegicus OX=10116 GN=Eef1a2 PE=1 SV=1	1404	50764	80	55	10	6	43.8	9.11	2656	1	1	1	530.305	1587.89	3	1587.87	0.0186	0	27.14	0.02	K	THINIVVIGHVDSGK	S			File34631 Spectrum5211 scans: 15124
10	sp|P62632|EF1A2_RAT	Elongation factor 1-alpha 2 OS=Rattus norvegicus OX=10116 GN=Eef1a2 PE=1 SV=1	1404	50764	80	55	10	6	43.8	9.11	2657	1	1	1	530.305	1587.89	3	1587.87	0.0188	0	24.65	0.035	K	THINIVVIGHVDSGK	S			File34631 Spectrum2208 scans: 9427
10	sp|P62632|EF1A2_RAT	Elongation factor 1-alpha 2 OS=Rattus norvegicus OX=10116 GN=Eef1a2 PE=1 SV=1	1404	50764	80	55	10	6	43.8	9.11	2658	1	1	1	530.305	1587.89	3	1587.87	0.0188	0	52.7	5.5e-05	K	THINIVVIGHVDSGK	S			File34631 Spectrum2136 scans: 9254
10	sp|P62632|EF1A2_RAT	Elongation factor 1-alpha 2 OS=Rattus norvegicus OX=10116 GN=Eef1a2 PE=1 SV=1	1404	50764	80	55	10	6	43.8	9.11	2659	1	1	1	530.305	1587.89	3	1587.87	0.0189	0	36.83	0.0021	K	THINIVVIGHVDSGK	S			File34631 Spectrum2386 scans: 9907
10	sp|P62632|EF1A2_RAT	Elongation factor 1-alpha 2 OS=Rattus norvegicus OX=10116 GN=Eef1a2 PE=1 SV=1	1404	50764	80	55	10	6	43.8	9.11	2660	1	1	1	530.305	1587.89	3	1587.87	0.0191	0	46.6	0.00022	K	THINIVVIGHVDSGK	S			File34631 Spectrum3582 scans: 12029
[truncated: 5,784 more rows]

## Sheet: 不过滤-鉴定及定量蛋白列表
prot_hit_num	prot_acc	prot_desc	prot_score	prot_mass	prot_matches	prot_matches_sig	prot_sequences	prot_sequences_sig	prot_cover	prot_pi	emPAI
[truncated: 352 more rows]

## Sheet: 0.05过滤-蛋白肽段列表
prot_hit_num	prot_acc	prot_desc	prot_score	prot_mass	prot_matches	prot_matches_sig	prot_sequences	prot_sequences_sig	prot_cover	prot_pi	pep_query	pep_rank	pep_isbold	pep_isunique	pep_exp_mz	pep_exp_mr	pep_exp_z	pep_calc_mr	pep_delta	pep_miss	pep_score	pep_expect	pep_res_before	pep_seq	pep_res_after	pep_var_mod	pep_var_mod_pos	pep_scan_title
[truncated: 5,743 more rows]

[truncated: 1 more sheets: 0.05过滤-鉴定及定量蛋白列表]
